# Supplementary material for: LiSEQ – whole-genome sequencing of a cross-sectional survey of Listeria monocytogenes in ready-to-eat foods and human clinical cases in Europe
Source: Microb Genom. 2019 Feb 18;5(2):e000257. doi: 10.1099/mgen.0.000257 (PMC6421348; doi:10.1099/mgen.0.000257)
Supplement: Supplementary File 2 [file mgen-5-257-s002.xlsx]

## Sheet: Sup_Table_1_SRA_Acession
sample_name	biosample_accession	accession	study	sample_title	bioproject_accession	attribute_package	organism	strain	isolate	collected_by	collection_date	geo_loc_name	isolation_source	lat_lon	culture_collection	genotype	host	host_age	host_description	host_disease	host_disease_outcome	host_disease_stage	host_health_state	host_sex	host_subject_id	host_tissue_sampled	passage_history	pathotype	serotype	serovar	specimen_voucher	subgroup	subtype	description	region	sequence_type	clonal_complex
RL10000011	SAMN09499896	SRR7440956	SRP151347	RL10000011	PRJNA475189	Pathogen.env	Listeria monocytogenes		RL10000011	not applicable	2012	not applicable	Food processing environment	not collected																					Europe	9	CC9
RL10000012	SAMN09499897	SRR7440955	SRP151347	RL10000012	PRJNA475189	Pathogen.env	Listeria monocytogenes		RL10000012	not applicable	2012	not applicable	Food products	not collected																					Europe	18	CC18
RL10000013	SAMN09499898	SRR7440954	SRP151347	RL10000013	PRJNA475189	Pathogen.env	Listeria monocytogenes		RL10000013	not applicable	2012	not applicable	Food products	not collected																					Europe	18	CC18
RL10000014	SAMN09499899	SRR7440953	SRP151347	RL10000014	PRJNA475189	Pathogen.env	Listeria monocytogenes		RL10000014	not applicable	2012	not applicable	Food products	not collected																					Europe	171	CC2
RL10000015	SAMN09499900	SRR7440952	SRP151347	RL10000015	PRJNA475189	Pathogen.env	Listeria monocytogenes		RL10000015	not applicable	2012	not applicable	Food products	not collected																					Europe	18	CC18
RL10000016	SAMN09499901	SRR7440951	SRP151347	RL10000016	PRJNA475189	Pathogen.env	Listeria monocytogenes		RL10000016	not applicable	2012	not applicable	Food products	not collected																					Europe	193	CC193
RL10000018	SAMN09499902	SRR7440950	SRP151347	RL10000018	PRJNA475189	Pathogen.env	Listeria monocytogenes		RL10000018	not applicable	2012	not applicable	Food processing environment	not collected																					Europe	101	CC101
RL10000019	SAMN09499903	SRR7440758	SRP151347	RL10000019	PRJNA475189	Pathogen.env	Listeria monocytogenes		RL10000019	not applicable	2012	not applicable	Food processing environment	not collected																					Europe	121	CC121
RL1000002	SAMN09499904	SRR7440948	SRP151347	RL1000002	PRJNA475189	Pathogen.env	Listeria monocytogenes		RL1000002	not applicable	2012	not applicable	Food processing environment	not collected																					Europe	18	CC18
RL10000020	SAMN09499905	SRR7440947	SRP151347	RL10000020	PRJNA475189	Pathogen.env	Listeria monocytogenes		RL10000020	not applicable	2012	not applicable	Food processing environment	not collected																					Europe	121	CC121
RL10000021	SAMN09499906	SRR7441270	SRP151347	RL10000021	PRJNA475189	Pathogen.env	Listeria monocytogenes		RL10000021	not applicable	2012	not applicable	Food processing environment	not collected																					Europe	121	CC121
RL10000022	SAMN09499907	SRR7441269	SRP151347	RL10000022	PRJNA475189	Pathogen.env	Listeria monocytogenes		RL10000022	not applicable	2012	not applicable	Food processing environment	not collected																					Europe	121	CC121
RL10000023	SAMN09499908	SRR7441272	SRP151347	RL10000023	PRJNA475189	Pathogen.env	Listeria monocytogenes		RL10000023	not applicable	2012	not applicable	Food processing environment	not collected																					Europe	121	CC121
RL10000024	SAMN09499909	SRR7441271	SRP151347	RL10000024	PRJNA475189	Pathogen.env	Listeria monocytogenes		RL10000024	not applicable	2012	not applicable	Food processing environment	not collected																					Europe	121	CC121
RL10000025	SAMN09499910	SRR7441266	SRP151347	RL10000025	PRJNA475189	Pathogen.env	Listeria monocytogenes		RL10000025	not applicable	2012	not applicable	Food processing environment	not collected																					Europe	121	CC121
RL10000026	SAMN09499911	SRR7441265	SRP151347	RL10000026	PRJNA475189	Pathogen.env	Listeria monocytogenes		RL10000026	not applicable	2012	not applicable	Food processing environment	not collected																					Europe	101	CC101
RL10000027	SAMN09499912	SRR7441268	SRP151347	RL10000027	PRJNA475189	Pathogen.env	Listeria monocytogenes		RL10000027	not applicable	2012	not applicable	Food products	not collected																					Europe	121	CC121
RL10000028	SAMN09499913	SRR7441267	SRP151347	RL10000028	PRJNA475189	Pathogen.env	Listeria monocytogenes		RL10000028	not applicable	2012	not applicable	Food products	not collected																					Europe	121	CC121
RL10000029	SAMN09499914	SRR7441274	SRP151347	RL10000029	PRJNA475189	Pathogen.env	Listeria monocytogenes		RL10000029	not applicable	2012	not applicable	Food products	not collected																					Europe	121	CC121
RL1000003	SAMN09499915	SRR7441273	SRP151347	RL1000003	PRJNA475189	Pathogen.env	Listeria monocytogenes		RL1000003	not applicable	2012	not applicable	Food processing environment	not collected																					Europe	2	CC2
RL10000030	SAMN09499916	SRR7440718	SRP151347	RL10000030	PRJNA475189	Pathogen.env	Listeria monocytogenes		RL10000030	not applicable	2012	not applicable	Food products	not collected																					Europe	121	CC121
RL10000031	SAMN09499917	SRR7440719	SRP151347	RL10000031	PRJNA475189	Pathogen.env	Listeria monocytogenes		RL10000031	not applicable	2012	not applicable	Food products	not collected																					Europe	121	CC121
RL10000032	SAMN09499918	SRR7440720	SRP151347	RL10000032	PRJNA475189	Pathogen.env	Listeria monocytogenes		RL10000032	not applicable	2012	not applicable	Food products	not collected																					Europe	121	CC121
RL10000033	SAMN09499919	SRR7440721	SRP151347	RL10000033	PRJNA475189	Pathogen.env	Listeria monocytogenes		RL10000033	not applicable	2012	not applicable	Food products	not collected																					Europe	121	CC121
RL10000034	SAMN09499920	SRR7440722	SRP151347	RL10000034	PRJNA475189	Pathogen.env	Listeria monocytogenes		RL10000034	not applicable	2012	not applicable	Food processing environment	not collected																					Europe	1	CC1
RL10000035	SAMN09499921	SRR7440723	SRP151347	RL10000035	PRJNA475189	Pathogen.env	Listeria monocytogenes		RL10000035	not applicable	2012	not applicable	Food processing environment	not collected																					Europe	1	CC1
RL10000036	SAMN09499922	SRR7440724	SRP151347	RL10000036	PRJNA475189	Pathogen.env	Listeria monocytogenes		RL10000036	not applicable	2012	not applicable	Food processing environment	not collected																					Europe	101	CC101
RL10000037	SAMN09499923	SRR7440725	SRP151347	RL10000037	PRJNA475189	Pathogen.env	Listeria monocytogenes		RL10000037	not applicable	2012	not applicable	Food processing environment	not collected																					Europe	101	CC101
RL10000038	SAMN09499924	SRR7440715	SRP151347	RL10000038	PRJNA475189	Pathogen.env	Listeria monocytogenes		RL10000038	not applicable	2012	not applicable	Food processing environment	not collected																					Europe	101	CC101
RL10000039	SAMN09499925	SRR7441311	SRP151347	RL10000039	PRJNA475189	Pathogen.env	Listeria monocytogenes		RL10000039	not applicable	2012	not applicable	Food processing environment	not collected																					Europe	101	CC101
RL1000004	SAMN09499926	SRR7441167	SRP151347	RL1000004	PRJNA475189	Pathogen.env	Listeria monocytogenes		RL1000004	not applicable	2012	not applicable	Food processing environment	not collected																					Europe	2	CC2
RL10000040	SAMN09499927	SRR7441166	SRP151347	RL10000040	PRJNA475189	Pathogen.env	Listeria monocytogenes		RL10000040	not applicable	2012	not applicable	Food processing environment	not collected																					Europe	101	CC101
RL10000041	SAMN09499928	SRR7441165	SRP151347	RL10000041	PRJNA475189	Pathogen.env	Listeria monocytogenes		RL10000041	not applicable	2012	not applicable	Food processing environment	not collected																					Europe	101	CC101
RL10000042	SAMN09499929	SRR7441164	SRP151347	RL10000042	PRJNA475189	Pathogen.env	Listeria monocytogenes		RL10000042	not applicable	2012	not applicable	Food processing environment	not collected																					Europe	101	CC101
RL10000043	SAMN09499930	SRR7441163	SRP151347	RL10000043	PRJNA475189	Pathogen.env	Listeria monocytogenes		RL10000043	not applicable	2012	not applicable	Food processing environment	not collected																					Europe	101	CC101
RL10000044	SAMN09499931	SRR7441162	SRP151347	RL10000044	PRJNA475189	Pathogen.env	Listeria monocytogenes		RL10000044	not applicable	2012	not applicable	Food processing environment	not collected																					Europe	101	CC101
RL10000045	SAMN09499932	SRR7441161	SRP151347	RL10000045	PRJNA475189	Pathogen.env	Listeria monocytogenes		RL10000045	not applicable	2012	not applicable	Food processing environment	not collected																					Europe	101	CC101
RL10000046	SAMN09499933	SRR7441160	SRP151347	RL10000046	PRJNA475189	Pathogen.env	Listeria monocytogenes		RL10000046	not applicable	2012	not applicable	Food processing environment	not collected																					Europe	101	CC101
RL10000047	SAMN09499934	SRR7441159	SRP151347	RL10000047	PRJNA475189	Pathogen.env	Listeria monocytogenes		RL10000047	not applicable	2012	not applicable	Food processing environment	not collected																					Europe	101	CC101
RL10000048	SAMN09499935	SRR7441158	SRP151347	RL10000048	PRJNA475189	Pathogen.env	Listeria monocytogenes		RL10000048	not applicable	2012	not applicable	Food processing environment	not collected																					Europe	5	CC5
RL10000049	SAMN09499936	SRR7441102	SRP151347	RL10000049	PRJNA475189	Pathogen.env	Listeria monocytogenes		RL10000049	not applicable	2012	not applicable	Food processing environment	not collected																					Europe	5	CC5
RL1000005	SAMN09499937	SRR7441103	SRP151347	RL1000005	PRJNA475189	Pathogen.env	Listeria monocytogenes		RL1000005	not applicable	2012	not applicable	Food processing environment	not collected																					Europe	2	CC2
RL10000050	SAMN09499938	SRR7441100	SRP151347	RL10000050	PRJNA475189	Pathogen.env	Listeria monocytogenes		RL10000050	not applicable	2012	not applicable	Food processing environment	not collected																					Europe	5	CC5
RL10000051	SAMN09499939	SRR7441101	SRP151347	RL10000051	PRJNA475189	Pathogen.env	Listeria monocytogenes		RL10000051	not applicable	2012	not applicable	Food processing environment	not collected																					Europe	2	CC2
RL10000052	SAMN09499940	SRR7441106	SRP151347	RL10000052	PRJNA475189	Pathogen.env	Listeria monocytogenes		RL10000052	not applicable	2012	not applicable	Food processing environment	not collected																					Europe	29	CC29
RL10000053	SAMN09499941	SRR7441107	SRP151347	RL10000053	PRJNA475189	Pathogen.env	Listeria monocytogenes		RL10000053	not applicable	2012	not applicable	Food processing environment	not collected																					Europe	3	CC3
RL10000054	SAMN09499942	SRR7441104	SRP151347	RL10000054	PRJNA475189	Pathogen.env	Listeria monocytogenes		RL10000054	not applicable	2012	not applicable	Food processing environment	not collected																					Europe	204	CC204
RL10000055	SAMN09499943	SRR7441105	SRP151347	RL10000055	PRJNA475189	Pathogen.env	Listeria monocytogenes		RL10000055	not applicable	2012	not applicable	Food processing environment	not collected																					Europe	3	CC3
RL10000056	SAMN09499944	SRR7441097	SRP151347	RL10000056	PRJNA475189	Pathogen.env	Listeria monocytogenes		RL10000056	not applicable	2012	not applicable	Food processing environment	not collected																					Europe	3	CC3
RL10000058	SAMN09499945	SRR7441098	SRP151347	RL10000058	PRJNA475189	Pathogen.env	Listeria monocytogenes		RL10000058	not applicable	2012	not applicable	Food processing environment	not collected																					Europe	101	CC101
RL10000059	SAMN09499946	SRR7440890	SRP151347	RL10000059	PRJNA475189	Pathogen.env	Listeria monocytogenes		RL10000059	not applicable	2012	not applicable	Food processing environment	not collected																					Europe	101	CC101
RL1000006	SAMN09499947	SRR7440889	SRP151347	RL1000006	PRJNA475189	Pathogen.env	Listeria monocytogenes		RL1000006	not applicable	2012	not applicable	Food processing environment	not collected																					Europe	2	CC2
RL10000060	SAMN09499948	SRR7440892	SRP151347	RL10000060	PRJNA475189	Pathogen.env	Listeria monocytogenes		RL10000060	not applicable	2012	not applicable	Food processing environment	not collected																					Europe	101	CC101
RL10000061	SAMN09499949	SRR7440891	SRP151347	RL10000061	PRJNA475189	Pathogen.env	Listeria monocytogenes		RL10000061	not applicable	2012	not applicable	Food processing environment	not collected																					Europe	101	CC101
RL10000062	SAMN09499950	SRR7440894	SRP151347	RL10000062	PRJNA475189	Pathogen.env	Listeria monocytogenes		RL10000062	not applicable	2012	not applicable	Food processing environment	not collected																					Europe	101	CC101
RL10000063	SAMN09499951	SRR7440901	SRP151347	RL10000063	PRJNA475189	Pathogen.env	Listeria monocytogenes		RL10000063	not applicable	2012	not applicable	Food processing environment	not collected																					Europe	7	CC7
RL10000064	SAMN09499952	SRR7440896	SRP151347	RL10000064	PRJNA475189	Pathogen.env	Listeria monocytogenes		RL10000064	not applicable	2012	not applicable	Food processing environment	not collected																					Europe	155	CC155
RL10000065	SAMN09499953	SRR7440895	SRP151347	RL10000065	PRJNA475189	Pathogen.env	Listeria monocytogenes		RL10000065	not applicable	2012	not applicable	Food processing environment	not collected																					Europe	2	CC2
RL10000066	SAMN09499954	SRR7440887	SRP151347	RL10000066	PRJNA475189	Pathogen.env	Listeria monocytogenes		RL10000066	not applicable	2012	not applicable	Food processing environment	not collected																					Europe	2	CC2
RL10000067	SAMN09499955	SRR7441028	SRP151347	RL10000067	PRJNA475189	Pathogen.env	Listeria monocytogenes		RL10000067	not applicable	2012	not applicable	Food processing environment	not collected																					Europe	2	CC2
RL10000068	SAMN09499956	SRR7440809	SRP151347	RL10000068	PRJNA475189	Pathogen.env	Listeria monocytogenes		RL10000068	not applicable	2012	not applicable	Food processing environment	not collected																					Europe	2	CC2
RL10000069	SAMN09499957	SRR7440810	SRP151347	RL10000069	PRJNA475189	Pathogen.env	Listeria monocytogenes		RL10000069	not applicable	2012	not applicable	Food processing environment	not collected																					Europe	2	CC2
RL1000007	SAMN09499958	SRR7440811	SRP151347	RL1000007	PRJNA475189	Pathogen.env	Listeria monocytogenes		RL1000007	not applicable	2012	not applicable	Food processing environment	not collected																					Europe	2	CC2
RL10000070	SAMN09499959	SRR7440812	SRP151347	RL10000070	PRJNA475189	Pathogen.env	Listeria monocytogenes		RL10000070	not applicable	2012	not applicable	Food processing environment	not collected																					Europe	2	CC2
RL10000071	SAMN09499960	SRR7440805	SRP151347	RL10000071	PRJNA475189	Pathogen.env	Listeria monocytogenes		RL10000071	not applicable	2012	not applicable	Food processing environment	not collected																					Europe	2	CC2
RL10000072	SAMN09499961	SRR7440806	SRP151347	RL10000072	PRJNA475189	Pathogen.env	Listeria monocytogenes		RL10000072	not applicable	2012	not applicable	Food processing environment	not collected																					Europe	9	CC9
RL10000073	SAMN09499962	SRR7441155	SRP151347	RL10000073	PRJNA475189	Pathogen.env	Listeria monocytogenes		RL10000073	not applicable	2012	not applicable	Food processing environment	not collected																					Europe	9	CC9
RL10000074	SAMN09499963	SRR7440808	SRP151347	RL10000074	PRJNA475189	Pathogen.env	Listeria monocytogenes		RL10000074	not applicable	2012	not applicable	Food processing environment	not collected																					Europe	2	CC2
RL10000075	SAMN09499964	SRR7441123	SRP151347	RL10000075	PRJNA475189	Pathogen.env	Listeria monocytogenes		RL10000075	not applicable	2012	not applicable	Food processing environment	not collected																					Europe	9	CC9
RL10000076	SAMN09499965	SRR7440804	SRP151347	RL10000076	PRJNA475189	Pathogen.env	Listeria monocytogenes		RL10000076	not applicable	2012	not applicable	Food processing environment	not collected																					Europe	2	CC2
RL10000077	SAMN09499966	SRR7440570	SRP151347	RL10000077	PRJNA475189	Pathogen.env	Listeria monocytogenes		RL10000077	not applicable	2012	not applicable	Food processing environment	not collected																					Europe	3	CC3
RL10000078	SAMN09499967	SRR7440569	SRP151347	RL10000078	PRJNA475189	Pathogen.env	Listeria monocytogenes		RL10000078	not applicable	2012	not applicable	Food processing environment	not collected																					Europe	2	CC2
RL10000079	SAMN09499968	SRR7440568	SRP151347	RL10000079	PRJNA475189	Pathogen.env	Listeria monocytogenes		RL10000079	not applicable	2012	not applicable	Food processing environment	not collected																					Europe	2	CC2
RL10000080	SAMN09499969	SRR7440761	SRP151347	RL10000080	PRJNA475189	Pathogen.env	Listeria monocytogenes		RL10000080	not applicable	2012	not applicable	Food processing environment	not collected																					Europe	2	CC2
RL10000081	SAMN09499970	SRR7440574	SRP151347	RL10000081	PRJNA475189	Pathogen.env	Listeria monocytogenes		RL10000081	not applicable	2012	not applicable	Food processing environment	not collected																					Europe	3	CC3
RL10000082	SAMN09499971	SRR7440573	SRP151347	RL10000082	PRJNA475189	Pathogen.env	Listeria monocytogenes		RL10000082	not applicable	2012	not applicable	Food processing environment	not collected																					Europe	2	CC2
RL10000083	SAMN09499972	SRR7440572	SRP151347	RL10000083	PRJNA475189	Pathogen.env	Listeria monocytogenes		RL10000083	not applicable	2012	not applicable	Food processing environment	not collected																					Europe	3	CC3
RL10000084	SAMN09499973	SRR7440571	SRP151347	RL10000084	PRJNA475189	Pathogen.env	Listeria monocytogenes		RL10000084	not applicable	2012	not applicable	Food processing environment	not collected																					Europe	2	CC2
RL10000085	SAMN09499974	SRR7440576	SRP151347	RL10000085	PRJNA475189	Pathogen.env	Listeria monocytogenes		RL10000085	not applicable	2012	not applicable	Food processing environment	not collected																					Europe	2	CC2
RL10000086	SAMN09499975	SRR7440575	SRP151347	RL10000086	PRJNA475189	Pathogen.env	Listeria monocytogenes		RL10000086	not applicable	2012	not applicable	Food processing environment	not collected																					Europe	9	CC9
RL10000087	SAMN09499976	SRR7440531	SRP151347	RL10000087	PRJNA475189	Pathogen.env	Listeria monocytogenes		RL10000087	not applicable	2012	not applicable	Food processing environment	not collected																					Europe	9	CC9
RL10000088	SAMN09499977	SRR7440532	SRP151347	RL10000088	PRJNA475189	Pathogen.env	Listeria monocytogenes		RL10000088	not applicable	2012	not applicable	Food processing environment	not collected																					Europe	9	CC9
RL10000089	SAMN09499978	SRR7440529	SRP151347	RL10000089	PRJNA475189	Pathogen.env	Listeria monocytogenes		RL10000089	not applicable	2012	not applicable	Food processing environment	not collected																					Europe	101	CC101
RL1000009	SAMN09499979	SRR7440530	SRP151347	RL1000009	PRJNA475189	Pathogen.env	Listeria monocytogenes		RL1000009	not applicable	2012	not applicable	Food processing environment	not collected																					Europe	2	CC2
RL10000090	SAMN09499980	SRR7441199	SRP151347	RL10000090	PRJNA475189	Pathogen.env	Listeria monocytogenes		RL10000090	not applicable	2012	not applicable	Food processing environment	not collected																					Europe	101	CC101
RL10000091	SAMN09499981	SRR7440528	SRP151347	RL10000091	PRJNA475189	Pathogen.env	Listeria monocytogenes		RL10000091	not applicable	2012	not applicable	Food processing environment	not collected																					Europe	101	CC101
RL10000092	SAMN09499982	SRR7441197	SRP151347	RL10000092	PRJNA475189	Pathogen.env	Listeria monocytogenes		RL10000092	not applicable	2012	not applicable	Food processing environment	not collected																					Europe	101	CC101
RL10000093	SAMN09499983	SRR7441198	SRP151347	RL10000093	PRJNA475189	Pathogen.env	Listeria monocytogenes		RL10000093	not applicable	2012	not applicable	Food processing environment	not collected																					Europe	101	CC101
RL10000094	SAMN09499984	SRR7441195	SRP151347	RL10000094	PRJNA475189	Pathogen.env	Listeria monocytogenes		RL10000094	not applicable	2012	not applicable	Food processing environment	not collected																					Europe	101	CC101
RL10000095	SAMN09499985	SRR7441196	SRP151347	RL10000095	PRJNA475189	Pathogen.env	Listeria monocytogenes		RL10000095	not applicable	2012	not applicable	Food processing environment	not collected																					Europe	101	CC101
RL10000096	SAMN09499986	SRR7440978	SRP151347	RL10000096	PRJNA475189	Pathogen.env	Listeria monocytogenes		RL10000096	not applicable	2012	not applicable	Food processing environment	not collected																					Europe	101	CC101
RL10000097	SAMN09499987	SRR7440977	SRP151347	RL10000097	PRJNA475189	Pathogen.env	Listeria monocytogenes		RL10000097	not applicable	2012	not applicable	Food processing environment	not collected																					Europe	101	CC101
RL10000098	SAMN09499988	SRR7440980	SRP151347	RL10000098	PRJNA475189	Pathogen.env	Listeria monocytogenes		RL10000098	not applicable	2012	not applicable	Food processing environment	not collected																					Europe	101	CC101
RL1000010	SAMN09499989	SRR7440979	SRP151347	RL1000010	PRJNA475189	Pathogen.env	Listeria monocytogenes		RL1000010	not applicable	2012	not applicable	Food processing environment	not collected																					Europe	9	CC9
RL14000001	SAMN09499990	SRR7440790	SRP151347	RL14000001	PRJNA475189	Pathogen.env	Listeria monocytogenes		RL14000001	not applicable	2012	not applicable	Food processing environment	not collected																					Europe	18	CC18
RL14000008	SAMN09499991	SRR7441223	SRP151347	RL14000008	PRJNA475189	Pathogen.env	Listeria monocytogenes		RL14000008	not applicable	2012	not applicable	Food processing environment	not collected																					Europe	9	CC9
RL14000017	SAMN09499992	SRR7440976	SRP151347	RL14000017	PRJNA475189	Pathogen.env	Listeria monocytogenes		RL14000017	not applicable	2012	not applicable	Food processing environment	not collected																					Europe	101	CC101
RL14000057	SAMN09499993	SRR7440975	SRP151347	RL14000057	PRJNA475189	Pathogen.env	Listeria monocytogenes		RL14000057	not applicable	2012	not applicable	Food processing environment	not collected																					Europe	3	CC3
RL14000099	SAMN09499994	SRR7440781	SRP151347	RL14000099	PRJNA475189	Pathogen.env	Listeria monocytogenes		RL14000099	not applicable	2012	not applicable	Food processing environment	not collected																					Europe	101	CC101
RL14000100	SAMN09499995	SRR7440780	SRP151347	RL14000100	PRJNA475189	Pathogen.env	Listeria monocytogenes		RL14000100	not applicable	2012	not applicable	Food processing environment	not collected																					Europe	101	CC101
RL15000006	SAMN09499996	SRR7440649	SRP151347	RL15000006	PRJNA475189	Pathogen.env	Listeria monocytogenes		RL15000006	not applicable	2010	not applicable	Food products	not collected																					Europe	121	CC121
RL15000007	SAMN09499997	SRR7440650	SRP151347	RL15000007	PRJNA475189	Pathogen.env	Listeria monocytogenes		RL15000007	not applicable	2010	not applicable	Food products	not collected																					Europe	204	CC204
RL15000008	SAMN09499998	SRR7440651	SRP151347	RL15000008	PRJNA475189	Pathogen.env	Listeria monocytogenes		RL15000008	not applicable	2011	not applicable	Food products	not collected																					Europe	14	CC14
RL15000009	SAMN09499999	SRR7440652	SRP151347	RL15000009	PRJNA475189	Pathogen.env	Listeria monocytogenes		RL15000009	not applicable	2011	not applicable	Food products	not collected																					Europe	121	CC121
RL15000010	SAMN09500000	SRR7440645	SRP151347	RL15000010	PRJNA475189	Pathogen.env	Listeria monocytogenes		RL15000010	not applicable	2011	not applicable	Food products	not collected																					Europe	121	CC121
RL15000011	SAMN09500001	SRR7440646	SRP151347	RL15000011	PRJNA475189	Pathogen.env	Listeria monocytogenes		RL15000011	not applicable	2011	not applicable	Food products	not collected																					Europe	121	CC121
RL15000012	SAMN09500002	SRR7440647	SRP151347	RL15000012	PRJNA475189	Pathogen.env	Listeria monocytogenes		RL15000012	not applicable	2011	not applicable	Food products	not collected																					Europe	9	CC9
RL15000013	SAMN09500003	SRR7440648	SRP151347	RL15000013	PRJNA475189	Pathogen.env	Listeria monocytogenes		RL15000013	not applicable	2011	not applicable	Food products	not collected																					Europe	20	CC20
RL15000014	SAMN09500004	SRR7440654	SRP151347	RL15000014	PRJNA475189	Pathogen.env	Listeria monocytogenes		RL15000014	not applicable	2011	not applicable	Food products	not collected																					Europe	121	CC121
RL15000015	SAMN09500005	SRR7440655	SRP151347	RL15000015	PRJNA475189	Pathogen.env	Listeria monocytogenes		RL15000015	not applicable	2011	not applicable	Food products	not collected																					Europe	121	CC121
RL15000016	SAMN09500006	SRR7441211	SRP151347	RL15000016	PRJNA475189	Pathogen.env	Listeria monocytogenes		RL15000016	not applicable	2011	not applicable	Food products	not collected																					Europe	101	CC101
RL15000017	SAMN09500007	SRR7441210	SRP151347	RL15000017	PRJNA475189	Pathogen.env	Listeria monocytogenes		RL15000017	not applicable	2011	not applicable	Food products	not collected																					Europe	8	CC8
RL15000018	SAMN09500008	SRR7441209	SRP151347	RL15000018	PRJNA475189	Pathogen.env	Listeria monocytogenes		RL15000018	not applicable	2011	not applicable	Food products	not collected																					Europe	121	CC121
RL15000019	SAMN09500009	SRR7441208	SRP151347	RL15000019	PRJNA475189	Pathogen.env	Listeria monocytogenes		RL15000019	not applicable	2011	not applicable	Food products	not collected																					Europe	121	CC121
RL15000020	SAMN09500010	SRR7441215	SRP151347	RL15000020	PRJNA475189	Pathogen.env	Listeria monocytogenes		RL15000020	not applicable	2011	not applicable	Food products	not collected																					Europe	204	CC204
RL15000021	SAMN09500011	SRR7441214	SRP151347	RL15000021	PRJNA475189	Pathogen.env	Listeria monocytogenes		RL15000021	not applicable	2011	not applicable	Food products	not collected																					Europe	204	CC204
RL15000022	SAMN09500012	SRR7441213	SRP151347	RL15000022	PRJNA475189	Pathogen.env	Listeria monocytogenes		RL15000022	not applicable	2011	not applicable	Food products	not collected																					Europe	204	CC204
RL15000023	SAMN09500013	SRR7441212	SRP151347	RL15000023	PRJNA475189	Pathogen.env	Listeria monocytogenes		RL15000023	not applicable	2011	not applicable	Food products	not collected																					Europe	121	CC121
RL15000024	SAMN09500014	SRR7441217	SRP151347	RL15000024	PRJNA475189	Pathogen.env	Listeria monocytogenes		RL15000024	not applicable	2011	not applicable	Food products	not collected																					Europe	204	CC204
RL15000025	SAMN09500015	SRR7441216	SRP151347	RL15000025	PRJNA475189	Pathogen.env	Listeria monocytogenes		RL15000025	not applicable	2011	not applicable	Food products	not collected																					Europe	5	CC5
RL15000026	SAMN09500016	SRR7440949	SRP151347	RL15000026	PRJNA475189	Pathogen.env	Listeria monocytogenes		RL15000026	not applicable	2011	not applicable	Food products	not collected																					Europe	121	CC121
RL15000027	SAMN09500017	SRR7441027	SRP151347	RL15000027	PRJNA475189	Pathogen.env	Listeria monocytogenes		RL15000027	not applicable	2011	not applicable	Food products	not collected																					Europe	155	CC155
RL15000028	SAMN09500018	SRR7441024	SRP151347	RL15000028	PRJNA475189	Pathogen.env	Listeria monocytogenes		RL15000028	not applicable	2011	not applicable	Food products	not collected																					Europe	9	CC9
RL15000029	SAMN09500019	SRR7441025	SRP151347	RL15000029	PRJNA475189	Pathogen.env	Listeria monocytogenes		RL15000029	not applicable	2011	not applicable	Food products	not collected																					Europe	8	CC8
RL15000030	SAMN09500020	SRR7441022	SRP151347	RL15000030	PRJNA475189	Pathogen.env	Listeria monocytogenes		RL15000030	not applicable	2011	not applicable	Food products	not collected																					Europe	3	CC3
RL15000031	SAMN09500021	SRR7441023	SRP151347	RL15000031	PRJNA475189	Pathogen.env	Listeria monocytogenes		RL15000031	not applicable	2011	not applicable	Food products	not collected																					Europe	121	CC121
RL15000032	SAMN09500022	SRR7441020	SRP151347	RL15000032	PRJNA475189	Pathogen.env	Listeria monocytogenes		RL15000032	not applicable	2011	not applicable	Food products	not collected																					Europe	3	CC3
RL15000033	SAMN09500023	SRR7441021	SRP151347	RL15000033	PRJNA475189	Pathogen.env	Listeria monocytogenes		RL15000033	not applicable	2011	not applicable	Food products	not collected																					Europe	20	CC20
RL15000034	SAMN09500024	SRR7440922	SRP151347	RL15000034	PRJNA475189	Pathogen.env	Listeria monocytogenes		RL15000034	not applicable	2011	not applicable	Food products	not collected																					Europe	20	CC20
RL15000035	SAMN09500025	SRR7440716	SRP151347	RL15000035	PRJNA475189	Pathogen.env	Listeria monocytogenes		RL15000035	not applicable	2011	not applicable	Food products	not collected																					Europe	9	CC9
RL15000036	SAMN09500026	SRR7440586	SRP151347	RL15000036	PRJNA475189	Pathogen.env	Listeria monocytogenes		RL15000036	not applicable	2011	not applicable	Food products	not collected																					Europe	2	CC2
RL15000037	SAMN09500027	SRR7440585	SRP151347	RL15000037	PRJNA475189	Pathogen.env	Listeria monocytogenes		RL15000037	not applicable	2011	not applicable	Food products	not collected																					Europe	20	CC20
RL15000038	SAMN09500028	SRR7440588	SRP151347	RL15000038	PRJNA475189	Pathogen.env	Listeria monocytogenes		RL15000038	not applicable	2011	not applicable	Food products	not collected																					Europe	121	CC121
RL15000039	SAMN09500029	SRR7440587	SRP151347	RL15000039	PRJNA475189	Pathogen.env	Listeria monocytogenes		RL15000039	not applicable	2011	not applicable	Food products	not collected																					Europe	9	CC9
RL15000040	SAMN09500030	SRR7440582	SRP151347	RL15000040	PRJNA475189	Pathogen.env	Listeria monocytogenes		RL15000040	not applicable	2011	not applicable	Food products	not collected																					Europe	155	CC155
RL15000041	SAMN09500031	SRR7440581	SRP151347	RL15000041	PRJNA475189	Pathogen.env	Listeria monocytogenes		RL15000041	not applicable	2011	not applicable	Food products	not collected																					Europe	3	CC3
RL15000042	SAMN09500032	SRR7440584	SRP151347	RL15000042	PRJNA475189	Pathogen.env	Listeria monocytogenes		RL15000042	not applicable	2011	not applicable	Food products	not collected																					Europe	121	CC121
RL15000043	SAMN09500033	SRR7440583	SRP151347	RL15000043	PRJNA475189	Pathogen.env	Listeria monocytogenes		RL15000043	not applicable	2011	not applicable	Food products	not collected																					Europe	101	CC101
RL15000044	SAMN09500034	SRR7440578	SRP151347	RL15000044	PRJNA475189	Pathogen.env	Listeria monocytogenes		RL15000044	not applicable	2011	not applicable	Food products	not collected																					Europe	204	CC204
RL15000045	SAMN09500035	SRR7440577	SRP151347	RL15000045	PRJNA475189	Pathogen.env	Listeria monocytogenes		RL15000045	not applicable	2011	not applicable	Food products	not collected																					Europe	9	CC9
RL15000046	SAMN09500036	SRR7440824	SRP151347	RL15000046	PRJNA475189	Pathogen.env	Listeria monocytogenes		RL15000046	not applicable	2011	not applicable	Food products	not collected																					Europe	124	ST124
RL15000047	SAMN09500037	SRR7440825	SRP151347	RL15000047	PRJNA475189	Pathogen.env	Listeria monocytogenes		RL15000047	not applicable	2011	not applicable	Food products	not collected																					Europe	124	ST124
RL15000048	SAMN09500038	SRR7440826	SRP151347	RL15000048	PRJNA475189	Pathogen.env	Listeria monocytogenes		RL15000048	not applicable	2011	not applicable	Food products	not collected																					Europe	6	CC6
RL15000049	SAMN09500039	SRR7440827	SRP151347	RL15000049	PRJNA475189	Pathogen.env	Listeria monocytogenes		RL15000049	not applicable	2011	not applicable	Food products	not collected																					Europe	155	CC155
RL15000050	SAMN09500040	SRR7440828	SRP151347	RL15000050	PRJNA475189	Pathogen.env	Listeria monocytogenes		RL15000050	not applicable	2011	not applicable	Food products	not collected																					Europe	155	CC155
RL15000051	SAMN09500041	SRR7440829	SRP151347	RL15000051	PRJNA475189	Pathogen.env	Listeria monocytogenes		RL15000051	not applicable	2011	not applicable	Food products	not collected																					Europe	121	CC121
RL15000052	SAMN09500042	SRR7440830	SRP151347	RL15000052	PRJNA475189	Pathogen.env	Listeria monocytogenes		RL15000052	not applicable	2011	not applicable	Food products	not collected																					Europe	8	CC8
RL15000053	SAMN09500043	SRR7440831	SRP151347	RL15000053	PRJNA475189	Pathogen.env	Listeria monocytogenes		RL15000053	not applicable	2011	not applicable	Food products	not collected																					Europe	155	CC155
RL15000054	SAMN09500044	SRR7440816	SRP151347	RL15000054	PRJNA475189	Pathogen.env	Listeria monocytogenes		RL15000054	not applicable	2011	not applicable	Food products	not collected																					Europe	9	CC9
RL15000055	SAMN09500045	SRR7440817	SRP151347	RL15000055	PRJNA475189	Pathogen.env	Listeria monocytogenes		RL15000055	not applicable	2011	not applicable	Food products	not collected																					Europe	121	CC121
RL15000056	SAMN09500046	SRR7440910	SRP151347	RL15000056	PRJNA475189	Pathogen.env	Listeria monocytogenes		RL15000056	not applicable	2011	not applicable	Food products	not collected																					Europe	6	CC6
RL15000057	SAMN09500047	SRR7440909	SRP151347	RL15000057	PRJNA475189	Pathogen.env	Listeria monocytogenes		RL15000057	not applicable	2011	not applicable	Food products	not collected																					Europe	8	CC8
RL15000058	SAMN09500048	SRR7440908	SRP151347	RL15000058	PRJNA475189	Pathogen.env	Listeria monocytogenes		RL15000058	not applicable	2011	not applicable	Food products	not collected																					Europe	2	CC2
RL15000059	SAMN09500049	SRR7440907	SRP151347	RL15000059	PRJNA475189	Pathogen.env	Listeria monocytogenes		RL15000059	not applicable	2011	not applicable	Food products	not collected																					Europe	8	CC8
RL15000060	SAMN09500050	SRR7440906	SRP151347	RL15000060	PRJNA475189	Pathogen.env	Listeria monocytogenes		RL15000060	not applicable	2011	not applicable	Food products	not collected																					Europe	121	CC121
RL15000061	SAMN09500051	SRR7440905	SRP151347	RL15000061	PRJNA475189	Pathogen.env	Listeria monocytogenes		RL15000061	not applicable	2010	not applicable	Food products	not collected																					Europe	121	CC121
RL15000062	SAMN09500052	SRR7440904	SRP151347	RL15000062	PRJNA475189	Pathogen.env	Listeria monocytogenes		RL15000062	not applicable	2010	not applicable	Food products	not collected																					Europe	121	CC121
RL15000063	SAMN09500053	SRR7440903	SRP151347	RL15000063	PRJNA475189	Pathogen.env	Listeria monocytogenes		RL15000063	not applicable	2011	not applicable	Food products	not collected																					Europe	121	CC121
RL15000064	SAMN09500054	SRR7440918	SRP151347	RL15000064	PRJNA475189	Pathogen.env	Listeria monocytogenes		RL15000064	not applicable	2011	not applicable	Food products	not collected																					Europe	31	CC31
RL15000065	SAMN09500055	SRR7440917	SRP151347	RL15000065	PRJNA475189	Pathogen.env	Listeria monocytogenes		RL15000065	not applicable	2010	not applicable	Food products	not collected																					Europe	3	CC3
RL15000066	SAMN09500056	SRR7441114	SRP151347	RL15000066	PRJNA475189	Pathogen.env	Listeria monocytogenes		RL15000066	not applicable	2010	not applicable	Food products	not collected																					Europe	12	CC7
RL15000067	SAMN09500057	SRR7441115	SRP151347	RL15000067	PRJNA475189	Pathogen.env	Listeria monocytogenes		RL15000067	not applicable	2010	not applicable	Food products	not collected																					Europe	551	CC8
RL15000068	SAMN09500058	SRR7441112	SRP151347	RL15000068	PRJNA475189	Pathogen.env	Listeria monocytogenes		RL15000068	not applicable	2010	not applicable	Food products	not collected																					Europe	9	CC9
RL15000069	SAMN09500059	SRR7441113	SRP151347	RL15000069	PRJNA475189	Pathogen.env	Listeria monocytogenes		RL15000069	not applicable	2010	not applicable	Food products	not collected																					Europe	1	CC1
RL15000070	SAMN09500060	SRR7441118	SRP151347	RL15000070	PRJNA475189	Pathogen.env	Listeria monocytogenes		RL15000070	not applicable	2010	not applicable	Food products	not collected																					Europe	9	CC9
RL15000071	SAMN09500061	SRR7441119	SRP151347	RL15000071	PRJNA475189	Pathogen.env	Listeria monocytogenes		RL15000071	not applicable	2010	not applicable	Food products	not collected																					Europe	14	CC14
RL15000072	SAMN09500062	SRR7441116	SRP151347	RL15000072	PRJNA475189	Pathogen.env	Listeria monocytogenes		RL15000072	not applicable	2010	not applicable	Food products	not collected																					Europe	12	CC7
RL15000073	SAMN09500063	SRR7441117	SRP151347	RL15000073	PRJNA475189	Pathogen.env	Listeria monocytogenes		RL15000073	not applicable	2010	not applicable	Food products	not collected																					Europe	403	CC403
RL15000074	SAMN09500064	SRR7441121	SRP151347	RL15000074	PRJNA475189	Pathogen.env	Listeria monocytogenes		RL15000074	not applicable	2010	not applicable	Food products	not collected																					Europe	9	CC9
RL15000076	SAMN09500065	SRR7441122	SRP151347	RL15000076	PRJNA475189	Pathogen.env	Listeria monocytogenes		RL15000076	not applicable	2010	not applicable	Food products	not collected																					Europe	193	CC193
RL15000077	SAMN09500066	SRR7440676	SRP151347	RL15000077	PRJNA475189	Pathogen.env	Listeria monocytogenes		RL15000077	not applicable	2010	not applicable	Food products	not collected																					Europe	9	CC9
RL15000078	SAMN09500067	SRR7440675	SRP151347	RL15000078	PRJNA475189	Pathogen.env	Listeria monocytogenes		RL15000078	not applicable	2010	not applicable	Food products	not collected																					Europe	9	CC9
RL15000079	SAMN09500068	SRR7440678	SRP151347	RL15000079	PRJNA475189	Pathogen.env	Listeria monocytogenes		RL15000079	not applicable	2011	not applicable	Food products	not collected																					Europe	3	CC3
RL15000080	SAMN09500069	SRR7440677	SRP151347	RL15000080	PRJNA475189	Pathogen.env	Listeria monocytogenes		RL15000080	not applicable	2011	not applicable	Food products	not collected																					Europe	155	CC155
RL15000081	SAMN09500070	SRR7440680	SRP151347	RL15000081	PRJNA475189	Pathogen.env	Listeria monocytogenes		RL15000081	not applicable	2011	not applicable	Food products	not collected																					Europe	3	CC3
RL15000082	SAMN09500071	SRR7440679	SRP151347	RL15000082	PRJNA475189	Pathogen.env	Listeria monocytogenes		RL15000082	not applicable	2011	not applicable	Food products	not collected																					Europe	3	CC3
RL15000083	SAMN09500072	SRR7440682	SRP151347	RL15000083	PRJNA475189	Pathogen.env	Listeria monocytogenes		RL15000083	not applicable	2011	not applicable	Food products	not collected																					Europe	14	CC14
RL15000084	SAMN09500073	SRR7440681	SRP151347	RL15000084	PRJNA475189	Pathogen.env	Listeria monocytogenes		RL15000084	not applicable	2011	not applicable	Food products	not collected																					Europe	8	CC8
RL15000085	SAMN09500074	SRR7440684	SRP151347	RL15000085	PRJNA475189	Pathogen.env	Listeria monocytogenes		RL15000085	not applicable	2011	not applicable	Food products	not collected																					Europe	121	CC121
RL15000086	SAMN09500075	SRR7440683	SRP151347	RL15000086	PRJNA475189	Pathogen.env	Listeria monocytogenes		RL15000086	not applicable	2011	not applicable	Food products	not collected																					Europe	3	CC3
RL15000087	SAMN09500076	SRR7441125	SRP151347	RL15000087	PRJNA475189	Pathogen.env	Listeria monocytogenes		RL15000087	not applicable	2011	not applicable	Food products	not collected																					Europe	9	CC9
RL15000088	SAMN09500077	SRR7441277	SRP151347	RL15000088	PRJNA475189	Pathogen.env	Listeria monocytogenes		RL15000088	not applicable	2011	not applicable	Food products	not collected																					Europe	8	CC8
RL15000089	SAMN09500078	SRR7441153	SRP151347	RL15000089	PRJNA475189	Pathogen.env	Listeria monocytogenes		RL15000089	not applicable	2011	not applicable	Food products	not collected																					Europe	12	CC7
RL15000090	SAMN09500079	SRR7441154	SRP151347	RL15000090	PRJNA475189	Pathogen.env	Listeria monocytogenes		RL15000090	not applicable	2011	not applicable	Food products	not collected																					Europe	87	CC87
RL15000091	SAMN09500080	SRR7441147	SRP151347	RL15000091	PRJNA475189	Pathogen.env	Listeria monocytogenes		RL15000091	not applicable	2011	not applicable	Food products	not collected																					Europe	121	CC121
RL15000092	SAMN09500081	SRR7441148	SRP151347	RL15000092	PRJNA475189	Pathogen.env	Listeria monocytogenes		RL15000092	not applicable	2011	not applicable	Food products	not collected																					Europe	155	CC155
RL15000093	SAMN09500082	SRR7441149	SRP151347	RL15000093	PRJNA475189	Pathogen.env	Listeria monocytogenes		RL15000093	not applicable	2011	not applicable	Food products	not collected																					Europe	121	CC121
RL15000094	SAMN09500083	SRR7441150	SRP151347	RL15000094	PRJNA475189	Pathogen.env	Listeria monocytogenes		RL15000094	not applicable	2011	not applicable	Food products	not collected																					Europe	8	CC8
RL15000095	SAMN09500084	SRR7441242	SRP151347	RL15000095	PRJNA475189	Pathogen.env	Listeria monocytogenes		RL15000095	not applicable	2011	not applicable	Food products	not collected																					Europe	8	CC8
RL15000096	SAMN09500085	SRR7441248	SRP151347	RL15000096	PRJNA475189	Pathogen.env	Listeria monocytogenes		RL15000096	not applicable	2011	not applicable	Food products	not collected																					Europe	91	CC14
RL15000097	SAMN09500086	SRR7440710	SRP151347	RL15000097	PRJNA475189	Pathogen.env	Listeria monocytogenes		RL15000097	not applicable	2011	not applicable	Food products	not collected																					Europe	8	CC8
RL15000098	SAMN09500087	SRR7440709	SRP151347	RL15000098	PRJNA475189	Pathogen.env	Listeria monocytogenes		RL15000098	not applicable	2011	not applicable	Food products	not collected																					Europe	121	CC121
RL15000099	SAMN09500088	SRR7440661	SRP151347	RL15000099	PRJNA475189	Pathogen.env	Listeria monocytogenes		RL15000099	not applicable	2011	not applicable	Food products	not collected																					Europe	12	CC7
RL15000100	SAMN09500089	SRR7440659	SRP151347	RL15000100	PRJNA475189	Pathogen.env	Listeria monocytogenes		RL15000100	not applicable	2011	not applicable	Food products	not collected																					Europe	8	CC8
RL15000101	SAMN09500090	SRR7440714	SRP151347	RL15000101	PRJNA475189	Pathogen.env	Listeria monocytogenes		RL15000101	not applicable	2011	not applicable	Food products	not collected																					Europe	8	CC8
RL15000102	SAMN09500091	SRR7440713	SRP151347	RL15000102	PRJNA475189	Pathogen.env	Listeria monocytogenes		RL15000102	not applicable	2011	not applicable	Food products	not collected																					Europe	14	CC14
RL15000103	SAMN09500092	SRR7440712	SRP151347	RL15000103	PRJNA475189	Pathogen.env	Listeria monocytogenes		RL15000103	not applicable	2011	not applicable	Food products	not collected																					Europe	145	CC2
RL15000104	SAMN09500093	SRR7440711	SRP151347	RL15000104	PRJNA475189	Pathogen.env	Listeria monocytogenes		RL15000104	not applicable	2011	not applicable	Food products	not collected																					Europe	155	CC155
RL15000105	SAMN09500094	SRR7440642	SRP151347	RL15000105	PRJNA475189	Pathogen.env	Listeria monocytogenes		RL15000105	not applicable	2011	not applicable	Food products	not collected																					Europe	8	CC8
RL15000106	SAMN09500095	SRR7440640	SRP151347	RL15000106	PRJNA475189	Pathogen.env	Listeria monocytogenes		RL15000106	not applicable	2011	not applicable	Food products	not collected																					Europe	8	CC8
RL15000107	SAMN09500096	SRR7441261	SRP151347	RL15000107	PRJNA475189	Pathogen.env	Listeria monocytogenes		RL15000107	not applicable	2011	not applicable	Food products	not collected																					Europe	9	CC9
RL15000108	SAMN09500097	SRR7441260	SRP151347	RL15000108	PRJNA475189	Pathogen.env	Listeria monocytogenes		RL15000108	not applicable	2011	not applicable	Food products	not collected																					Europe	3	CC3
RL15000109	SAMN09500098	SRR7441259	SRP151347	RL15000109	PRJNA475189	Pathogen.env	Listeria monocytogenes		RL15000109	not applicable	2011	not applicable	Food products	not collected																					Europe	8	CC8
RL15000110	SAMN09500099	SRR7441258	SRP151347	RL15000110	PRJNA475189	Pathogen.env	Listeria monocytogenes		RL15000110	not applicable	2011	not applicable	Food products	not collected																					Europe	155	CC155
RL15000111	SAMN09500100	SRR7441257	SRP151347	RL15000111	PRJNA475189	Pathogen.env	Listeria monocytogenes		RL15000111	not applicable	2011	not applicable	Food products	not collected																					Europe	155	CC155
RL15000112	SAMN09500101	SRR7441256	SRP151347	RL15000112	PRJNA475189	Pathogen.env	Listeria monocytogenes		RL15000112	not applicable	2011	not applicable	Food products	not collected																					Europe	155	CC155
RL15000113	SAMN09500102	SRR7441255	SRP151347	RL15000113	PRJNA475189	Pathogen.env	Listeria monocytogenes		RL15000113	not applicable	2011	not applicable	Food products	not collected																					Europe	403	CC403
RL15000114	SAMN09500103	SRR7441254	SRP151347	RL15000114	PRJNA475189	Pathogen.env	Listeria monocytogenes		RL15000114	not applicable	2011	not applicable	Food products	not collected																					Europe	204	CC204
RL15000115	SAMN09500104	SRR7441253	SRP151347	RL15000115	PRJNA475189	Pathogen.env	Listeria monocytogenes		RL15000115	not applicable	2011	not applicable	Food products	not collected																					Europe	8	CC8
RL15000116	SAMN09500105	SRR7441252	SRP151347	RL15000116	PRJNA475189	Pathogen.env	Listeria monocytogenes		RL15000116	not applicable	2011	not applicable	Food products	not collected																					Europe	403	CC403
RL15000117	SAMN09500106	SRR7440699	SRP151347	RL15000117	PRJNA475189	Pathogen.env	Listeria monocytogenes		RL15000117	not applicable	2011	not applicable	Food products	not collected																					Europe	14	CC14
RL15000118	SAMN09500107	SRR7440700	SRP151347	RL15000118	PRJNA475189	Pathogen.env	Listeria monocytogenes		RL15000118	not applicable	2011	not applicable	Food products	not collected																					Europe	9	CC9
RL15000119	SAMN09500108	SRR7440701	SRP151347	RL15000119	PRJNA475189	Pathogen.env	Listeria monocytogenes		RL15000119	not applicable	2011	not applicable	Food products	not collected																					Europe	9	CC9
RL15000120	SAMN09500109	SRR7440702	SRP151347	RL15000120	PRJNA475189	Pathogen.env	Listeria monocytogenes		RL15000120	not applicable	2011	not applicable	Food products	not collected																					Europe	8	CC8
RL15000121	SAMN09500110	SRR7440703	SRP151347	RL15000121	PRJNA475189	Pathogen.env	Listeria monocytogenes		RL15000121	not applicable	2011	not applicable	Food products	not collected																					Europe	121	CC121
RL15000122	SAMN09500111	SRR7440704	SRP151347	RL15000122	PRJNA475189	Pathogen.env	Listeria monocytogenes		RL15000122	not applicable	2011	not applicable	Food products	not collected																					Europe	155	CC155
RL15000123	SAMN09500112	SRR7440705	SRP151347	RL15000123	PRJNA475189	Pathogen.env	Listeria monocytogenes		RL15000123	not applicable	2011	not applicable	Food products	not collected																					Europe	155	CC155
RL15000124	SAMN09500113	SRR7440706	SRP151347	RL15000124	PRJNA475189	Pathogen.env	Listeria monocytogenes		RL15000124	not applicable	2011	not applicable	Food products	not collected																					Europe	9	CC9
RL15000125	SAMN09500114	SRR7440707	SRP151347	RL15000125	PRJNA475189	Pathogen.env	Listeria monocytogenes		RL15000125	not applicable	2011	not applicable	Food products	not collected																					Europe	155	CC155
RL15000126	SAMN09500115	SRR7440708	SRP151347	RL15000126	PRJNA475189	Pathogen.env	Listeria monocytogenes		RL15000126	not applicable	2011	not applicable	Food products	not collected																					Europe	8	CC8
RL15000127	SAMN09500116	SRR7440559	SRP151347	RL15000127	PRJNA475189	Pathogen.env	Listeria monocytogenes		RL15000127	not applicable	2011	not applicable	Food products	not collected																					Europe	6	CC6
RL15000128	SAMN09500117	SRR7440558	SRP151347	RL15000128	PRJNA475189	Pathogen.env	Listeria monocytogenes		RL15000128	not applicable	2011	not applicable	Food products	not collected																					Europe	121	CC121
RL15000129	SAMN09500118	SRR7440561	SRP151347	RL15000129	PRJNA475189	Pathogen.env	Listeria monocytogenes		RL15000129	not applicable	2011	not applicable	Food products	not collected																					Europe	121	CC121
RL15000130	SAMN09500119	SRR7440560	SRP151347	RL15000130	PRJNA475189	Pathogen.env	Listeria monocytogenes		RL15000130	not applicable	2011	not applicable	Food products	not collected																					Europe	121	CC121
RL15000131	SAMN09500120	SRR7440563	SRP151347	RL15000131	PRJNA475189	Pathogen.env	Listeria monocytogenes		RL15000131	not applicable	2011	not applicable	Food products	not collected																					Europe	204	CC204
RL15000132	SAMN09500121	SRR7440562	SRP151347	RL15000132	PRJNA475189	Pathogen.env	Listeria monocytogenes		RL15000132	not applicable	2011	not applicable	Food products	not collected																					Europe	8	CC8
RL15000133	SAMN09500122	SRR7440565	SRP151347	RL15000133	PRJNA475189	Pathogen.env	Listeria monocytogenes		RL15000133	not applicable	2011	not applicable	Food products	not collected																					Europe	101	CC101
RL15000134	SAMN09500123	SRR7440564	SRP151347	RL15000134	PRJNA475189	Pathogen.env	Listeria monocytogenes		RL15000134	not applicable	2011	not applicable	Food products	not collected																					Europe	121	CC121
RL15000135	SAMN09500124	SRR7440551	SRP151347	RL15000135	PRJNA475189	Pathogen.env	Listeria monocytogenes		RL15000135	not applicable	2011	not applicable	Food products	not collected																					Europe	6	CC6
RL15000136	SAMN09500125	SRR7440550	SRP151347	RL15000136	PRJNA475189	Pathogen.env	Listeria monocytogenes		RL15000136	not applicable	2011	not applicable	Food products	not collected																					Europe	9	CC9
RL15000137	SAMN09500126	SRR7441004	SRP151347	RL15000137	PRJNA475189	Pathogen.env	Listeria monocytogenes		RL15000137	not applicable	2011	not applicable	Food products	not collected																					Europe	9	CC9
RL15000138	SAMN09500127	SRR7441005	SRP151347	RL15000138	PRJNA475189	Pathogen.env	Listeria monocytogenes		RL15000138	not applicable	2011	not applicable	Food products	not collected																					Europe	9	CC9
RL15000139	SAMN09500128	SRR7441002	SRP151347	RL15000139	PRJNA475189	Pathogen.env	Listeria monocytogenes		RL15000139	not applicable	2011	not applicable	Food products	not collected																					Europe	9	CC9
RL15000140	SAMN09500129	SRR7441003	SRP151347	RL15000140	PRJNA475189	Pathogen.env	Listeria monocytogenes		RL15000140	not applicable	2011	not applicable	Food products	not collected																					Europe	6	CC6
RL15000141	SAMN09500130	SRR7441008	SRP151347	RL15000141	PRJNA475189	Pathogen.env	Listeria monocytogenes		RL15000141	not applicable	2011	not applicable	Food products	not collected																					Europe	120	CC8
RL15000142	SAMN09500131	SRR7441009	SRP151347	RL15000142	PRJNA475189	Pathogen.env	Listeria monocytogenes		RL15000142	not applicable	2011	not applicable	Food products	not collected																					Europe	121	CC121
RL15000143	SAMN09500132	SRR7441006	SRP151347	RL15000143	PRJNA475189	Pathogen.env	Listeria monocytogenes		RL15000143	not applicable	2011	not applicable	Food products	not collected																					Europe	9	CC9
RL15000144	SAMN09500133	SRR7441007	SRP151347	RL15000144	PRJNA475189	Pathogen.env	Listeria monocytogenes		RL15000144	not applicable	2011	not applicable	Food products	not collected																					Europe	173	CC19
RL15000145	SAMN09500134	SRR7440996	SRP151347	RL15000145	PRJNA475189	Pathogen.env	Listeria monocytogenes		RL15000145	not applicable	2011	not applicable	Food products	not collected																					Europe	121	CC121
RL15000146	SAMN09500135	SRR7440997	SRP151347	RL15000146	PRJNA475189	Pathogen.env	Listeria monocytogenes		RL15000146	not applicable	2011	not applicable	Food products	not collected																					Europe	9	CC9
RL15000147	SAMN09500136	SRR7440844	SRP151347	RL15000147	PRJNA475189	Pathogen.env	Listeria monocytogenes		RL15000147	not applicable	2011	not applicable	Food products	not collected																					Europe	9	CC9
RL15000148	SAMN09500137	SRR7440843	SRP151347	RL15000148	PRJNA475189	Pathogen.env	Listeria monocytogenes		RL15000148	not applicable	2011	not applicable	Food products	not collected																					Europe	121	CC121
RL15000149	SAMN09500138	SRR7440842	SRP151347	RL15000149	PRJNA475189	Pathogen.env	Listeria monocytogenes		RL15000149	not applicable	2010	not applicable	Food products	not collected																					Europe	16	CC8
RL15000150	SAMN09500139	SRR7440841	SRP151347	RL15000150	PRJNA475189	Pathogen.env	Listeria monocytogenes		RL15000150	not applicable	2010	not applicable	Food products	not collected																					Europe	5	CC5
RL15000151	SAMN09500140	SRR7440848	SRP151347	RL15000151	PRJNA475189	Pathogen.env	Listeria monocytogenes		RL15000151	not applicable	2010	not applicable	Food products	not collected																					Europe	9	CC9
RL15000152	SAMN09500141	SRR7440847	SRP151347	RL15000152	PRJNA475189	Pathogen.env	Listeria monocytogenes		RL15000152	not applicable	2012	not applicable	Food products	not collected																					Europe	101	CC101
RL15000153	SAMN09500142	SRR7440846	SRP151347	RL15000153	PRJNA475189	Pathogen.env	Listeria monocytogenes		RL15000153	not applicable	2012	not applicable	Food products	not collected																					Europe	31	CC31
RL15000154	SAMN09500143	SRR7440845	SRP151347	RL15000154	PRJNA475189	Pathogen.env	Listeria monocytogenes		RL15000154	not applicable	2012	not applicable	Food products	not collected																					Europe	121	CC121
RL15000155	SAMN09500144	SRR7440836	SRP151347	RL15000155	PRJNA475189	Pathogen.env	Listeria monocytogenes		RL15000155	not applicable	2012	not applicable	Food products	not collected																					Europe	9	CC9
RL15000156	SAMN09500145	SRR7440835	SRP151347	RL15000156	PRJNA475189	Pathogen.env	Listeria monocytogenes		RL15000156	not applicable	2012	not applicable	Food products	not collected																					Europe	121	CC121
RL15000157	SAMN09500146	SRR7440602	SRP151347	RL15000157	PRJNA475189	Pathogen.env	Listeria monocytogenes		RL15000157	not applicable	2012	not applicable	Food products	not collected																					Europe	6	CC6
RL15000158	SAMN09500147	SRR7441204	SRP151347	RL15000158	PRJNA475189	Pathogen.env	Listeria monocytogenes		RL15000158	not applicable	2011	not applicable	Food products	not collected																					Europe	121	CC121
RL15000159	SAMN09500148	SRR7440604	SRP151347	RL15000159	PRJNA475189	Pathogen.env	Listeria monocytogenes		RL15000159	not applicable	2011	not applicable	Food products	not collected																					Europe	1	CC1
RL15000160	SAMN09500149	SRR7440605	SRP151347	RL15000160	PRJNA475189	Pathogen.env	Listeria monocytogenes		RL15000160	not applicable	2011	not applicable	Food products	not collected																					Europe	121	CC121
RL15000161	SAMN09500150	SRR7440598	SRP151347	RL15000161	PRJNA475189	Pathogen.env	Listeria monocytogenes		RL15000161	not applicable	2011	not applicable	Food products	not collected																					Europe	121	CC121
RL15000162	SAMN09500151	SRR7440599	SRP151347	RL15000162	PRJNA475189	Pathogen.env	Listeria monocytogenes		RL15000162	not applicable	2011	not applicable	Food products	not collected																					Europe	7	CC7
RL15000163	SAMN09500152	SRR7440600	SRP151347	RL15000163	PRJNA475189	Pathogen.env	Listeria monocytogenes		RL15000163	not applicable	2011	not applicable	Food products	not collected																					Europe	121	CC121
RL15000164	SAMN09500153	SRR7440601	SRP151347	RL15000164	PRJNA475189	Pathogen.env	Listeria monocytogenes		RL15000164	not applicable	2011	not applicable	Food products	not collected																					Europe	9	CC9
RL15000165	SAMN09500154	SRR7440594	SRP151347	RL15000165	PRJNA475189	Pathogen.env	Listeria monocytogenes		RL15000165	not applicable	2011	not applicable	Food products	not collected																					Europe	121	CC121
RL15000166	SAMN09500155	SRR7441200	SRP151347	RL15000166	PRJNA475189	Pathogen.env	Listeria monocytogenes		RL15000166	not applicable	2011	not applicable	Food products	not collected																					Europe	121	CC121
RL15000167	SAMN09500156	SRR7441144	SRP151347	RL15000167	PRJNA475189	Pathogen.env	Listeria monocytogenes		RL15000167	not applicable	2011	not applicable	Food products	not collected																					Europe	121	CC121
RL15000168	SAMN09500157	SRR7441143	SRP151347	RL15000168	PRJNA475189	Pathogen.env	Listeria monocytogenes		RL15000168	not applicable	2011	not applicable	Food products	not collected																					Europe	121	CC121
RL15000169	SAMN09500158	SRR7441146	SRP151347	RL15000169	PRJNA475189	Pathogen.env	Listeria monocytogenes		RL15000169	not applicable	2011	not applicable	Food products	not collected																					Europe	121	CC121
RL15000170	SAMN09500159	SRR7441145	SRP151347	RL15000170	PRJNA475189	Pathogen.env	Listeria monocytogenes		RL15000170	not applicable	2011	not applicable	Food products	not collected																					Europe	121	CC121
RL15000171	SAMN09500160	SRR7441140	SRP151347	RL15000171	PRJNA475189	Pathogen.env	Listeria monocytogenes		RL15000171	not applicable	2011	not applicable	Food products	not collected																					Europe	8	CC8
RL15000172	SAMN09500161	SRR7441139	SRP151347	RL15000172	PRJNA475189	Pathogen.env	Listeria monocytogenes		RL15000172	not applicable	2010	not applicable	Food products	not collected																					Europe	193	CC193
RL15000173	SAMN09500162	SRR7441142	SRP151347	RL15000173	PRJNA475189	Pathogen.env	Listeria monocytogenes		RL15000173	not applicable	2011	not applicable	Food products	not collected																					Europe	121	CC121
RL15000174	SAMN09500163	SRR7441141	SRP151347	RL15000174	PRJNA475189	Pathogen.env	Listeria monocytogenes		RL15000174	not applicable	2011	not applicable	Food products	not collected																					Europe	121	CC121
RL15000175	SAMN09500164	SRR7441152	SRP151347	RL15000175	PRJNA475189	Pathogen.env	Listeria monocytogenes		RL15000175	not applicable	2011	not applicable	Food products	not collected																					Europe	155	CC155
RL15000176	SAMN09500165	SRR7441151	SRP151347	RL15000176	PRJNA475189	Pathogen.env	Listeria monocytogenes		RL15000176	not applicable	2011	not applicable	Food products	not collected																					Europe	9	CC9
RL15000177	SAMN09500166	SRR7440936	SRP151347	RL15000177	PRJNA475189	Pathogen.env	Listeria monocytogenes		RL15000177	not applicable	2011	not applicable	Food products	not collected																					Europe	155	CC155
RL15000178	SAMN09500167	SRR7440937	SRP151347	RL15000178	PRJNA475189	Pathogen.env	Listeria monocytogenes		RL15000178	not applicable	2011	not applicable	Food products	not collected																					Europe	121	CC121
RL15000179	SAMN09500168	SRR7440934	SRP151347	RL15000179	PRJNA475189	Pathogen.env	Listeria monocytogenes		RL15000179	not applicable	2011	not applicable	Food products	not collected																					Europe	8	CC8
RL15000180	SAMN09500169	SRR7440935	SRP151347	RL15000180	PRJNA475189	Pathogen.env	Listeria monocytogenes		RL15000180	not applicable	2011	not applicable	Food products	not collected																					Europe	6	CC6
RL15000181	SAMN09500170	SRR7440932	SRP151347	RL15000181	PRJNA475189	Pathogen.env	Listeria monocytogenes		RL15000181	not applicable	2011	not applicable	Food products	not collected																					Europe	121	CC121
RL15000182	SAMN09500171	SRR7440933	SRP151347	RL15000182	PRJNA475189	Pathogen.env	Listeria monocytogenes		RL15000182	not applicable	2010	not applicable	Food products	not collected																					Europe	31	CC31
RL15000183	SAMN09500172	SRR7440930	SRP151347	RL15000183	PRJNA475189	Pathogen.env	Listeria monocytogenes		RL15000183	not applicable	2010	not applicable	Food products	not collected																					Europe	9	CC9
RL15000184	SAMN09500173	SRR7440931	SRP151347	RL15000184	PRJNA475189	Pathogen.env	Listeria monocytogenes		RL15000184	not applicable	2010	not applicable	Food products	not collected																					Europe	193	CC193
RL15000185	SAMN09500174	SRR7440939	SRP151347	RL15000185	PRJNA475189	Pathogen.env	Listeria monocytogenes		RL15000185	not applicable	2010	not applicable	Food products	not collected																					Europe	193	CC193
RL15000186	SAMN09500175	SRR7440940	SRP151347	RL15000186	PRJNA475189	Pathogen.env	Listeria monocytogenes		RL15000186	not applicable	2011	not applicable	Food products	not collected																					Europe	121	CC121
RL15000187	SAMN09500176	SRR7441019	SRP151347	RL15000187	PRJNA475189	Pathogen.env	Listeria monocytogenes		RL15000187	not applicable	2011	not applicable	Food products	not collected																					Europe	155	CC155
RL15000188	SAMN09500177	SRR7441018	SRP151347	RL15000188	PRJNA475189	Pathogen.env	Listeria monocytogenes		RL15000188	not applicable	2011	not applicable	Food products	not collected																					Europe	121	CC121
RL15000189	SAMN09500178	SRR7441017	SRP151347	RL15000189	PRJNA475189	Pathogen.env	Listeria monocytogenes		RL15000189	not applicable	2011	not applicable	Food products	not collected																					Europe	325	CC31
RL15000190	SAMN09500179	SRR7441016	SRP151347	RL15000190	PRJNA475189	Pathogen.env	Listeria monocytogenes		RL15000190	not applicable	2011	not applicable	Food products	not collected																					Europe	121	CC121
RL15000191	SAMN09500180	SRR7441015	SRP151347	RL15000191	PRJNA475189	Pathogen.env	Listeria monocytogenes		RL15000191	not applicable	2011	not applicable	Food products	not collected																					Europe	155	CC155
RL15000192	SAMN09500181	SRR7441014	SRP151347	RL15000192	PRJNA475189	Pathogen.env	Listeria monocytogenes		RL15000192	not applicable	2011	not applicable	Food products	not collected																					Europe	8	CC8
RL15000193	SAMN09500182	SRR7441013	SRP151347	RL15000193	PRJNA475189	Pathogen.env	Listeria monocytogenes		RL15000193	not applicable	2011	not applicable	Food products	not collected																					Europe	8	CC8
RL15000194	SAMN09500183	SRR7441012	SRP151347	RL15000194	PRJNA475189	Pathogen.env	Listeria monocytogenes		RL15000194	not applicable	2011	not applicable	Food products	not collected																					Europe	8	CC8
RL15000195	SAMN09500184	SRR7440764	SRP151347	RL15000195	PRJNA475189	Pathogen.env	Listeria monocytogenes		RL15000195	not applicable	2011	not applicable	Food products	not collected																					Europe	403	CC403
RL15000196	SAMN09500185	SRR7441026	SRP151347	RL15000196	PRJNA475189	Pathogen.env	Listeria monocytogenes		RL15000196	not applicable	2011	not applicable	Food products	not collected																					Europe	145	CC2
RL15000197	SAMN09500186	SRR7441283	SRP151347	RL15000197	PRJNA475189	Pathogen.env	Listeria monocytogenes		RL15000197	not applicable	2010	not applicable	Food products	not collected																1/2a					Europe	121	CC121
RL15000198	SAMN09500187	SRR7441284	SRP151347	RL15000198	PRJNA475189	Pathogen.env	Listeria monocytogenes		RL15000198	not applicable	2010	not applicable	Food products	not collected																4b					Europe	6	CC6
RL15000199	SAMN09500188	SRR7441285	SRP151347	RL15000199	PRJNA475189	Pathogen.env	Listeria monocytogenes		RL15000199	not applicable	2010	not applicable	Food products	not collected																1/2c					Europe	9	CC9
RL15000200	SAMN09500189	SRR7441286	SRP151347	RL15000200	PRJNA475189	Pathogen.env	Listeria monocytogenes		RL15000200	not applicable	2010	not applicable	Food products	not collected																4b					Europe	1	CC1
RL15000201	SAMN09500190	SRR7441287	SRP151347	RL15000201	PRJNA475189	Pathogen.env	Listeria monocytogenes		RL15000201	not applicable	2010	not applicable	Food products	not collected																1/2a					Europe	121	CC121
RL15000202	SAMN09500191	SRR7441288	SRP151347	RL15000202	PRJNA475189	Pathogen.env	Listeria monocytogenes		RL15000202	not applicable	2010	not applicable	Food products	not collected																1/2a					Europe	236	CC121
RL15000203	SAMN09500192	SRR7441289	SRP151347	RL15000203	PRJNA475189	Pathogen.env	Listeria monocytogenes		RL15000203	not applicable	2010	not applicable	Food products	not collected																1/2a					Europe	236	CC121
RL15000204	SAMN09500193	SRR7441290	SRP151347	RL15000204	PRJNA475189	Pathogen.env	Listeria monocytogenes		RL15000204	not applicable	2010	not applicable	Food products	not collected																1/2c					Europe	9	CC9
RL15000205	SAMN09500194	SRR7441275	SRP151347	RL15000205	PRJNA475189	Pathogen.env	Listeria monocytogenes		RL15000205	not applicable	2010	not applicable	Food products	not collected																1/2c					Europe	9	CC9
RL15000206	SAMN09500195	SRR7441276	SRP151347	RL15000206	PRJNA475189	Pathogen.env	Listeria monocytogenes		RL15000206	not applicable	2010	not applicable	Food products	not collected																1/2a					Europe	121	CC121
RL15000207	SAMN09500196	SRR7441036	SRP151347	RL15000207	PRJNA475189	Pathogen.env	Listeria monocytogenes		RL15000207	not applicable	2010	not applicable	Food products	not collected																1/2c					Europe	9	CC9
RL15000208	SAMN09500197	SRR7441037	SRP151347	RL15000208	PRJNA475189	Pathogen.env	Listeria monocytogenes		RL15000208	not applicable	2010	not applicable	Food products	not collected																1/2a					Europe	121	CC121
RL15000209	SAMN09500198	SRR7441034	SRP151347	RL15000209	PRJNA475189	Pathogen.env	Listeria monocytogenes		RL15000209	not applicable	2010	not applicable	Food products	not collected																1/2b					Europe	3	CC3
RL15000210	SAMN09500199	SRR7441035	SRP151347	RL15000210	PRJNA475189	Pathogen.env	Listeria monocytogenes		RL15000210	not applicable	2010	not applicable	Food products	not collected																1/2a					Europe	8	CC8
RL15000211	SAMN09500200	SRR7441032	SRP151347	RL15000211	PRJNA475189	Pathogen.env	Listeria monocytogenes		RL15000211	not applicable	2010	not applicable	Food products	not collected																4b					Europe	2	CC2
RL15000212	SAMN09500201	SRR7441033	SRP151347	RL15000212	PRJNA475189	Pathogen.env	Listeria monocytogenes		RL15000212	not applicable	2010	not applicable	Food products	not collected																1/2a					Europe	101	CC101
RL15000213	SAMN09500202	SRR7441030	SRP151347	RL15000213	PRJNA475189	Pathogen.env	Listeria monocytogenes		RL15000213	not applicable	2010	not applicable	Food products	not collected																1/2a					Europe	101	CC101
RL15000214	SAMN09500203	SRR7441031	SRP151347	RL15000214	PRJNA475189	Pathogen.env	Listeria monocytogenes		RL15000214	not applicable	2010	not applicable	Food products	not collected																1/2a					Europe	121	CC121
RL15000215	SAMN09500204	SRR7441039	SRP151347	RL15000215	PRJNA475189	Pathogen.env	Listeria monocytogenes		RL15000215	not applicable	2010	not applicable	Food products	not collected																1/2c					Europe	9	CC9
RL15000216	SAMN09500205	SRR7441040	SRP151347	RL15000216	PRJNA475189	Pathogen.env	Listeria monocytogenes		RL15000216	not applicable	2010	not applicable	Food products	not collected																1/2a					Europe	204	CC204
RL15000217	SAMN09500206	SRR7440595	SRP151347	RL15000217	PRJNA475189	Pathogen.env	Listeria monocytogenes		RL15000217	not applicable	2010	not applicable	Food products	not collected																1/2a					Europe	121	CC121
RL15000218	SAMN09500207	SRR7440863	SRP151347	RL15000218	PRJNA475189	Pathogen.env	Listeria monocytogenes		RL15000218	not applicable	2010	not applicable	Food products	not collected																1/2a					Europe	121	CC121
RL15000219	SAMN09500208	SRR7440597	SRP151347	RL15000219	PRJNA475189	Pathogen.env	Listeria monocytogenes		RL15000219	not applicable	2010	not applicable	Food products	not collected																1/2a					Europe	121	CC121
RL15000220	SAMN09500209	SRR7440596	SRP151347	RL15000220	PRJNA475189	Pathogen.env	Listeria monocytogenes		RL15000220	not applicable	2010	not applicable	Food products	not collected																1/2a					Europe	8	CC8
RL15000221	SAMN09500210	SRR7440591	SRP151347	RL15000221	PRJNA475189	Pathogen.env	Listeria monocytogenes		RL15000221	not applicable	2010	not applicable	Food products	not collected																4d					Europe	2	CC2
RL15000222	SAMN09500211	SRR7440590	SRP151347	RL15000222	PRJNA475189	Pathogen.env	Listeria monocytogenes		RL15000222	not applicable	2010	not applicable	Food products	not collected																1/2c					Europe	9	CC9
RL15000223	SAMN09500212	SRR7440593	SRP151347	RL15000223	PRJNA475189	Pathogen.env	Listeria monocytogenes		RL15000223	not applicable	2010	not applicable	Food products	not collected																1/2a					Europe	121	CC121
RL15000224	SAMN09500213	SRR7440592	SRP151347	RL15000224	PRJNA475189	Pathogen.env	Listeria monocytogenes		RL15000224	not applicable	2010	not applicable	Food products	not collected																1/2a					Europe	121	CC121
RL15000225	SAMN09500214	SRR7440603	SRP151347	RL15000225	PRJNA475189	Pathogen.env	Listeria monocytogenes		RL15000225	not applicable	2010	not applicable	Food products	not collected																1/2a					Europe	121	CC121
RL15000226	SAMN09500215	SRR7441203	SRP151347	RL15000226	PRJNA475189	Pathogen.env	Listeria monocytogenes		RL15000226	not applicable	2010	not applicable	Food products	not collected																1/2a					Europe	121	CC121
RL15000227	SAMN09500216	SRR7440751	SRP151347	RL15000227	PRJNA475189	Pathogen.env	Listeria monocytogenes		RL15000227	not applicable	2010	not applicable	Food products	not collected																1/2c					Europe	9	CC9
RL15000228	SAMN09500217	SRR7440752	SRP151347	RL15000228	PRJNA475189	Pathogen.env	Listeria monocytogenes		RL15000228	not applicable	2010	not applicable	Food products	not collected																1/2a					Europe	173	CC19
RL15000229	SAMN09500218	SRR7440753	SRP151347	RL15000229	PRJNA475189	Pathogen.env	Listeria monocytogenes		RL15000229	not applicable	2010	not applicable	Food products	not collected																1/2a					Europe	121	CC121
RL15000230	SAMN09500219	SRR7440754	SRP151347	RL15000230	PRJNA475189	Pathogen.env	Listeria monocytogenes		RL15000230	not applicable	2010	not applicable	Food products	not collected																1/2a					Europe	121	CC121
RL15000231	SAMN09500220	SRR7440747	SRP151347	RL15000231	PRJNA475189	Pathogen.env	Listeria monocytogenes		RL15000231	not applicable	2010	not applicable	Food products	not collected																3a					Europe	121	CC121
RL15000232	SAMN09500221	SRR7440748	SRP151347	RL15000232	PRJNA475189	Pathogen.env	Listeria monocytogenes		RL15000232	not applicable	2010	not applicable	Food products	not collected																1/2a					Europe	173	CC19
RL15000233	SAMN09500222	SRR7440749	SRP151347	RL15000233	PRJNA475189	Pathogen.env	Listeria monocytogenes		RL15000233	not applicable	2010	not applicable	Food products	not collected																1/2a					Europe	121	CC121
RL15000234	SAMN09500223	SRR7440750	SRP151347	RL15000234	PRJNA475189	Pathogen.env	Listeria monocytogenes		RL15000234	not applicable	2010	not applicable	Food products	not collected																1/2c					Europe	9	CC9
RL15000235	SAMN09500224	SRR7440744	SRP151347	RL15000235	PRJNA475189	Pathogen.env	Listeria monocytogenes		RL15000235	not applicable	2010	not applicable	Food products	not collected																1/2a					Europe	177	CC177
RL15000236	SAMN09500225	SRR7440745	SRP151347	RL15000236	PRJNA475189	Pathogen.env	Listeria monocytogenes		RL15000236	not applicable	2011	not applicable	Food products	not collected																1/2a					Europe	121	CC121
RL15000237	SAMN09500226	SRR7441301	SRP151347	RL15000237	PRJNA475189	Pathogen.env	Listeria monocytogenes		RL15000237	not applicable	2011	not applicable	Food products	not collected																1/2a					Europe	121	CC121
RL15000238	SAMN09500227	SRR7441300	SRP151347	RL15000238	PRJNA475189	Pathogen.env	Listeria monocytogenes		RL15000238	not applicable	2011	not applicable	Food products	not collected																1/2a					Europe	8	CC8
RL15000239	SAMN09500228	SRR7441299	SRP151347	RL15000239	PRJNA475189	Pathogen.env	Listeria monocytogenes		RL15000239	not applicable	2011	not applicable	Food products	not collected																1/2a					Europe	121	CC121
RL15000240	SAMN09500229	SRR7441298	SRP151347	RL15000240	PRJNA475189	Pathogen.env	Listeria monocytogenes		RL15000240	not applicable	2011	not applicable	Food products	not collected																1/2a					Europe	121	CC121
RL15000241	SAMN09500230	SRR7441305	SRP151347	RL15000241	PRJNA475189	Pathogen.env	Listeria monocytogenes		RL15000241	not applicable	2011	not applicable	Food products	not collected																1/2a					Europe	121	CC121
RL15000242	SAMN09500231	SRR7441304	SRP151347	RL15000242	PRJNA475189	Pathogen.env	Listeria monocytogenes		RL15000242	not applicable	2011	not applicable	Food products	not collected																1/2a					Europe	236	CC121
RL15000243	SAMN09500232	SRR7441303	SRP151347	RL15000243	PRJNA475189	Pathogen.env	Listeria monocytogenes		RL15000243	not applicable	2011	not applicable	Food products	not collected																1/2a					Europe	121	CC121
RL15000244	SAMN09500233	SRR7441302	SRP151347	RL15000244	PRJNA475189	Pathogen.env	Listeria monocytogenes		RL15000244	not applicable	2011	not applicable	Food products	not collected																1/2a					Europe	121	CC121
RL15000245	SAMN09500234	SRR7441297	SRP151347	RL15000245	PRJNA475189	Pathogen.env	Listeria monocytogenes		RL15000245	not applicable	2010	not applicable	Food products	not collected																					Europe	120	CC8
RL15000246	SAMN09500235	SRR7441296	SRP151347	RL15000246	PRJNA475189	Pathogen.env	Listeria monocytogenes		RL15000246	not applicable	2010	not applicable	Food products	not collected																					Europe	121	CC121
RL15000247	SAMN09500236	SRR7441133	SRP151347	RL15000247	PRJNA475189	Pathogen.env	Listeria monocytogenes		RL15000247	not applicable	2011	not applicable	Food products	not collected																1/2b					Europe	59	CC59
RL15000248	SAMN09500237	SRR7441134	SRP151347	RL15000248	PRJNA475189	Pathogen.env	Listeria monocytogenes		RL15000248	not applicable	2011	not applicable	Food products	not collected																1/2b					Europe	59	CC59
RL15000249	SAMN09500238	SRR7441131	SRP151347	RL15000249	PRJNA475189	Pathogen.env	Listeria monocytogenes		RL15000249	not applicable	2011	not applicable	Food products	not collected																1/2a					Europe	87	CC87
RL15000250	SAMN09500239	SRR7441132	SRP151347	RL15000250	PRJNA475189	Pathogen.env	Listeria monocytogenes		RL15000250	not applicable	2011	not applicable	Food products	not collected																					Europe	7	CC7
RL15000251	SAMN09500240	SRR7441137	SRP151347	RL15000251	PRJNA475189	Pathogen.env	Listeria monocytogenes		RL15000251	not applicable	2010	not applicable	Food products	not collected																					Europe	121	CC121
RL15000252	SAMN09500241	SRR7441138	SRP151347	RL15000252	PRJNA475189	Pathogen.env	Listeria monocytogenes		RL15000252	not applicable	2011	not applicable	Food products	not collected																1/2b					Europe	121	CC121
RL15000253	SAMN09500242	SRR7441135	SRP151347	RL15000253	PRJNA475189	Pathogen.env	Listeria monocytogenes		RL15000253	not applicable	2011	not applicable	Food products	not collected																1/2a					Europe	121	CC121
RL15000254	SAMN09500243	SRR7441136	SRP151347	RL15000254	PRJNA475189	Pathogen.env	Listeria monocytogenes		RL15000254	not applicable	2011	not applicable	Food products	not collected																1/2b					Europe	59	CC59
RL15000255	SAMN09500244	SRR7441126	SRP151347	RL15000255	PRJNA475189	Pathogen.env	Listeria monocytogenes		RL15000255	not applicable	2011	not applicable	Food products	not collected																1/2b					Europe	59	CC59
RL15000256	SAMN09500245	SRR7441127	SRP151347	RL15000256	PRJNA475189	Pathogen.env	Listeria monocytogenes		RL15000256	not applicable	2011	not applicable	Food products	not collected																1/2b					Europe	87	CC87
RL15000257	SAMN09500246	SRR7440692	SRP151347	RL15000257	PRJNA475189	Pathogen.env	Listeria monocytogenes		RL15000257	not applicable	2011	not applicable	Food products	not collected																1/2a					Europe	31	CC31
RL15000258	SAMN09500247	SRR7440691	SRP151347	RL15000258	PRJNA475189	Pathogen.env	Listeria monocytogenes		RL15000258	not applicable	2011	not applicable	Food products	not collected																1/2b					Europe	87	CC87
RL15000259	SAMN09500248	SRR7440694	SRP151347	RL15000259	PRJNA475189	Pathogen.env	Listeria monocytogenes		RL15000259	not applicable	2011	not applicable	Food products	not collected																					Europe	59	CC59
RL15000260	SAMN09500249	SRR7440693	SRP151347	RL15000260	PRJNA475189	Pathogen.env	Listeria monocytogenes		RL15000260	not applicable	2011	not applicable	Food products	not collected																1/2a					Europe	7	CC7
RL15000261	SAMN09500250	SRR7440696	SRP151347	RL15000261	PRJNA475189	Pathogen.env	Listeria monocytogenes		RL15000261	not applicable	2011	not applicable	Food products	not collected																1/2b					Europe	87	CC87
RL15000262	SAMN09500251	SRR7440695	SRP151347	RL15000262	PRJNA475189	Pathogen.env	Listeria monocytogenes		RL15000262	not applicable	2011	not applicable	Food products	not collected																1/2a					Europe	121	CC121
RL15000263	SAMN09500252	SRR7440698	SRP151347	RL15000263	PRJNA475189	Pathogen.env	Listeria monocytogenes		RL15000263	not applicable	2011	not applicable	Food products	not collected																1/2a					Europe	155	CC155
RL15000264	SAMN09500253	SRR7440697	SRP151347	RL15000264	PRJNA475189	Pathogen.env	Listeria monocytogenes		RL15000264	not applicable	2011	not applicable	Food products	not collected																1/2b					Europe	87	CC87
RL15000265	SAMN09500254	SRR7440687	SRP151347	RL15000265	PRJNA475189	Pathogen.env	Listeria monocytogenes		RL15000265	not applicable	2011	not applicable	Food products	not collected																1/2a					Europe	87	CC87
RL15000266	SAMN09500255	SRR7440686	SRP151347	RL15000266	PRJNA475189	Pathogen.env	Listeria monocytogenes		RL15000266	not applicable	2011	not applicable	Food products	not collected																1/2a					Europe	20	CC20
RL15000267	SAMN09500256	SRR7440833	SRP151347	RL15000267	PRJNA475189	Pathogen.env	Listeria monocytogenes		RL15000267	not applicable	2011	not applicable	Food products	not collected																1/2a					Europe	8	CC8
RL15000268	SAMN09500257	SRR7440834	SRP151347	RL15000268	PRJNA475189	Pathogen.env	Listeria monocytogenes		RL15000268	not applicable	2010	not applicable	Food products	not collected																					Europe	31	CC31
RL15000269	SAMN09500258	SRR7440606	SRP151347	RL15000269	PRJNA475189	Pathogen.env	Listeria monocytogenes		RL15000269	not applicable	2010	not applicable	Food products	not collected																					Europe	121	CC121
RL15000270	SAMN09500259	SRR7440607	SRP151347	RL15000270	PRJNA475189	Pathogen.env	Listeria monocytogenes		RL15000270	not applicable	2010	not applicable	Food products	not collected																					Europe	8	CC8
RL15000271	SAMN09500260	SRR7440837	SRP151347	RL15000271	PRJNA475189	Pathogen.env	Listeria monocytogenes		RL15000271	not applicable	2011	not applicable	Food products	not collected																					Europe	325	CC31
RL15000272	SAMN09500261	SRR7440838	SRP151347	RL15000272	PRJNA475189	Pathogen.env	Listeria monocytogenes		RL15000272	not applicable	2011	not applicable	Food products	not collected																					Europe	325	CC31
RL15000273	SAMN09500262	SRR7440839	SRP151347	RL15000273	PRJNA475189	Pathogen.env	Listeria monocytogenes		RL15000273	not applicable	2011	not applicable	Food products	not collected																3a					Europe	732	CC7
RL15000274	SAMN09500263	SRR7440840	SRP151347	RL15000274	PRJNA475189	Pathogen.env	Listeria monocytogenes		RL15000274	not applicable	2011	not applicable	Food products	not collected																					Europe	8	CC8
RL15000275	SAMN09500264	SRR7440617	SRP151347	RL15000275	PRJNA475189	Pathogen.env	Listeria monocytogenes		RL15000275	not applicable	2011	not applicable	Food products	not collected																3a					Europe	7	CC7
RL15000276	SAMN09500265	SRR7440618	SRP151347	RL15000276	PRJNA475189	Pathogen.env	Listeria monocytogenes		RL15000276	not applicable	2011	not applicable	Food products	not collected																1/2a					Europe	121	CC121
RL15000277	SAMN09500266	SRR7440929	SRP151347	RL15000277	PRJNA475189	Pathogen.env	Listeria monocytogenes		RL15000277	not applicable	2010	not applicable	Food products	not collected																					Europe	121	CC121
RL15000278	SAMN09500267	SRR7440928	SRP151347	RL15000278	PRJNA475189	Pathogen.env	Listeria monocytogenes		RL15000278	not applicable	2011	not applicable	Food products	not collected																1/2c					Europe	9	CC9
RL15000279	SAMN09500268	SRR7440927	SRP151347	RL15000279	PRJNA475189	Pathogen.env	Listeria monocytogenes		RL15000279	not applicable	2011	not applicable	Food products	not collected																1/2a					Europe	7	CC7
RL15000280	SAMN09500269	SRR7440926	SRP151347	RL15000280	PRJNA475189	Pathogen.env	Listeria monocytogenes		RL15000280	not applicable	2011	not applicable	Food products	not collected																4b					Europe	6	CC6
RL15000281	SAMN09500270	SRR7440925	SRP151347	RL15000281	PRJNA475189	Pathogen.env	Listeria monocytogenes		RL15000281	not applicable	2011	not applicable	Food products	not collected																1/2a					Europe	8	CC8
RL15000282	SAMN09500271	SRR7440924	SRP151347	RL15000282	PRJNA475189	Pathogen.env	Listeria monocytogenes		RL15000282	not applicable	2011	not applicable	Food products	not collected																1/2a					Europe	121	CC121
RL15000284	SAMN09500272	SRR7440923	SRP151347	RL15000284	PRJNA475189	Pathogen.env	Listeria monocytogenes		RL15000284	not applicable	2011	not applicable	Food products	not collected																					Europe	121	CC121
RL15000286	SAMN09500273	SRR7440984	SRP151347	RL15000286	PRJNA475189	Pathogen.env	Listeria monocytogenes		RL15000286	not applicable	2010	not applicable	Food products	not collected																					Europe	44	CC3
RL15000287	SAMN09500274	SRR7440921	SRP151347	RL15000287	PRJNA475189	Pathogen.env	Listeria monocytogenes		RL15000287	not applicable	2010	not applicable	Food products	not collected																					Europe	121	CC121
RL15000288	SAMN09500275	SRR7440920	SRP151347	RL15000288	PRJNA475189	Pathogen.env	Listeria monocytogenes		RL15000288	not applicable	2010	not applicable	Food products	not collected																					Europe	8	CC8
RL15000289	SAMN09500276	SRR7440615	SRP151347	RL15000289	PRJNA475189	Pathogen.env	Listeria monocytogenes		RL15000289	not applicable	2010	not applicable	Food products	not collected																					Europe	121	CC121
RL15000290	SAMN09500277	SRR7440616	SRP151347	RL15000290	PRJNA475189	Pathogen.env	Listeria monocytogenes		RL15000290	not applicable	2010	not applicable	Food products	not collected																					Europe	8	CC8
RL15000291	SAMN09500278	SRR7440613	SRP151347	RL15000291	PRJNA475189	Pathogen.env	Listeria monocytogenes		RL15000291	not applicable	2010	not applicable	Food products	not collected																					Europe	8	CC8
RL15000292	SAMN09500279	SRR7440614	SRP151347	RL15000292	PRJNA475189	Pathogen.env	Listeria monocytogenes		RL15000292	not applicable	2010	not applicable	Food products	not collected																					Europe	8	CC8
RL15000293	SAMN09500280	SRR7440611	SRP151347	RL15000293	PRJNA475189	Pathogen.env	Listeria monocytogenes		RL15000293	not applicable	2010	not applicable	Food products	not collected																					Europe	8	CC8
RL15000294	SAMN09500281	SRR7440612	SRP151347	RL15000294	PRJNA475189	Pathogen.env	Listeria monocytogenes		RL15000294	not applicable	2010	not applicable	Food products	not collected																					Europe	8	CC8
RL15000295	SAMN09500282	SRR7440609	SRP151347	RL15000295	PRJNA475189	Pathogen.env	Listeria monocytogenes		RL15000295	not applicable	2010	not applicable	Food products	not collected																					Europe	155	CC155
RL15000296	SAMN09500283	SRR7440610	SRP151347	RL15000296	PRJNA475189	Pathogen.env	Listeria monocytogenes		RL15000296	not applicable	2010	not applicable	Food products	not collected																					Europe	121	CC121
RL15000297	SAMN09500284	SRR7441294	SRP151347	RL15000297	PRJNA475189	Pathogen.env	Listeria monocytogenes		RL15000297	not applicable	2010	not applicable	Food products	not collected																					Europe	155	CC155
RL15000298	SAMN09500285	SRR7440608	SRP151347	RL15000298	PRJNA475189	Pathogen.env	Listeria monocytogenes		RL15000298	not applicable	2010	not applicable	Food products	not collected																					Europe	8	CC8
RL15000299	SAMN09500286	SRR7440858	SRP151347	RL15000299	PRJNA475189	Pathogen.env	Listeria monocytogenes		RL15000299	not applicable	2010	not applicable	Food products	not collected																					Europe	8	CC8
RL15000300	SAMN09500287	SRR7440857	SRP151347	RL15000300	PRJNA475189	Pathogen.env	Listeria monocytogenes		RL15000300	not applicable	2010	not applicable	Food products	not collected																					Europe	8	CC8
RL15000301	SAMN09500288	SRR7440860	SRP151347	RL15000301	PRJNA475189	Pathogen.env	Listeria monocytogenes		RL15000301	not applicable	2010	not applicable	Food products	not collected																					Europe	121	CC121
RL15000302	SAMN09500289	SRR7440859	SRP151347	RL15000302	PRJNA475189	Pathogen.env	Listeria monocytogenes		RL15000302	not applicable	2010	not applicable	Food products	not collected																1/2a					Europe	296	CC88
RL15000303	SAMN09500290	SRR7440854	SRP151347	RL15000303	PRJNA475189	Pathogen.env	Listeria monocytogenes		RL15000303	not applicable	2011	not applicable	Food products	not collected																					Europe	204	CC204
RL15000304	SAMN09500291	SRR7440853	SRP151347	RL15000304	PRJNA475189	Pathogen.env	Listeria monocytogenes		RL15000304	not applicable	2011	not applicable	Food products	not collected																					Europe	624	CC7
RL15000305	SAMN09500292	SRR7440856	SRP151347	RL15000305	PRJNA475189	Pathogen.env	Listeria monocytogenes		RL15000305	not applicable	2011	not applicable	Food products	not collected																1/2a					Europe	8	CC8
RL15000306	SAMN09487799	SRR7429767	SRP151347	RL15000306	PRJNA475189	Pathogen.cl	Listeria monocytogenes		RL15000306	not applicable	2011	not applicable	Human	not collected			Homo Sapiens			Listeriosis										1/2a					Europe	101	CC101
RL15000307	SAMN09487800	SRR7429766	SRP151347	RL15000307	PRJNA475189	Pathogen.cl	Listeria monocytogenes		RL15000307	not applicable	2010	not applicable	Human	not collected			Homo Sapiens			Listeriosis										1/2a					Europe	38	CC101
RL15000308	SAMN09487801	SRR7429765	SRP151347	RL15000308	PRJNA475189	Pathogen.cl	Listeria monocytogenes		RL15000308	not applicable	2010	not applicable	Human	not collected			Homo Sapiens			Listeriosis										1/2a					Europe	38	CC101
RL15000309	SAMN09487802	SRR7429764	SRP151347	RL15000309	PRJNA475189	Pathogen.cl	Listeria monocytogenes		RL15000309	not applicable	2010	not applicable	Human	not collected			Homo Sapiens			Listeriosis										4b					Europe	6	CC6
RL15000310	SAMN09487803	SRR7429771	SRP151347	RL15000310	PRJNA475189	Pathogen.cl	Listeria monocytogenes		RL15000310	not applicable	2010	not applicable	Human	not collected			Homo Sapiens			Listeriosis										1/2a					Europe	38	CC101
RL15000311	SAMN09487804	SRR7429770	SRP151347	RL15000311	PRJNA475189	Pathogen.cl	Listeria monocytogenes		RL15000311	not applicable	2010	not applicable	Human	not collected			Homo Sapiens			Listeriosis										1/2a					Europe	398	CC398
RL15000312	SAMN09487805	SRR7429769	SRP151347	RL15000312	PRJNA475189	Pathogen.cl	Listeria monocytogenes		RL15000312	not applicable	2010	not applicable	Human	not collected			Homo Sapiens			Listeriosis										1/2a					Europe	38	CC101
RL15000313	SAMN09487806	SRR7429768	SRP151347	RL15000313	PRJNA475189	Pathogen.cl	Listeria monocytogenes		RL15000313	not applicable	2010	not applicable	Human	not collected			Homo Sapiens			Listeriosis										4b					Europe	1	CC1
RL15000314	SAMN09487807	SRR7429656	SRP151347	RL15000314	PRJNA475189	Pathogen.cl	Listeria monocytogenes		RL15000314	not applicable	2010	not applicable	Human	not collected			Homo Sapiens			Listeriosis										1/2a					Europe	9	CC9
RL15000315	SAMN09487808	SRR7429573	SRP151347	RL15000315	PRJNA475189	Pathogen.cl	Listeria monocytogenes		RL15000315	not applicable	2010	not applicable	Human	not collected			Homo Sapiens			Listeriosis										4b					Europe	8	CC8
RL15000316	SAMN09487809	SRR7429580	SRP151347	RL15000316	PRJNA475189	Pathogen.cl	Listeria monocytogenes		RL15000316	not applicable	2010	not applicable	Human	not collected			Homo Sapiens			Listeriosis										1/2a					Europe	38	CC101
RL15000317	SAMN09487810	SRR7429579	SRP151347	RL15000317	PRJNA475189	Pathogen.cl	Listeria monocytogenes		RL15000317	not applicable	2010	not applicable	Human	not collected			Homo Sapiens			Listeriosis										1/2a					Europe	38	CC101
RL15000318	SAMN09487811	SRR7429582	SRP151347	RL15000318	PRJNA475189	Pathogen.cl	Listeria monocytogenes		RL15000318	not applicable	2010	not applicable	Human	not collected			Homo Sapiens			Listeriosis										1/2a					Europe	560	ST560
RL15000319	SAMN09487812	SRR7429581	SRP151347	RL15000319	PRJNA475189	Pathogen.cl	Listeria monocytogenes		RL15000319	not applicable	2010	not applicable	Human	not collected			Homo Sapiens			Listeriosis										1/2b					Europe	38	CC101
RL15000320	SAMN09487813	SRR7429584	SRP151347	RL15000320	PRJNA475189	Pathogen.cl	Listeria monocytogenes		RL15000320	not applicable	2010	not applicable	Human	not collected			Homo Sapiens			Listeriosis										1/2a					Europe	7	CC7
RL15000321	SAMN09487814	SRR7429583	SRP151347	RL15000321	PRJNA475189	Pathogen.cl	Listeria monocytogenes		RL15000321	not applicable	2010	not applicable	Human	not collected			Homo Sapiens			Listeriosis										1/2a					Europe	1	CC1
RL15000322	SAMN09487815	SRR7429586	SRP151347	RL15000322	PRJNA475189	Pathogen.cl	Listeria monocytogenes		RL15000322	not applicable	2010	not applicable	Human	not collected			Homo Sapiens			Listeriosis										4b					Europe	6	CC6
RL15000323	SAMN09487816	SRR7429585	SRP151347	RL15000323	PRJNA475189	Pathogen.cl	Listeria monocytogenes		RL15000323	not applicable	2010	not applicable	Human	not collected			Homo Sapiens			Listeriosis										1/2a					Europe	8	CC8
RL15000324	SAMN09487817	SRR7429577	SRP151347	RL15000324	PRJNA475189	Pathogen.cl	Listeria monocytogenes		RL15000324	not applicable	2010	not applicable	Human	not collected			Homo Sapiens			Listeriosis										1/2b					Europe	5	CC5
RL15000325	SAMN09487818	SRR7429576	SRP151347	RL15000325	PRJNA475189	Pathogen.cl	Listeria monocytogenes		RL15000325	not applicable	2010	not applicable	Human	not collected			Homo Sapiens			Listeriosis										1/2b					Europe	287	CC3
RL15000326	SAMN09487819	SRR7429544	SRP151347	RL15000326	PRJNA475189	Pathogen.cl	Listeria monocytogenes		RL15000326	not applicable	2010	not applicable	Human	not collected			Homo Sapiens			Listeriosis										4b					Europe	1	CC1
RL15000327	SAMN09487820	SRR7429545	SRP151347	RL15000327	PRJNA475189	Pathogen.cl	Listeria monocytogenes		RL15000327	not applicable	2010	not applicable	Human	not collected			Homo Sapiens			Listeriosis										1/2a					Europe	38	CC101
RL15000328	SAMN09487821	SRR7429546	SRP151347	RL15000328	PRJNA475189	Pathogen.cl	Listeria monocytogenes		RL15000328	not applicable	2010	not applicable	Human	not collected			Homo Sapiens			Listeriosis										1/2a					Europe	37	CC37
RL15000329	SAMN09500293	SRR7440855	SRP151347	RL15000329	PRJNA475189	Pathogen.env	Listeria monocytogenes		RL15000329	not applicable	2010	not applicable	Food products	not collected																1/2c					Europe	NOVEL allele. cannot determine closest ST (SLV)
RL15000330	SAMN09500294	SRR7440850	SRP151347	RL15000330	PRJNA475189	Pathogen.env	Listeria monocytogenes		RL15000330	not applicable	2010	not applicable	Food products	not collected																1/2a					Europe	8	CC8
RL15000331	SAMN09500295	SRR7440849	SRP151347	RL15000331	PRJNA475189	Pathogen.env	Listeria monocytogenes		RL15000331	not applicable	2010	not applicable	Food products	not collected																1/2b					Europe	59	CC59
RL15000332	SAMN09500296	SRR7440912	SRP151347	RL15000332	PRJNA475189	Pathogen.env	Listeria monocytogenes		RL15000332	not applicable	2010	not applicable	Food products	not collected																1/2a					Europe	8	CC8
RL15000333	SAMN09500297	SRR7440911	SRP151347	RL15000333	PRJNA475189	Pathogen.env	Listeria monocytogenes		RL15000333	not applicable	2011	not applicable	Food products	not collected																1/2a					Europe	121	CC121
RL15000334	SAMN09500298	SRR7440914	SRP151347	RL15000334	PRJNA475189	Pathogen.env	Listeria monocytogenes		RL15000334	not applicable	2010	not applicable	Food products	not collected																					Europe	8	CC8
RL15000335	SAMN09500299	SRR7440913	SRP151347	RL15000335	PRJNA475189	Pathogen.env	Listeria monocytogenes		RL15000335	not applicable	2010	not applicable	Food products	not collected																					Europe	8	CC8
RL15000336	SAMN09500300	SRR7440916	SRP151347	RL15000336	PRJNA475189	Pathogen.env	Listeria monocytogenes		RL15000336	not applicable	2010	not applicable	Food products	not collected																					Europe	121	CC121
RL15000337	SAMN09500301	SRR7440915	SRP151347	RL15000337	PRJNA475189	Pathogen.env	Listeria monocytogenes		RL15000337	not applicable	2012	not applicable	Food products	not collected																					Europe	8	CC8
RL15000338	SAMN09500302	SRR7440964	SRP151347	RL15000338	PRJNA475189	Pathogen.env	Listeria monocytogenes		RL15000338	not applicable	2011	not applicable	Food products	not collected																					Europe	9	CC9
RL15000339	SAMN09500303	SRR7440963	SRP151347	RL15000339	PRJNA475189	Pathogen.env	Listeria monocytogenes		RL15000339	not applicable	2011	not applicable	Food products	not collected																					Europe	101	CC101
RL15000340	SAMN09500304	SRR7440961	SRP151347	RL15000340	PRJNA475189	Pathogen.env	Listeria monocytogenes		RL15000340	not applicable	2011	not applicable	Food products	not collected																					Europe	155	CC155
RL15000341	SAMN09500305	SRR7440960	SRP151347	RL15000341	PRJNA475189	Pathogen.env	Listeria monocytogenes		RL15000341	not applicable	2011	not applicable	Food products	not collected																					Europe	8	CC8
RL15000342	SAMN09500306	SRR7440535	SRP151347	RL15000342	PRJNA475189	Pathogen.env	Listeria monocytogenes		RL15000342	not applicable	2010	not applicable	Food products	not collected																					Europe	5	CC5
RL15000343	SAMN09500307	SRR7440537	SRP151347	RL15000343	PRJNA475189	Pathogen.env	Listeria monocytogenes		RL15000343	not applicable	2010	not applicable	Food products	not collected																					Europe	5	CC5
RL15000344	SAMN09500308	SRR7440533	SRP151347	RL15000344	PRJNA475189	Pathogen.env	Listeria monocytogenes		RL15000344	not applicable	2014	not applicable	Food products	not collected																					Europe	77	CC77
RL15000345	SAMN09500309	SRR7440534	SRP151347	RL15000345	PRJNA475189	Pathogen.env	Listeria monocytogenes		RL15000345	not applicable	2014	not applicable	Food products	not collected																					Europe	9	CC9
RL15000346	SAMN09500310	SRR7440542	SRP151347	RL15000346	PRJNA475189	Pathogen.env	Listeria monocytogenes		RL15000346	not applicable	2011	not applicable	Food products	not collected																					Europe	31	CC31
RL15000347	SAMN09500311	SRR7440548	SRP151347	RL15000347	PRJNA475189	Pathogen.env	Listeria monocytogenes		RL15000347	not applicable	2011	not applicable	Food products	not collected																					Europe	121	CC121
RL15000348	SAMN09500312	SRR7440538	SRP151347	RL15000348	PRJNA475189	Pathogen.env	Listeria monocytogenes		RL15000348	not applicable	2011	not applicable	Food products	not collected																					Europe	204	CC204
RL15000349	SAMN09500313	SRR7440541	SRP151347	RL15000349	PRJNA475189	Pathogen.env	Listeria monocytogenes		RL15000349	not applicable	2014	not applicable	Food products	not collected																					Europe	87	CC87
RL15000350	SAMN09500314	SRR7440818	SRP151347	RL15000350	PRJNA475189	Pathogen.env	Listeria monocytogenes		RL15000350	not applicable	2012	not applicable	Food products	not collected																					Europe	31	CC31
RL15000351	SAMN09500315	SRR7440819	SRP151347	RL15000351	PRJNA475189	Pathogen.env	Listeria monocytogenes		RL15000351	not applicable	2014	not applicable	Food products	not collected																					Europe	7	CC7
RL15000352	SAMN09500316	SRR7441306	SRP151347	RL15000352	PRJNA475189	Pathogen.env	Listeria monocytogenes		RL15000352	not applicable	2014	not applicable	Food products	not collected																					Europe	20	CC20
RL15000353	SAMN09500317	SRR7441292	SRP151347	RL15000353	PRJNA475189	Pathogen.env	Listeria monocytogenes		RL15000353	not applicable	2014	not applicable	Food products	not collected																					Europe	29	CC29
RL15000354	SAMN09500318	SRR7440766	SRP151347	RL15000354	PRJNA475189	Pathogen.env	Listeria monocytogenes		RL15000354	not applicable	2013	not applicable	Food products	not collected																					Europe	9	CC9
RL15000355	SAMN09500319	SRR7440815	SRP151347	RL15000355	PRJNA475189	Pathogen.env	Listeria monocytogenes		RL15000355	not applicable	2013	not applicable	Food products	not collected																					Europe	101	CC101
RL15000356	SAMN09500320	SRR7440814	SRP151347	RL15000356	PRJNA475189	Pathogen.env	Listeria monocytogenes		RL15000356	not applicable	2013	not applicable	Food products	not collected																					Europe	9	CC9
RL15000357	SAMN09500321	SRR7440813	SRP151347	RL15000357	PRJNA475189	Pathogen.env	Listeria monocytogenes		RL15000357	not applicable	2013	not applicable	Food products	not collected																					Europe	9	CC9
RL15000358	SAMN09500322	SRR7440807	SRP151347	RL15000358	PRJNA475189	Pathogen.env	Listeria monocytogenes		RL15000358	not applicable	2013	not applicable	Food products	not collected																					Europe	451	CC451
RL15000359	SAMN09500323	SRR7440803	SRP151347	RL15000359	PRJNA475189	Pathogen.env	Listeria monocytogenes		RL15000359	not applicable	2013	not applicable	Food products	not collected																					Europe	8	CC8
RL15000360	SAMN09500324	SRR7440580	SRP151347	RL15000360	PRJNA475189	Pathogen.env	Listeria monocytogenes		RL15000360	not applicable	2012	not applicable	Food products	not collected																					Europe	121	CC121
RL15000361	SAMN09500325	SRR7440579	SRP151347	RL15000361	PRJNA475189	Pathogen.env	Listeria monocytogenes		RL15000361	not applicable	2009	not applicable	Food products	not collected																					Europe	2	CC2
RL15000362	SAMN09500326	SRR7440965	SRP151347	RL15000362	PRJNA475189	Pathogen.env	Listeria monocytogenes		RL15000362	not applicable	2010	not applicable	Food products	not collected																					Europe	6	CC6
RL15000363	SAMN09500327	SRR7440966	SRP151347	RL15000363	PRJNA475189	Pathogen.env	Listeria monocytogenes		RL15000363	not applicable	2010	not applicable	Food products	not collected																					Europe	5	CC5
RL15000364	SAMN09500328	SRR7440967	SRP151347	RL15000364	PRJNA475189	Pathogen.env	Listeria monocytogenes		RL15000364	not applicable	2010	not applicable	Food products	not collected																					Europe	2	CC2
RL15000365	SAMN09500329	SRR7440968	SRP151347	RL15000365	PRJNA475189	Pathogen.env	Listeria monocytogenes		RL15000365	not applicable	2010	not applicable	Food products	not collected																					Europe	77	CC77
RL15000366	SAMN09500330	SRR7440969	SRP151347	RL15000366	PRJNA475189	Pathogen.env	Listeria monocytogenes		RL15000366	not applicable	2010	not applicable	Food products	not collected																					Europe	37	CC37
RL15000367	SAMN09500331	SRR7440970	SRP151347	RL15000367	PRJNA475189	Pathogen.env	Listeria monocytogenes		RL15000367	not applicable	2010	not applicable	Food products	not collected																					Europe	37	CC37
RL15000368	SAMN09500332	SRR7440971	SRP151347	RL15000368	PRJNA475189	Pathogen.env	Listeria monocytogenes		RL15000368	not applicable	2010	not applicable	Food products	not collected																					Europe	18	CC18
RL15000370	SAMN09500333	SRR7440972	SRP151347	RL15000370	PRJNA475189	Pathogen.env	Listeria monocytogenes		RL15000370	not applicable	2010	not applicable	Food products	not collected																					Europe	121	CC121
RL15000371	SAMN09500334	SRR7440973	SRP151347	RL15000371	PRJNA475189	Pathogen.env	Listeria monocytogenes		RL15000371	not applicable	2010	not applicable	Food products	not collected																					Europe	191	ST191
RL15000372	SAMN09500335	SRR7440974	SRP151347	RL15000372	PRJNA475189	Pathogen.env	Listeria monocytogenes		RL15000372	not applicable	2010	not applicable	Food products	not collected																					Europe	121	CC121
RL15000373	SAMN09500336	SRR7440897	SRP151347	RL15000373	PRJNA475189	Pathogen.env	Listeria monocytogenes		RL15000373	not applicable	2011	not applicable	Food products	not collected																					Europe	9	CC9
RL15000374	SAMN09500337	SRR7440893	SRP151347	RL15000374	PRJNA475189	Pathogen.env	Listeria monocytogenes		RL15000374	not applicable	2011	not applicable	Food products	not collected																					Europe	191	ST191
RL15000375	SAMN09500338	SRR7440902	SRP151347	RL15000375	PRJNA475189	Pathogen.env	Listeria monocytogenes		RL15000375	not applicable	2011	not applicable	Food products	not collected																					Europe	9	CC9
RL15000376	SAMN09500339	SRR7440899	SRP151347	RL15000376	PRJNA475189	Pathogen.env	Listeria monocytogenes		RL15000376	not applicable	2011	not applicable	Food products	not collected																					Europe	5	CC5
RL15000377	SAMN09500340	SRR7440880	SRP151347	RL15000377	PRJNA475189	Pathogen.env	Listeria monocytogenes		RL15000377	not applicable	2011	not applicable	Food products	not collected																					Europe	121	CC121
RL15000378	SAMN09500341	SRR7440874	SRP151347	RL15000378	PRJNA475189	Pathogen.env	Listeria monocytogenes		RL15000378	not applicable	2011	not applicable	Food products	not collected																					Europe	121	CC121
RL15000387	SAMN09500342	SRR7440888	SRP151347	RL15000387	PRJNA475189	Pathogen.env	Listeria monocytogenes		RL15000387	not applicable	2008	not applicable	Food processing environment	not collected																					Europe	8	CC8
RL15000388	SAMN09500343	SRR7440886	SRP151347	RL15000388	PRJNA475189	Pathogen.env	Listeria innocua		RL15000388	not applicable	2008	not applicable	Food processing environment	not collected																					Europe	602	ST602
RL15000389	SAMN09500344	SRR7441219	SRP151347	RL15000389	PRJNA475189	Pathogen.env	Listeria monocytogenes		RL15000389	not applicable	2008	not applicable	Food processing environment	not collected																					Europe	691	CC7
RL15000390	SAMN09500345	SRR7441218	SRP151347	RL15000390	PRJNA475189	Pathogen.env	Listeria monocytogenes		RL15000390	not applicable	2004	not applicable	Food processing environment	not collected																					Europe	121	CC121
RL15000391	SAMN09500346	SRR7440958	SRP151347	RL15000391	PRJNA475189	Pathogen.env	Listeria monocytogenes		RL15000391	not applicable	2005	not applicable	Food processing environment	not collected																					Europe	121	CC121
RL15000392	SAMN09500347	SRR7440959	SRP151347	RL15000392	PRJNA475189	Pathogen.env	Listeria monocytogenes		RL15000392	not applicable	2006	not applicable	Food processing environment	not collected																					Europe	121	CC121
RL15000393	SAMN09500348	SRR7440919	SRP151347	RL15000393	PRJNA475189	Pathogen.env	Listeria monocytogenes		RL15000393	not applicable	2005	not applicable	Food processing environment	not collected																					Europe	1	CC1
RL15000394	SAMN09500349	SRR7441156	SRP151347	RL15000394	PRJNA475189	Pathogen.env	Listeria monocytogenes		RL15000394	not applicable	2010	not applicable	Food products	not collected																					Europe	155	CC155
RL15000395	SAMN09500350	SRR7440861	SRP151347	RL15000395	PRJNA475189	Pathogen.env	Listeria monocytogenes		RL15000395	not applicable	2010	not applicable	Food products	not collected																					Europe	77	CC77
RL15000396	SAMN09500351	SRR7441221	SRP151347	RL15000396	PRJNA475189	Pathogen.env	Listeria monocytogenes		RL15000396	not applicable	2010	not applicable	Food products	not collected																					Europe	207	CC207
RL15000397	SAMN09500352	SRR7441128	SRP151347	RL15000397	PRJNA475189	Pathogen.env	Listeria monocytogenes		RL15000397	not applicable	2010	not applicable	Food products	not collected																					Europe	21	CC21
RL15000398	SAMN09500353	SRR7441330	SRP151347	RL15000398	PRJNA475189	Pathogen.env	Listeria monocytogenes		RL15000398	not applicable	2010	not applicable	Food products	not collected																					Europe	101	CC101
RL15000399	SAMN09500354	SRR7440656	SRP151347	RL15000399	PRJNA475189	Pathogen.env	Listeria monocytogenes		RL15000399	not applicable	2010	not applicable	Food products	not collected																					Europe	54	CC54
RL15000400	SAMN09500355	SRR7440657	SRP151347	RL15000400	PRJNA475189	Pathogen.env	Listeria monocytogenes		RL15000400	not applicable	2010	not applicable	Food products	not collected																					Europe	101	CC101
RL15000401	SAMN09500356	SRR7441092	SRP151347	RL15000401	PRJNA475189	Pathogen.env	Listeria monocytogenes		RL15000401	not applicable	2010	not applicable	Food products	not collected																					Europe	59	CC59
RL15000402	SAMN09500357	SRR7441091	SRP151347	RL15000402	PRJNA475189	Pathogen.env	Listeria monocytogenes		RL15000402	not applicable	2010	not applicable	Food products	not collected																					Europe	2	CC2
RL15000403	SAMN09500358	SRR7441090	SRP151347	RL15000403	PRJNA475189	Pathogen.env	Listeria monocytogenes		RL15000403	not applicable	2010	not applicable	Food products	not collected																					Europe	217	CC217
RL15000404	SAMN09500359	SRR7441089	SRP151347	RL15000404	PRJNA475189	Pathogen.env	Listeria monocytogenes		RL15000404	not applicable	2010	not applicable	Food products	not collected																					Europe	5	CC5
RL15000405	SAMN09500360	SRR7441096	SRP151347	RL15000405	PRJNA475189	Pathogen.env	Listeria monocytogenes		RL15000405	not applicable	2010	not applicable	Food products	not collected																					Europe	6	CC6
RL15000406	SAMN09500361	SRR7441095	SRP151347	RL15000406	PRJNA475189	Pathogen.env	Listeria monocytogenes		RL15000406	not applicable	2010	not applicable	Food products	not collected																					Europe	6	CC6
RL15000407	SAMN09500362	SRR7441094	SRP151347	RL15000407	PRJNA475189	Pathogen.env	Listeria monocytogenes		RL15000407	not applicable	2011	not applicable	Food products	not collected																					Europe	6	CC6
RL15000408	SAMN09500363	SRR7441093	SRP151347	RL15000408	PRJNA475189	Pathogen.env	Listeria monocytogenes		RL15000408	not applicable	2011	not applicable	Food products	not collected																					Europe	9	CC9
RL15000409	SAMN09500364	SRR7441084	SRP151347	RL15000409	PRJNA475189	Pathogen.env	Listeria monocytogenes		RL15000409	not applicable	2011	not applicable	Food products	not collected																					Europe	54	CC54
RL15000410	SAMN09500365	SRR7441083	SRP151347	RL15000410	PRJNA475189	Pathogen.env	Listeria monocytogenes		RL15000410	not applicable	2011	not applicable	Food products	not collected																					Europe	174	CC3
RL15000411	SAMN09500366	SRR7440882	SRP151347	RL15000411	PRJNA475189	Pathogen.env	Listeria monocytogenes		RL15000411	not applicable	2011	not applicable	Food products	not collected																					Europe	121	CC121
RL15000412	SAMN09500367	SRR7440883	SRP151347	RL15000412	PRJNA475189	Pathogen.env	Listeria monocytogenes		RL15000412	not applicable	2011	not applicable	Food products	not collected																					Europe	21	CC21
RL15000413	SAMN09500368	SRR7440884	SRP151347	RL15000413	PRJNA475189	Pathogen.env	Listeria monocytogenes		RL15000413	not applicable	2011	not applicable	Food products	not collected																					Europe	121	CC121
RL15000414	SAMN09500369	SRR7440885	SRP151347	RL15000414	PRJNA475189	Pathogen.env	Listeria monocytogenes		RL15000414	not applicable	2011	not applicable	Food products	not collected																					Europe	20	CC20
RL15000415	SAMN09500370	SRR7440878	SRP151347	RL15000415	PRJNA475189	Pathogen.env	Listeria monocytogenes		RL15000415	not applicable	2011	not applicable	Food products	not collected																					Europe	6	CC6
RL15000416	SAMN09500371	SRR7440879	SRP151347	RL15000416	PRJNA475189	Pathogen.env	Listeria monocytogenes		RL15000416	not applicable	2011	not applicable	Food products	not collected																					Europe	1	CC1
RL15000417	SAMN09500372	SRR7441313	SRP151347	RL15000417	PRJNA475189	Pathogen.env	Listeria monocytogenes		RL15000417	not applicable	2012	not applicable	Food products	not collected																					Europe	21	CC21
RL15000418	SAMN09500373	SRR7440881	SRP151347	RL15000418	PRJNA475189	Pathogen.env	Listeria monocytogenes		RL15000418	not applicable	2012	not applicable	Food products	not collected																					Europe	37	CC37
RL15000419	SAMN09500374	SRR7441308	SRP151347	RL15000419	PRJNA475189	Pathogen.env	Listeria monocytogenes		RL15000419	not applicable	2012	not applicable	Food products	not collected																					Europe	325	CC31
RL15000420	SAMN09500375	SRR7440875	SRP151347	RL15000420	PRJNA475189	Pathogen.env	Listeria monocytogenes		RL15000420	not applicable	2012	not applicable	Food products	not collected																					Europe	451	CC451
RL15000421	SAMN09500376	SRR7441061	SRP151347	RL15000421	PRJNA475189	Pathogen.env	Listeria monocytogenes		RL15000421	not applicable	2012	not applicable	Food products	not collected																					Europe	175	CC6
RL15000422	SAMN09500377	SRR7441060	SRP151347	RL15000422	PRJNA475189	Pathogen.env	Listeria monocytogenes		RL15000422	not applicable	2012	not applicable	Food products	not collected																					Europe	21	CC21
RL15000423	SAMN09500378	SRR7441063	SRP151347	RL15000423	PRJNA475189	Pathogen.env	Listeria monocytogenes		RL15000423	not applicable	2012	not applicable	Food products	not collected																					Europe	8	CC8
RL15000424	SAMN09500379	SRR7441062	SRP151347	RL15000424	PRJNA475189	Pathogen.env	Listeria monocytogenes		RL15000424	not applicable	2012	not applicable	Food products	not collected																					Europe	8	CC8
RL15000425	SAMN09500380	SRR7441065	SRP151347	RL15000425	PRJNA475189	Pathogen.env	Listeria monocytogenes		RL15000425	not applicable	2012	not applicable	Food products	not collected																					Europe	8	CC8
RL15000426	SAMN09500381	SRR7441064	SRP151347	RL15000426	PRJNA475189	Pathogen.env	Listeria monocytogenes		RL15000426	not applicable	2012	not applicable	Food products	not collected																					Europe	8	CC8
RL15000427	SAMN09500382	SRR7441067	SRP151347	RL15000427	PRJNA475189	Pathogen.env	Listeria monocytogenes		RL15000427	not applicable	2012	not applicable	Food products	not collected																					Europe	155	CC155
RL15000428	SAMN09500383	SRR7441066	SRP151347	RL15000428	PRJNA475189	Pathogen.env	Listeria monocytogenes		RL15000428	not applicable	2012	not applicable	Food products	not collected																					Europe	8	CC8
RL15000429	SAMN09500384	SRR7441069	SRP151347	RL15000429	PRJNA475189	Pathogen.env	Listeria monocytogenes		RL15000429	not applicable	2012	not applicable	Food products	not collected																					Europe	8	CC8
RL15000430	SAMN09500385	SRR7441068	SRP151347	RL15000430	PRJNA475189	Pathogen.env	Listeria monocytogenes		RL15000430	not applicable	2012	not applicable	Food products	not collected																					Europe	6	CC6
RL15000431	SAMN09500386	SRR7441326	SRP151347	RL15000431	PRJNA475189	Pathogen.env	Listeria monocytogenes		RL15000431	not applicable	2012	not applicable	Food products	not collected																					Europe	6	CC6
RL15000432	SAMN09500387	SRR7441327	SRP151347	RL15000432	PRJNA475189	Pathogen.env	Listeria monocytogenes		RL15000432	not applicable	2012	not applicable	Food products	not collected																					Europe	6	CC6
RL15000433	SAMN09500388	SRR7441324	SRP151347	RL15000433	PRJNA475189	Pathogen.env	Listeria monocytogenes		RL15000433	not applicable	2012	not applicable	Food products	not collected																					Europe	6	CC6
RL15000434	SAMN09500389	SRR7441325	SRP151347	RL15000434	PRJNA475189	Pathogen.env	Listeria monocytogenes		RL15000434	not applicable	2012	not applicable	Food products	not collected																					Europe	6	CC6
RL15000435	SAMN09500390	SRR7441233	SRP151347	RL15000435	PRJNA475189	Pathogen.env	Listeria monocytogenes		RL15000435	not applicable	2012	not applicable	Food products	not collected																					Europe	6	CC6
RL15000436	SAMN09500391	SRR7441331	SRP151347	RL15000436	PRJNA475189	Pathogen.env	Listeria monocytogenes		RL15000436	not applicable	2012	not applicable	Food products	not collected																					Europe	8	CC8
RL15000437	SAMN09500392	SRR7441328	SRP151347	RL15000437	PRJNA475189	Pathogen.env	Listeria monocytogenes		RL15000437	not applicable	2010	not applicable	Food products	not collected																					Europe	14	CC14
RL15000438	SAMN09500393	SRR7441329	SRP151347	RL15000438	PRJNA475189	Pathogen.env	Listeria monocytogenes		RL15000438	not applicable	2010	not applicable	Food products	not collected																					Europe	37	CC37
RL15000439	SAMN09500394	SRR7441332	SRP151347	RL15000439	PRJNA475189	Pathogen.env	Listeria monocytogenes		RL15000439	not applicable	2010	not applicable	Food products	not collected																					Europe	21	CC21
RL15000440	SAMN09500395	SRR7441333	SRP151347	RL15000440	PRJNA475189	Pathogen.env	Listeria monocytogenes		RL15000440	not applicable	2010	not applicable	Food products	not collected																					Europe	91	CC14
RL15000441	SAMN09500396	SRR7441081	SRP151347	RL15000441	PRJNA475189	Pathogen.env	Listeria monocytogenes		RL15000441	not applicable	2010	not applicable	Food products	not collected																					Europe	91	CC14
RL15000442	SAMN09500397	SRR7441082	SRP151347	RL15000442	PRJNA475189	Pathogen.env	Listeria monocytogenes		RL15000442	not applicable	2010	not applicable	Food products	not collected																					Europe	91	CC14
RL15000443	SAMN09500398	SRR7440742	SRP151347	RL15000443	PRJNA475189	Pathogen.env	Listeria monocytogenes		RL15000443	not applicable	2010	not applicable	Food products	not collected																					Europe	21	CC21
RL15000444	SAMN09500399	SRR7440746	SRP151347	RL15000444	PRJNA475189	Pathogen.env	Listeria monocytogenes		RL15000444	not applicable	2010	not applicable	Food products	not collected																					Europe	21	CC21
RL15000445	SAMN09500400	SRR7441085	SRP151347	RL15000445	PRJNA475189	Pathogen.env	Listeria monocytogenes		RL15000445	not applicable	2010	not applicable	Food products	not collected																					Europe	511	CC7
RL15000446	SAMN09500401	SRR7441086	SRP151347	RL15000446	PRJNA475189	Pathogen.env	Listeria monocytogenes		RL15000446	not applicable	2010	not applicable	Food products	not collected																					Europe	21	CC21
RL15000447	SAMN09500402	SRR7441087	SRP151347	RL15000447	PRJNA475189	Pathogen.env	Listeria monocytogenes		RL15000447	not applicable	2010	not applicable	Food products	not collected																					Europe	91	CC14
RL15000448	SAMN09500403	SRR7441088	SRP151347	RL15000448	PRJNA475189	Pathogen.env	Listeria monocytogenes		RL15000448	not applicable	2010	not applicable	Food products	not collected																					Europe	21	CC21
RL15000449	SAMN09500404	SRR7440757	SRP151347	RL15000449	PRJNA475189	Pathogen.env	Listeria monocytogenes		RL15000449	not applicable	2011	not applicable	Food products	not collected																					Europe	14	CC14
RL15000450	SAMN09500405	SRR7440759	SRP151347	RL15000450	PRJNA475189	Pathogen.env	Listeria monocytogenes		RL15000450	not applicable	2011	not applicable	Food products	not collected																					Europe	7	CC7
RL15000451	SAMN09500406	SRR7440741	SRP151347	RL15000451	PRJNA475189	Pathogen.env	Listeria monocytogenes		RL15000451	not applicable	2011	not applicable	Food products	not collected																					Europe	37	CC37
RL15000452	SAMN09500407	SRR7440740	SRP151347	RL15000452	PRJNA475189	Pathogen.env	Listeria monocytogenes		RL15000452	not applicable	2011	not applicable	Food products	not collected																					Europe	21	CC21
RL15000453	SAMN09500408	SRR7440739	SRP151347	RL15000453	PRJNA475189	Pathogen.env	Listeria monocytogenes		RL15000453	not applicable	2011	not applicable	Food products	not collected																					Europe	325	CC31
RL15000454	SAMN09500409	SRR7440738	SRP151347	RL15000454	PRJNA475189	Pathogen.env	Listeria monocytogenes		RL15000454	not applicable	2012	not applicable	Food products	not collected																					Europe	1	CC1
RL15000455	SAMN09500410	SRR7440737	SRP151347	RL15000455	PRJNA475189	Pathogen.env	Listeria monocytogenes		RL15000455	not applicable	2012	not applicable	Food products	not collected																					Europe	20	CC20
RL15000456	SAMN09500411	SRR7440736	SRP151347	RL15000456	PRJNA475189	Pathogen.env	Listeria monocytogenes		RL15000456	not applicable	2012	not applicable	Food products	not collected																					Europe	121	CC121
RL15000457	SAMN09500412	SRR7440735	SRP151347	RL15000457	PRJNA475189	Pathogen.env	Listeria monocytogenes		RL15000457	not applicable	2012	not applicable	Food products	not collected																					Europe	1	CC1
RL15000458	SAMN09500413	SRR7440734	SRP151347	RL15000458	PRJNA475189	Pathogen.env	Listeria monocytogenes		RL15000458	not applicable	2012	not applicable	Food products	not collected																					Europe	37	CC37
RL15000459	SAMN09500414	SRR7440733	SRP151347	RL15000459	PRJNA475189	Pathogen.env	Listeria monocytogenes		RL15000459	not applicable	2012	not applicable	Food products	not collected																					Europe	200	ST200
RL15000460	SAMN09500415	SRR7440732	SRP151347	RL15000460	PRJNA475189	Pathogen.env	Listeria monocytogenes		RL15000460	not applicable	2012	not applicable	Food products	not collected																					Europe	1	CC1
RL15000461	SAMN09500416	SRR7441183	SRP151347	RL15000461	PRJNA475189	Pathogen.env	Listeria monocytogenes		RL15000461	not applicable	2010	not applicable	Food products	not collected																					Europe	9	CC9
RL15000462	SAMN09500417	SRR7441184	SRP151347	RL15000462	PRJNA475189	Pathogen.env	Listeria monocytogenes		RL15000462	not applicable	2011	not applicable	Food products	not collected																					Europe	121	CC121
RL15000463	SAMN09500418	SRR7441181	SRP151347	RL15000463	PRJNA475189	Pathogen.env	Listeria monocytogenes		RL15000463	not applicable	2011	not applicable	Food products	not collected																					Europe	9	CC9
RL15000464	SAMN09500419	SRR7441182	SRP151347	RL15000464	PRJNA475189	Pathogen.env	Listeria monocytogenes		RL15000464	not applicable	2011	not applicable	Food products	not collected																					Europe	9	CC9
RL15000465	SAMN09500420	SRR7441187	SRP151347	RL15000465	PRJNA475189	Pathogen.env	Listeria monocytogenes		RL15000465	not applicable	2011	not applicable	Food products	not collected																					Europe	8	CC8
RL15000466	SAMN09500421	SRR7441188	SRP151347	RL15000466	PRJNA475189	Pathogen.env	Listeria monocytogenes		RL15000466	not applicable	2011	not applicable	Food products	not collected																					Europe	121	CC121
RL15000467	SAMN09500422	SRR7441185	SRP151347	RL15000467	PRJNA475189	Pathogen.env	Listeria monocytogenes		RL15000467	not applicable	2011	not applicable	Food products	not collected																					Europe	204	CC204
RL15000468	SAMN09500423	SRR7441186	SRP151347	RL15000468	PRJNA475189	Pathogen.env	Listeria monocytogenes		RL15000468	not applicable	2011	not applicable	Food products	not collected																					Europe	204	CC204
RL15000469	SAMN09500424	SRR7441168	SRP151347	RL15000469	PRJNA475189	Pathogen.env	Listeria monocytogenes		RL15000469	not applicable	2011	not applicable	Food products	not collected																					Europe	121	CC121
RL15000470	SAMN09500425	SRR7441278	SRP151347	RL15000470	PRJNA475189	Pathogen.env	Listeria monocytogenes		RL15000470	not applicable	2011	not applicable	Food products	not collected																					Europe	121	CC121
RL15000471	SAMN09500426	SRR7440938	SRP151347	RL15000471	PRJNA475189	Pathogen.env	Listeria monocytogenes		RL15000471	not applicable	2011	not applicable	Food products	not collected																					Europe	121	CC121
RL15000472	SAMN09500427	SRR7441251	SRP151347	RL15000472	PRJNA475189	Pathogen.env	Listeria monocytogenes		RL15000472	not applicable	2011	not applicable	Food products	not collected																					Europe	121	CC121
RL15000473	SAMN09500428	SRR7440942	SRP151347	RL15000473	PRJNA475189	Pathogen.env	Listeria monocytogenes		RL15000473	not applicable	2011	not applicable	Food products	not collected																					Europe	6	CC6
RL15000474	SAMN09500429	SRR7440941	SRP151347	RL15000474	PRJNA475189	Pathogen.env	Listeria monocytogenes		RL15000474	not applicable	2011	not applicable	Food products	not collected																					Europe	31	CC31
RL15000475	SAMN09500430	SRR7440945	SRP151347	RL15000475	PRJNA475189	Pathogen.env	Listeria monocytogenes		RL15000475	not applicable	2011	not applicable	Food products	not collected																					Europe	31	CC31
RL15000476	SAMN09500431	SRR7440943	SRP151347	RL15000476	PRJNA475189	Pathogen.env	Listeria monocytogenes		RL15000476	not applicable	2011	not applicable	Food products	not collected																					Europe	31	CC31
RL15000477	SAMN09500432	SRR7441010	SRP151347	RL15000477	PRJNA475189	Pathogen.env	Listeria monocytogenes		RL15000477	not applicable	2011	not applicable	Food products	not collected																					Europe	31	CC31
RL15000478	SAMN09500433	SRR7440983	SRP151347	RL15000478	PRJNA475189	Pathogen.env	Listeria monocytogenes		RL15000478	not applicable	2011	not applicable	Food products	not collected																					Europe	31	CC31
RL15000479	SAMN09500434	SRR7440900	SRP151347	RL15000479	PRJNA475189	Pathogen.env	Listeria monocytogenes		RL15000479	not applicable	2011	not applicable	Food products	not collected																					Europe	9	CC9
RL15000480	SAMN09500435	SRR7440898	SRP151347	RL15000480	PRJNA475189	Pathogen.env	Listeria monocytogenes		RL15000480	not applicable	2011	not applicable	Food products	not collected																					Europe	9	CC9
RL15000481	SAMN09500436	SRR7441295	SRP151347	RL15000481	PRJNA475189	Pathogen.env	Listeria monocytogenes		RL15000481	not applicable	2011	not applicable	Food products	not collected																					Europe	204	CC204
RL15000482	SAMN09500437	SRR7440730	SRP151347	RL15000482	PRJNA475189	Pathogen.env	Listeria monocytogenes		RL15000482	not applicable	2011	not applicable	Food products	not collected																					Europe	6	CC6
RL15000483	SAMN09500438	SRR7440743	SRP151347	RL15000483	PRJNA475189	Pathogen.env	Listeria monocytogenes		RL15000483	not applicable	2011	not applicable	Food products	not collected																					Europe	31	CC31
RL15000484	SAMN09500439	SRR7440755	SRP151347	RL15000484	PRJNA475189	Pathogen.env	Listeria monocytogenes		RL15000484	not applicable	2011	not applicable	Food products	not collected																					Europe	121	CC121
RL15000485	SAMN09500440	SRR7441279	SRP151347	RL15000485	PRJNA475189	Pathogen.env	Listeria monocytogenes		RL15000485	not applicable	2011	not applicable	Food products	not collected																					Europe	121	CC121
RL15000486	SAMN09500441	SRR7440644	SRP151347	RL15000486	PRJNA475189	Pathogen.env	Listeria monocytogenes		RL15000486	not applicable	2011	not applicable	Food products	not collected																					Europe	2	CC2
RL15000487	SAMN09500442	SRR7441291	SRP151347	RL15000487	PRJNA475189	Pathogen.env	Listeria monocytogenes		RL15000487	not applicable	2011	not applicable	Food products	not collected																					Europe	9	CC9
RL15000488	SAMN09500443	SRR7441293	SRP151347	RL15000488	PRJNA475189	Pathogen.env	Listeria monocytogenes		RL15000488	not applicable	2011	not applicable	Food products	not collected																					Europe	121	CC121
RL15000489	SAMN09500444	SRR7440998	SRP151347	RL15000489	PRJNA475189	Pathogen.env	Listeria monocytogenes		RL15000489	not applicable	2012	not applicable	Food products	not collected																					Europe	37	CC37
RL15000490	SAMN09500445	SRR7440999	SRP151347	RL15000490	PRJNA475189	Pathogen.env	Listeria monocytogenes		RL15000490	not applicable	2012	not applicable	Food products	not collected																					Europe	2	CC2
RL15000491	SAMN09500446	SRR7440690	SRP151347	RL15000491	PRJNA475189	Pathogen.env	Listeria monocytogenes		RL15000491	not applicable	2012	not applicable	Food products	not collected																					Europe	9	CC9
RL15000492	SAMN09500447	SRR7441070	SRP151347	RL15000492	PRJNA475189	Pathogen.env	Listeria monocytogenes		RL15000492	not applicable	2012	not applicable	Food products	not collected																					Europe	5	CC5
RL15000493	SAMN09500448	SRR7440685	SRP151347	RL15000493	PRJNA475189	Pathogen.env	Listeria monocytogenes		RL15000493	not applicable	2012	not applicable	Food products	not collected																					Europe	31	CC31
RL15000494	SAMN09500449	SRR7441048	SRP151347	RL15000494	PRJNA475189	Pathogen.env	Listeria monocytogenes		RL15000494	not applicable	2012	not applicable	Food products	not collected																					Europe	121	CC121
RL15000495	SAMN09500450	SRR7441179	SRP151347	RL15000495	PRJNA475189	Pathogen.env	Listeria monocytogenes		RL15000495	not applicable	2012	not applicable	Food products	not collected																					Europe	121	CC121
RL15000496	SAMN09500451	SRR7441157	SRP151347	RL15000496	PRJNA475189	Pathogen.env	Listeria monocytogenes		RL15000496	not applicable	2012	not applicable	Food products	not collected																					Europe	121	CC121
RL15000497	SAMN09500452	SRR7441130	SRP151347	RL15000497	PRJNA475189	Pathogen.env	Listeria monocytogenes		RL15000497	not applicable	2012	not applicable	Food products	not collected																					Europe	2	CC2
RL15000498	SAMN09500453	SRR7441110	SRP151347	RL15000498	PRJNA475189	Pathogen.env	Listeria monocytogenes		RL15000498	not applicable	2012	not applicable	Food products	not collected																					Europe	121	CC121
RL15000499	SAMN09500454	SRR7440553	SRP151347	RL15000499	PRJNA475189	Pathogen.env	Listeria monocytogenes		RL15000499	not applicable	2012	not applicable	Food products	not collected																					Europe	176	CC121
RL15000500	SAMN09500455	SRR7440552	SRP151347	RL15000500	PRJNA475189	Pathogen.env	Listeria monocytogenes		RL15000500	not applicable	2012	not applicable	Food products	not collected																					Europe	3	CC3
RL15000501	SAMN09500456	SRR7440799	SRP151347	RL15000501	PRJNA475189	Pathogen.env	Listeria monocytogenes		RL15000501	not applicable	2012	not applicable	Food products	not collected																					Europe	121	CC121
RL15000502	SAMN09500457	SRR7440800	SRP151347	RL15000502	PRJNA475189	Pathogen.env	Listeria monocytogenes		RL15000502	not applicable	2012	not applicable	Food products	not collected																					Europe	59	CC59
RL15000503	SAMN09500458	SRR7440797	SRP151347	RL15000503	PRJNA475189	Pathogen.env	Listeria monocytogenes		RL15000503	not applicable	2012	not applicable	Food products	not collected																					Europe	9	CC9
RL15000504	SAMN09500459	SRR7440798	SRP151347	RL15000504	PRJNA475189	Pathogen.env	Listeria monocytogenes		RL15000504	not applicable	2012	not applicable	Food products	not collected																					Europe	6	CC6
RL15000505	SAMN09500460	SRR7440795	SRP151347	RL15000505	PRJNA475189	Pathogen.env	Listeria monocytogenes		RL15000505	not applicable	2012	not applicable	Food products	not collected																					Europe	37	CC37
RL15000506	SAMN09500461	SRR7440796	SRP151347	RL15000506	PRJNA475189	Pathogen.env	Listeria monocytogenes		RL15000506	not applicable	2010	not applicable	Food products	not collected																					Europe	16	CC8
RL15000507	SAMN09500462	SRR7440793	SRP151347	RL15000507	PRJNA475189	Pathogen.env	Listeria monocytogenes		RL15000507	not applicable	2010	not applicable	Food products	not collected																					Europe	2	CC2
RL15000508	SAMN09500463	SRR7440794	SRP151347	RL15000508	PRJNA475189	Pathogen.env	Listeria monocytogenes		RL15000508	not applicable	2010	not applicable	Food products	not collected																					Europe	9	CC9
RL15000509	SAMN09500464	SRR7440801	SRP151347	RL15000509	PRJNA475189	Pathogen.env	Listeria monocytogenes		RL15000509	not applicable	2010	not applicable	Food products	not collected																					Europe	9	CC9
RL15000510	SAMN09500465	SRR7440802	SRP151347	RL15000510	PRJNA475189	Pathogen.env	Listeria monocytogenes		RL15000510	not applicable	2010	not applicable	Food products	not collected																					Europe	9	CC9
RL15000511	SAMN09500466	SRR7441309	SRP151347	RL15000511	PRJNA475189	Pathogen.env	Listeria monocytogenes		RL15000511	not applicable	2010	not applicable	Food products	not collected																					Europe	91	CC14
RL15000512	SAMN09500467	SRR7440662	SRP151347	RL15000512	PRJNA475189	Pathogen.env	Listeria monocytogenes		RL15000512	not applicable	2010	not applicable	Food products	not collected																					Europe	21	CC21
RL15000513	SAMN09500468	SRR7440877	SRP151347	RL15000513	PRJNA475189	Pathogen.env	Listeria monocytogenes		RL15000513	not applicable	2010	not applicable	Food products	not collected																					Europe	9	CC9
RL15000514	SAMN09500469	SRR7440876	SRP151347	RL15000514	PRJNA475189	Pathogen.env	Listeria monocytogenes		RL15000514	not applicable	2011	not applicable	Food products	not collected																					Europe	9	CC9
RL15000515	SAMN09500470	SRR7440871	SRP151347	RL15000515	PRJNA475189	Pathogen.env	Listeria monocytogenes		RL15000515	not applicable	2011	not applicable	Food products	not collected																					Europe	2	CC2
RL15000516	SAMN09500471	SRR7440870	SRP151347	RL15000516	PRJNA475189	Pathogen.env	Listeria monocytogenes		RL15000516	not applicable	2011	not applicable	Food products	not collected																					Europe	121	CC121
RL15000517	SAMN09500472	SRR7440873	SRP151347	RL15000517	PRJNA475189	Pathogen.env	Listeria monocytogenes		RL15000517	not applicable	2011	not applicable	Food products	not collected																					Europe	121	CC121
RL15000518	SAMN09500473	SRR7440872	SRP151347	RL15000518	PRJNA475189	Pathogen.env	Listeria monocytogenes		RL15000518	not applicable	2011	not applicable	Food products	not collected																					Europe	451	CC451
RL15000519	SAMN09500474	SRR7441323	SRP151347	RL15000519	PRJNA475189	Pathogen.env	Listeria monocytogenes		RL15000519	not applicable	2011	not applicable	Food products	not collected																					Europe	451	CC451
RL15000520	SAMN09500475	SRR7441319	SRP151347	RL15000520	PRJNA475189	Pathogen.env	Listeria monocytogenes		RL15000520	not applicable	2011	not applicable	Food products	not collected																					Europe	6	CC6
RL15000521	SAMN09500476	SRR7440667	SRP151347	RL15000521	PRJNA475189	Pathogen.env	Listeria monocytogenes		RL15000521	not applicable	2011	not applicable	Food products	not collected																					Europe	31	CC31
RL15000522	SAMN09500477	SRR7440668	SRP151347	RL15000522	PRJNA475189	Pathogen.env	Listeria monocytogenes		RL15000522	not applicable	2011	not applicable	Food products	not collected																					Europe	9	CC9
RL15000523	SAMN09500478	SRR7440669	SRP151347	RL15000523	PRJNA475189	Pathogen.env	Listeria monocytogenes		RL15000523	not applicable	2011	not applicable	Food products	not collected																					Europe	9	CC9
RL15000524	SAMN09500479	SRR7440670	SRP151347	RL15000524	PRJNA475189	Pathogen.env	Listeria monocytogenes		RL15000524	not applicable	2012	not applicable	Food products	not collected																					Europe	9	CC9
RL15000525	SAMN09500480	SRR7440671	SRP151347	RL15000525	PRJNA475189	Pathogen.env	Listeria monocytogenes		RL15000525	not applicable	2012	not applicable	Food products	not collected																					Europe	9	CC9
RL15000526	SAMN09500481	SRR7440672	SRP151347	RL15000526	PRJNA475189	Pathogen.env	Listeria monocytogenes		RL15000526	not applicable	2012	not applicable	Food products	not collected																					Europe	121	CC121
RL15000527	SAMN09500482	SRR7440673	SRP151347	RL15000527	PRJNA475189	Pathogen.env	Listeria monocytogenes		RL15000527	not applicable	2012	not applicable	Food products	not collected																					Europe	8	CC8
RL15000528	SAMN09500483	SRR7440674	SRP151347	RL15000528	PRJNA475189	Pathogen.env	Listeria monocytogenes		RL15000528	not applicable	2012	not applicable	Food products	not collected																					Europe	9	CC9
RL15000529	SAMN09500484	SRR7440664	SRP151347	RL15000529	PRJNA475189	Pathogen.env	Listeria monocytogenes		RL15000529	not applicable	2012	not applicable	Food products	not collected																					Europe	9	CC9
RL15000530	SAMN09500485	SRR7440665	SRP151347	RL15000530	PRJNA475189	Pathogen.env	Listeria monocytogenes		RL15000530	not applicable	2012	not applicable	Food products	not collected																					Europe	9	CC9
RL15000531	SAMN09500486	SRR7441232	SRP151347	RL15000531	PRJNA475189	Pathogen.env	Listeria monocytogenes		RL15000531	not applicable	2011	not applicable	Food products	not collected																					Europe	9	CC9
RL15000532	SAMN09500487	SRR7441231	SRP151347	RL15000532	PRJNA475189	Pathogen.env	Listeria monocytogenes		RL15000532	not applicable	2011	not applicable	Food products	not collected																					Europe	121	CC121
RL15000533	SAMN09500488	SRR7441230	SRP151347	RL15000533	PRJNA475189	Pathogen.env	Listeria monocytogenes		RL15000533	not applicable	2011	not applicable	Food products	not collected																					Europe	9	CC9
RL15000534	SAMN09500489	SRR7441229	SRP151347	RL15000534	PRJNA475189	Pathogen.env	Listeria monocytogenes		RL15000534	not applicable	2010	not applicable	Food products	not collected																					Europe	87	CC87
RL15000535	SAMN09500490	SRR7441228	SRP151347	RL15000535	PRJNA475189	Pathogen.env	Listeria monocytogenes		RL15000535	not applicable	2010	not applicable	Food products	not collected																					Europe	7	CC7
RL15000536	SAMN09500491	SRR7441227	SRP151347	RL15000536	PRJNA475189	Pathogen.env	Listeria monocytogenes		RL15000536	not applicable	2011	not applicable	Food products	not collected																					Europe	1	CC1
RL15000537	SAMN09500492	SRR7441226	SRP151347	RL15000537	PRJNA475189	Pathogen.env	Listeria monocytogenes		RL15000537	not applicable	2011	not applicable	Food products	not collected																					Europe	4	CC4
RL15000538	SAMN09500493	SRR7441225	SRP151347	RL15000538	PRJNA475189	Pathogen.env	Listeria monocytogenes		RL15000538	not applicable	2008	not applicable	Food processing environment	not collected																					Europe	775	CC101
RL15000539	SAMN09500494	SRR7441235	SRP151347	RL15000539	PRJNA475189	Pathogen.env	Listeria monocytogenes		RL15000539	not applicable	2008	not applicable	Food processing environment	not collected																					Europe	31	CC31
RL15000540	SAMN09500495	SRR7441234	SRP151347	RL15000540	PRJNA475189	Pathogen.env	Listeria monocytogenes		RL15000540	not applicable	2008	not applicable	Food processing environment	not collected																					Europe	31	CC31
RL15000541	SAMN09500496	SRR7440629	SRP151347	RL15000541	PRJNA475189	Pathogen.env	Listeria monocytogenes		RL15000541	not applicable	2008	not applicable	Food processing environment	not collected																					Europe	5	CC5
RL15000542	SAMN09500497	SRR7440623	SRP151347	RL15000542	PRJNA475189	Pathogen.env	Listeria monocytogenes		RL15000542	not applicable	2008	not applicable	Food processing environment	not collected																					Europe	9	CC9
RL15000543	SAMN09500498	SRR7440622	SRP151347	RL15000543	PRJNA475189	Pathogen.env	Listeria monocytogenes		RL15000543	not applicable	2008	not applicable	Food processing environment	not collected																					Europe	691	CC7
RL15000619	SAMN09500499	SRR7440621	SRP151347	RL15000619	PRJNA475189	Pathogen.env	Listeria monocytogenes		RL15000619	not applicable	2002	not applicable	Food products	not collected																					Europe	121	CC121
RL15000620	SAMN09500500	SRR7440638	SRP151347	RL15000620	PRJNA475189	Pathogen.env	Listeria monocytogenes		RL15000620	not applicable	2011	not applicable	Food products	not collected																					Europe	121	CC121
RL15000621	SAMN09500501	SRR7440637	SRP151347	RL15000621	PRJNA475189	Pathogen.env	Listeria monocytogenes		RL15000621	not applicable	2011	not applicable	Food processing environment	not collected																					Europe	121	CC121
RL15000622	SAMN09500502	SRR7440634	SRP151347	RL15000622	PRJNA475189	Pathogen.env	Listeria monocytogenes		RL15000622	not applicable	2011	not applicable	Food processing environment	not collected																					Europe	121	CC121
RL15000623	SAMN09500503	SRR7440633	SRP151347	RL15000623	PRJNA475189	Pathogen.env	Listeria monocytogenes		RL15000623	not applicable	2011	not applicable	Food products	not collected																					Europe	121	CC121
RL15000624	SAMN09500504	SRR7440689	SRP151347	RL15000624	PRJNA475189	Pathogen.env	Listeria monocytogenes		RL15000624	not applicable	2002	not applicable	Food products	not collected																					Europe	121	CC121
RL15000625	SAMN09500505	SRR7440688	SRP151347	RL15000625	PRJNA475189	Pathogen.env	Listeria monocytogenes		RL15000625	not applicable	2012	not applicable	Food products	not collected																					Europe	121	CC121
RL15000626	SAMN09500506	SRR7440567	SRP151347	RL15000626	PRJNA475189	Pathogen.env	Listeria monocytogenes		RL15000626	not applicable	2012	not applicable	Food products	not collected																					Europe	121	CC121
RL15000627	SAMN09500507	SRR7441220	SRP151347	RL15000627	PRJNA475189	Pathogen.env	Listeria monocytogenes		RL15000627	not applicable	2011	not applicable	Food products	not collected																					Europe	775	CC101
RL15000628	SAMN09500508	SRR7441222	SRP151347	RL15000628	PRJNA475189	Pathogen.env	Listeria monocytogenes		RL15000628	not applicable	2011	not applicable	Food products	not collected																					Europe	775	CC101
RL15000629	SAMN09500509	SRR7441224	SRP151347	RL15000629	PRJNA475189	Pathogen.env	Listeria monocytogenes		RL15000629	not applicable	2011	not applicable	Food products	not collected																					Europe	121	CC121
RL15000630	SAMN09500510	SRR7441205	SRP151347	RL15000630	PRJNA475189	Pathogen.env	Listeria monocytogenes		RL15000630	not applicable	2013	not applicable	Food products	not collected																					Europe	37	CC37
RL15000631	SAMN09500511	SRR7441206	SRP151347	RL15000631	PRJNA475189	Pathogen.env	Listeria monocytogenes		RL15000631	not applicable	2013	not applicable	Food products	not collected																					Europe	37	CC37
RL15000632	SAMN09500512	SRR7440536	SRP151347	RL15000632	PRJNA475189	Pathogen.env	Listeria monocytogenes		RL15000632	not applicable	2013	not applicable	Food products	not collected																					Europe	37	CC37
RL15000633	SAMN09500513	SRR7441202	SRP151347	RL15000633	PRJNA475189	Pathogen.env	Listeria monocytogenes		RL15000633	not applicable	2013	not applicable	Food products	not collected																					Europe	37	CC37
RL15000634	SAMN09500514	SRR7441201	SRP151347	RL15000634	PRJNA475189	Pathogen.env	Listeria monocytogenes		RL15000634	not applicable	2013	not applicable	Food products	not collected																					Europe	37	CC37
RL15000635	SAMN09500515	SRR7441129	SRP151347	RL15000635	PRJNA475189	Pathogen.env	Listeria monocytogenes		RL15000635	not applicable	2013	not applicable	Food products	not collected																					Europe	37	CC37
RL15000636	SAMN09500516	SRR7440554	SRP151347	RL15000636	PRJNA475189	Pathogen.env	Listeria monocytogenes		RL15000636	not applicable	2013	not applicable	Food products	not collected																					Europe	37	CC37
RL15000637	SAMN09500517	SRR7441264	SRP151347	RL15000637	PRJNA475189	Pathogen.env	Listeria monocytogenes		RL15000637	not applicable	2013	not applicable	Food products	not collected																					Europe	37	CC37
RL15000638	SAMN09500518	SRR7441001	SRP151347	RL15000638	PRJNA475189	Pathogen.env	Listeria monocytogenes		RL15000638	not applicable	2013	not applicable	Food products	not collected																					Europe	37	CC37
RL15000639	SAMN09500519	SRR7441000	SRP151347	RL15000639	PRJNA475189	Pathogen.env	Listeria monocytogenes		RL15000639	not applicable	2013	not applicable	Food products	not collected																					Europe	121	CC121
RL15000640	SAMN09500520	SRR7440995	SRP151347	RL15000640	PRJNA475189	Pathogen.env	Listeria monocytogenes		RL15000640	not applicable	2013	not applicable	Food products	not collected																					Europe	775	CC101
RL15000641	SAMN09500521	SRR7440994	SRP151347	RL15000641	PRJNA475189	Pathogen.env	Listeria monocytogenes		RL15000641	not applicable	2013	not applicable	Food processing environment	not collected																					Europe	775	CC101
RL15000642	SAMN09500522	SRR7441263	SRP151347	RL15000642	PRJNA475189	Pathogen.env	Listeria monocytogenes		RL15000642	not applicable	2013	not applicable	Food processing environment	not collected																					Europe	775	CC101
RL15000643	SAMN09500523	SRR7441262	SRP151347	RL15000643	PRJNA475189	Pathogen.env	Listeria monocytogenes		RL15000643	not applicable	2013	not applicable	Food products	not collected																					Europe	775	CC101
RL15000644	SAMN09500524	SRR7440641	SRP151347	RL15000644	PRJNA475189	Pathogen.env	Listeria monocytogenes		RL15000644	not applicable	2013	not applicable	Food products	not collected																					Europe	775	CC101
RL15000645	SAMN09500525	SRR7440636	SRP151347	RL15000645	PRJNA475189	Pathogen.env	Listeria monocytogenes		RL15000645	not applicable	2013	not applicable	Food processing environment	not collected																					Europe	121	CC121
RL15000646	SAMN09500526	SRR7441042	SRP151347	RL15000646	PRJNA475189	Pathogen.env	Listeria monocytogenes		RL15000646	not applicable	2013	not applicable	Food processing environment	not collected																					Europe	6	CC6
RL15000647	SAMN09500527	SRR7441043	SRP151347	RL15000647	PRJNA475189	Pathogen.env	Listeria monocytogenes		RL15000647	not applicable	2013	not applicable	Food products	not collected																					Europe	775	CC101
RL15000648	SAMN09500528	SRR7441250	SRP151347	RL15000648	PRJNA475189	Pathogen.env	Listeria monocytogenes		RL15000648	not applicable	2013	not applicable	Food products	not collected																					Europe	121	CC121
RL15000649	SAMN09500529	SRR7441041	SRP151347	RL15000649	PRJNA475189	Pathogen.env	Listeria monocytogenes		RL15000649	not applicable	2013	not applicable	Food products	not collected																					Europe	399	CC14
RL15000650	SAMN09500530	SRR7440779	SRP151347	RL15000650	PRJNA475189	Pathogen.env	Listeria monocytogenes		RL15000650	not applicable	2013	not applicable	Food products	not collected																					Europe	121	CC121
RL15000651	SAMN09500531	SRR7441249	SRP151347	RL15000651	PRJNA475189	Pathogen.env	Listeria monocytogenes		RL15000651	not applicable	2014	not applicable	Food processing environment	not collected																					Europe	394	CC415
RL15000652	SAMN09500532	SRR7441246	SRP151347	RL15000652	PRJNA475189	Pathogen.env	Listeria monocytogenes		RL15000652	not applicable	2014	not applicable	Food products	not collected																					Europe	325	CC31
RL15000653	SAMN09500533	SRR7441247	SRP151347	RL15000653	PRJNA475189	Pathogen.env	Listeria monocytogenes		RL15000653	not applicable	2014	not applicable	Food processing environment	not collected																					Europe	325	CC31
RL15000654	SAMN09500534	SRR7441046	SRP151347	RL15000654	PRJNA475189	Pathogen.env	Listeria monocytogenes		RL15000654	not applicable	2014	not applicable	Food products	not collected																					Europe	7	CC7
RL15000655	SAMN09500535	SRR7441047	SRP151347	RL15000655	PRJNA475189	Pathogen.env	Listeria monocytogenes		RL15000655	not applicable	2014	not applicable	Food products	not collected																					Europe	325	CC31
RL15000656	SAMN09500536	SRR7440756	SRP151347	RL15000656	PRJNA475189	Pathogen.env	Listeria monocytogenes		RL15000656	not applicable	2014	not applicable	Food products	not collected																					Europe	391	CC89
RL15000657	SAMN09500537	SRR7440944	SRP151347	RL15000657	PRJNA475189	Pathogen.env	Listeria monocytogenes		RL15000657	not applicable	2014	not applicable	Food products	not collected																					Europe	8	CC8
RL15000658	SAMN09500538	SRR7440728	SRP151347	RL15000658	PRJNA475189	Pathogen.env	Listeria monocytogenes		RL15000658	not applicable	2010	not applicable	Food products	not collected																					Europe	7	CC7
RL15000659	SAMN09500539	SRR7440663	SRP151347	RL15000659	PRJNA475189	Pathogen.env	Listeria monocytogenes		RL15000659	not applicable	2010	not applicable	Food products	not collected																					Europe	9	CC9
RL15000660	SAMN09500540	SRR7440717	SRP151347	RL15000660	PRJNA475189	Pathogen.env	Listeria monocytogenes		RL15000660	not applicable	2010	not applicable	Food products	not collected																					Europe	121	CC121
RL15000661	SAMN09500541	SRR7440639	SRP151347	RL15000661	PRJNA475189	Pathogen.env	Listeria monocytogenes		RL15000661	not applicable	2010	not applicable	Food products	not collected																					Europe	121	CC121
RL15000662	SAMN09500542	SRR7440626	SRP151347	RL15000662	PRJNA475189	Pathogen.env	Listeria monocytogenes		RL15000662	not applicable	2010	not applicable	Food products	not collected																					Europe	9	CC9
RL15000663	SAMN09500543	SRR7440619	SRP151347	RL15000663	PRJNA475189	Pathogen.env	Listeria monocytogenes		RL15000663	not applicable	2010	not applicable	Food products	not collected																					Europe	16	CC8
RL15000664	SAMN09500544	SRR7440852	SRP151347	RL15000664	PRJNA475189	Pathogen.env	Listeria monocytogenes		RL15000664	not applicable	2011	not applicable	Food products	not collected																					Europe	121	CC121
RL15000665	SAMN09500545	SRR7440851	SRP151347	RL15000665	PRJNA475189	Pathogen.env	Listeria monocytogenes		RL15000665	not applicable	2011	not applicable	Food products	not collected																					Europe	6	CC6
RL15000666	SAMN09500546	SRR7440957	SRP151347	RL15000666	PRJNA475189	Pathogen.env	Listeria monocytogenes		RL15000666	not applicable	2011	not applicable	Food products	not collected																					Europe	8	CC8
RL15000667	SAMN09500547	SRR7440653	SRP151347	RL15000667	PRJNA475189	Pathogen.env	Listeria monocytogenes		RL15000667	not applicable	2011	not applicable	Food products	not collected																					Europe	121	CC121
RL15000668	SAMN09500548	SRR7440658	SRP151347	RL15000668	PRJNA475189	Pathogen.env	Listeria monocytogenes		RL15000668	not applicable	2011	not applicable	Food products	not collected																					Europe	121	CC121
RL15000669	SAMN09500549	SRR7440660	SRP151347	RL15000669	PRJNA475189	Pathogen.env	Listeria monocytogenes		RL15000669	not applicable	2011	not applicable	Food products	not collected																					Europe	9	CC9
RL15000670	SAMN09500550	SRR7440989	SRP151347	RL15000670	PRJNA475189	Pathogen.env	Listeria monocytogenes		RL15000670	not applicable	2011	not applicable	Food products	not collected																					Europe	2	CC2
RL15000671	SAMN09500551	SRR7440555	SRP151347	RL15000671	PRJNA475189	Pathogen.env	Listeria monocytogenes		RL15000671	not applicable	2011	not applicable	Food products	not collected																					Europe	121	CC121
RL15000672	SAMN09500552	SRR7440556	SRP151347	RL15000672	PRJNA475189	Pathogen.env	Listeria monocytogenes		RL15000672	not applicable	2011	not applicable	Food products	not collected																					Europe	2	CC2
RL15000673	SAMN09500553	SRR7440557	SRP151347	RL15000673	PRJNA475189	Pathogen.env	Listeria monocytogenes		RL15000673	not applicable	2011	not applicable	Food products	not collected																					Europe	2	CC2
RL15000674	SAMN09500554	SRR7440566	SRP151347	RL15000674	PRJNA475189	Pathogen.env	Listeria monocytogenes		RL15000674	not applicable	2011	not applicable	Food products	not collected																					Europe	121	CC121
RL15000675	SAMN09500555	SRR7441029	SRP151347	RL15000675	PRJNA475189	Pathogen.env	Listeria monocytogenes		RL15000675	not applicable	2011	not applicable	Food products	not collected																					Europe	121	CC121
RL15000676	SAMN09500556	SRR7441172	SRP151347	RL15000676	PRJNA475189	Pathogen.env	Listeria monocytogenes		RL15000676	not applicable	2011	not applicable	Food products	not collected																					Europe	9	CC9
RL15000677	SAMN09500557	SRR7441171	SRP151347	RL15000677	PRJNA475189	Pathogen.env	Listeria monocytogenes		RL15000677	not applicable	2011	not applicable	Food products	not collected																					Europe	9	CC9
RL15000678	SAMN09500558	SRR7441174	SRP151347	RL15000678	PRJNA475189	Pathogen.env	Listeria monocytogenes		RL15000678	not applicable	2011	not applicable	Food products	not collected																					Europe	9	CC9
RL15000679	SAMN09500559	SRR7441173	SRP151347	RL15000679	PRJNA475189	Pathogen.env	Listeria monocytogenes		RL15000679	not applicable	2011	not applicable	Food products	not collected																					Europe	3	CC3
RL15000680	SAMN09500560	SRR7441176	SRP151347	RL15000680	PRJNA475189	Pathogen.env	Listeria monocytogenes		RL15000680	not applicable	2011	not applicable	Food products	not collected																					Europe	21	CC21
RL15000681	SAMN09500561	SRR7441175	SRP151347	RL15000681	PRJNA475189	Pathogen.env	Listeria monocytogenes		RL15000681	not applicable	2011	not applicable	Food products	not collected																					Europe	9	CC9
RL15000682	SAMN09500562	SRR7441178	SRP151347	RL15000682	PRJNA475189	Pathogen.env	Listeria monocytogenes		RL15000682	not applicable	2011	not applicable	Food products	not collected																					Europe	121	CC121
RL15000683	SAMN09500563	SRR7441177	SRP151347	RL15000683	PRJNA475189	Pathogen.env	Listeria monocytogenes		RL15000683	not applicable	2011	not applicable	Food products	not collected																					Europe	177	CC177
RL15000684	SAMN09500564	SRR7441169	SRP151347	RL15000684	PRJNA475189	Pathogen.env	Listeria monocytogenes		RL15000684	not applicable	2011	not applicable	Food products	not collected																					Europe	6	CC6
RL15000685	SAMN09500565	SRR7441310	SRP151347	RL15000685	PRJNA475189	Pathogen.env	Listeria monocytogenes		RL15000685	not applicable	2011	not applicable	Food products	not collected																					Europe	121	CC121
RL15000686	SAMN09500566	SRR7441108	SRP151347	RL15000686	PRJNA475189	Pathogen.env	Listeria monocytogenes		RL15000686	not applicable	2011	not applicable	Food products	not collected																					Europe	3	CC3
RL15000687	SAMN09500567	SRR7441109	SRP151347	RL15000687	PRJNA475189	Pathogen.env	Listeria monocytogenes		RL15000687	not applicable	2011	not applicable	Food products	not collected																					Europe	121	CC121
RL15000688	SAMN09500568	SRR7441099	SRP151347	RL15000688	PRJNA475189	Pathogen.env	Listeria monocytogenes		RL15000688	not applicable	2011	not applicable	Food products	not collected																					Europe	6	CC6
RL15000689	SAMN09500569	SRR7441045	SRP151347	RL15000689	PRJNA475189	Pathogen.env	Listeria monocytogenes		RL15000689	not applicable	2011	not applicable	Food products	not collected																					Europe	121	CC121
RL15000690	SAMN09500570	SRR7441120	SRP151347	RL15000690	PRJNA475189	Pathogen.env	Listeria monocytogenes		RL15000690	not applicable	2011	not applicable	Food products	not collected																					Europe	155	CC155
RL15000691	SAMN09500571	SRR7441124	SRP151347	RL15000691	PRJNA475189	Pathogen.env	Listeria monocytogenes		RL15000691	not applicable	2011	not applicable	Food products	not collected																					Europe	325	CC31
RL15000692	SAMN09500572	SRR7441111	SRP151347	RL15000692	PRJNA475189	Pathogen.env	Listeria monocytogenes		RL15000692	not applicable	2011	not applicable	Food products	not collected																					Europe	121	CC121
RL15000693	SAMN09500573	SRR7441307	SRP151347	RL15000693	PRJNA475189	Pathogen.env	Listeria monocytogenes		RL15000693	not applicable	2011	not applicable	Food products	not collected																					Europe	121	CC121
RL15000694	SAMN09500574	SRR7441071	SRP151347	RL15000694	PRJNA475189	Pathogen.env	Listeria monocytogenes		RL15000694	not applicable	2011	not applicable	Food products	not collected																					Europe	2	CC2
RL15000695	SAMN09500575	SRR7440946	SRP151347	RL15000695	PRJNA475189	Pathogen.env	Listeria monocytogenes		RL15000695	not applicable	2011	not applicable	Food products	not collected																					Europe	8	CC8
RL15000696	SAMN09500576	SRR7441170	SRP151347	RL15000696	PRJNA475189	Pathogen.env	Listeria monocytogenes		RL15000696	not applicable	2010	not applicable	Food products	not collected																					Europe	328	CC1
RL15000697	SAMN09500577	SRR7441044	SRP151347	RL15000697	PRJNA475189	Pathogen.env	Listeria monocytogenes		RL15000697	not applicable	2010	not applicable	Food products	not collected																					Europe	1	CC1
RL15000698	SAMN09500578	SRR7441038	SRP151347	RL15000698	PRJNA475189	Pathogen.env	Listeria monocytogenes		RL15000698	not applicable	2010	not applicable	Food products	not collected																					Europe	1	CC1
RL15000699	SAMN09500579	SRR7441189	SRP151347	RL15000699	PRJNA475189	Pathogen.env	Listeria monocytogenes		RL15000699	not applicable	2011	not applicable	Food products	not collected																					Europe	183	ST183
RL15000700	SAMN09500580	SRR7441282	SRP151347	RL15000700	PRJNA475189	Pathogen.env	Listeria monocytogenes		RL15000700	not applicable	2011	not applicable	Food products	not collected																					Europe	3	CC3
RL15000701	SAMN09500581	SRR7441281	SRP151347	RL15000701	PRJNA475189	Pathogen.env	Listeria monocytogenes		RL15000701	not applicable	2010	not applicable	Food products	not collected																					Europe	9	CC9
RL15000702	SAMN09500582	SRR7441280	SRP151347	RL15000702	PRJNA475189	Pathogen.env	Listeria monocytogenes		RL15000702	not applicable	2010	not applicable	Food products	not collected																					Europe	31	CC31
RL15000703	SAMN09500583	SRR7441049	SRP151347	RL15000703	PRJNA475189	Pathogen.env	Listeria monocytogenes		RL15000703	not applicable	2010	not applicable	Food products	not collected																					Europe	31	CC31
RL15000704	SAMN09500584	SRR7441180	SRP151347	RL15000704	PRJNA475189	Pathogen.env	Listeria monocytogenes		RL15000704	not applicable	2010	not applicable	Food products	not collected																					Europe	4	CC4
RL15000705	SAMN09500585	SRR7441194	SRP151347	RL15000705	PRJNA475189	Pathogen.env	Listeria monocytogenes		RL15000705	not applicable	2010	not applicable	Food products	not collected																					Europe	121	CC121
RL15000706	SAMN09500586	SRR7440760	SRP151347	RL15000706	PRJNA475189	Pathogen.env	Listeria monocytogenes		RL15000706	not applicable	2010	not applicable	Food products	not collected																					Europe	9	CC9
RL15000707	SAMN09500587	SRR7440731	SRP151347	RL15000707	PRJNA475189	Pathogen.env	Listeria monocytogenes		RL15000707	not applicable	2010	not applicable	Food products	not collected																					Europe	121	CC121
RL15000708	SAMN09500588	SRR7440762	SRP151347	RL15000708	PRJNA475189	Pathogen.env	Listeria monocytogenes		RL15000708	not applicable	2010	not applicable	Food products	not collected																					Europe	2	CC2
RL15000709	SAMN09500589	SRR7440763	SRP151347	RL15000709	PRJNA475189	Pathogen.env	Listeria monocytogenes		RL15000709	not applicable	2010	not applicable	Food products	not collected																					Europe	121	CC121
RL15000710	SAMN09500590	SRR7440726	SRP151347	RL15000710	PRJNA475189	Pathogen.env	Listeria monocytogenes		RL15000710	not applicable	2010	not applicable	Food products	not collected																					Europe	5	CC5
RL15000711	SAMN09500591	SRR7440727	SRP151347	RL15000711	PRJNA475189	Pathogen.env	Listeria monocytogenes		RL15000711	not applicable	2010	not applicable	Food products	not collected																					Europe	26	CC26
RL15000712	SAMN09500592	SRR7440620	SRP151347	RL15000712	PRJNA475189	Pathogen.env	Listeria monocytogenes		RL15000712	not applicable	2010	not applicable	Food products	not collected																					Europe	121	CC121
RL15000713	SAMN09500593	SRR7440729	SRP151347	RL15000713	PRJNA475189	Pathogen.env	Listeria monocytogenes		RL15000713	not applicable	2010	not applicable	Food products	not collected																					Europe	121	CC121
RL15000714	SAMN09500594	SRR7440767	SRP151347	RL15000714	PRJNA475189	Pathogen.env	Listeria monocytogenes		RL15000714	not applicable	2010	not applicable	Food products	not collected																					Europe	87	CC87
RL15000715	SAMN09500595	SRR7440768	SRP151347	RL15000715	PRJNA475189	Pathogen.env	Listeria monocytogenes		RL15000715	not applicable	2010	not applicable	Food products	not collected																					Europe	9	CC9
RL15000716	SAMN09500596	SRR7441336	SRP151347	RL15000716	PRJNA475189	Pathogen.env	Listeria monocytogenes		RL15000716	not applicable	2010	not applicable	Food products	not collected																					Europe	8	CC8
RL15000717	SAMN09500597	SRR7441337	SRP151347	RL15000717	PRJNA475189	Pathogen.env	Listeria monocytogenes		RL15000717	not applicable	2010	not applicable	Food products	not collected																					Europe	9	CC9
RL15000718	SAMN09500598	SRR7441334	SRP151347	RL15000718	PRJNA475189	Pathogen.env	Listeria monocytogenes		RL15000718	not applicable	2010	not applicable	Food products	not collected																					Europe	121	CC121
RL15000719	SAMN09500599	SRR7441335	SRP151347	RL15000719	PRJNA475189	Pathogen.env	Listeria monocytogenes		RL15000719	not applicable	2010	not applicable	Food products	not collected																					Europe	3	CC3
RL15000720	SAMN09500600	SRR7440866	SRP151347	RL15000720	PRJNA475189	Pathogen.env	Listeria monocytogenes		RL15000720	not applicable	2011	not applicable	Food products	not collected																					Europe	121	CC121
RL15000721	SAMN09500601	SRR7440867	SRP151347	RL15000721	PRJNA475189	Pathogen.env	Listeria monocytogenes		RL15000721	not applicable	2011	not applicable	Food products	not collected																					Europe	2	CC2
RL15000722	SAMN09500602	SRR7440864	SRP151347	RL15000722	PRJNA475189	Pathogen.env	Listeria monocytogenes		RL15000722	not applicable	2011	not applicable	Food products	not collected																					Europe	9	CC9
RL15000723	SAMN09500603	SRR7440865	SRP151347	RL15000723	PRJNA475189	Pathogen.env	Listeria monocytogenes		RL15000723	not applicable	2011	not applicable	Food products	not collected																					Europe	9	CC9
RL15000724	SAMN09500604	SRR7440868	SRP151347	RL15000724	PRJNA475189	Pathogen.env	Listeria monocytogenes		RL15000724	not applicable	2011	not applicable	Food products	not collected																					Europe	121	CC121
RL15000725	SAMN09500605	SRR7440869	SRP151347	RL15000725	PRJNA475189	Pathogen.env	Listeria monocytogenes		RL15000725	not applicable	2011	not applicable	Food products	not collected																					Europe	155	CC155
RL15000726	SAMN09500606	SRR7441072	SRP151347	RL15000726	PRJNA475189	Pathogen.env	Listeria monocytogenes		RL15000726	not applicable	2011	not applicable	Food products	not collected																					Europe	155	CC155
RL15000727	SAMN09500607	SRR7440666	SRP151347	RL15000727	PRJNA475189	Pathogen.env	Listeria monocytogenes		RL15000727	not applicable	2011	not applicable	Food products	not collected																					Europe	155	CC155
RL15000728	SAMN09500608	SRR7441074	SRP151347	RL15000728	PRJNA475189	Pathogen.env	Listeria monocytogenes		RL15000728	not applicable	2011	not applicable	Food products	not collected																					Europe	155	CC155
RL15000729	SAMN09500609	SRR7441073	SRP151347	RL15000729	PRJNA475189	Pathogen.env	Listeria monocytogenes		RL15000729	not applicable	2011	not applicable	Food products	not collected																					Europe	155	CC155
RL15000730	SAMN09500610	SRR7441076	SRP151347	RL15000730	PRJNA475189	Pathogen.env	Listeria monocytogenes		RL15000730	not applicable	2010	not applicable	Food products	not collected																					Europe	204	CC204
RL15000731	SAMN09500611	SRR7441075	SRP151347	RL15000731	PRJNA475189	Pathogen.env	Listeria monocytogenes		RL15000731	not applicable	2010	not applicable	Food products	not collected																					Europe	121	CC121
RL15000732	SAMN09500612	SRR7441078	SRP151347	RL15000732	PRJNA475189	Pathogen.env	Listeria monocytogenes		RL15000732	not applicable	2010	not applicable	Food products	not collected																					Europe	204	CC204
RL15000733	SAMN09500613	SRR7441077	SRP151347	RL15000733	PRJNA475189	Pathogen.env	Listeria monocytogenes		RL15000733	not applicable	2010	not applicable	Food products	not collected																					Europe	155	CC155
RL15000734	SAMN09500614	SRR7441080	SRP151347	RL15000734	PRJNA475189	Pathogen.env	Listeria monocytogenes		RL15000734	not applicable	2010	not applicable	Food products	not collected																					Europe	155	CC155
RL15001278	SAMN09487822	SRR7429547	SRP151347	RL15001278	PRJNA475189	Pathogen.cl	Listeria monocytogenes		RL15001278	not applicable	2010	not applicable	Human	not collected			Homo Sapiens			Listeriosis										4					Europe	178	CC6
RL15001279	SAMN09487823	SRR7429540	SRP151347	RL15001279	PRJNA475189	Pathogen.cl	Listeria monocytogenes		RL15001279	not applicable	2010	not applicable	Human	not collected			Homo Sapiens			Listeriosis										1/2c					Europe	9	CC9
RL15001280	SAMN09487824	SRR7429541	SRP151347	RL15001280	PRJNA475189	Pathogen.cl	Listeria monocytogenes		RL15001280	not applicable	2010	not applicable	Human	not collected			Homo Sapiens			Listeriosis										4					Europe	6	CC6
RL15001282	SAMN09500615	SRR7441079	SRP151347	RL15001282	PRJNA475189	Pathogen.env	Listeria monocytogenes		RL15001282	not applicable	2010	not applicable	Food products	not collected																					Europe	8	CC8
RL15001284	SAMN09487825	SRR7429542	SRP151347	RL15001284	PRJNA475189	Pathogen.cl	Listeria monocytogenes		RL15001284	not applicable	2001	not applicable	Human	not collected			Homo Sapiens			Listeriosis										4					Europe	1	CC1
RL15001285	SAMN09487826	SRR7429543	SRP151347	RL15001285	PRJNA475189	Pathogen.cl	Listeria monocytogenes		RL15001285	not applicable	2010	not applicable	Human	not collected			Homo Sapiens			Listeriosis										4					Europe	1	CC1
RL15001286	SAMN09487827	SRR7429538	SRP151347	RL15001286	PRJNA475189	Pathogen.cl	Listeria monocytogenes		RL15001286	not applicable	2010	not applicable	Human	not collected			Homo Sapiens			Listeriosis										4					Europe	1	CC1
RL15001287	SAMN09487828	SRR7429539	SRP151347	RL15001287	PRJNA475189	Pathogen.cl	Listeria monocytogenes		RL15001287	not applicable	2010	not applicable	Human	not collected			Homo Sapiens			Listeriosis										4					Europe	1	CC1
RL15001288	SAMN09487829	SRR7429838	SRP151347	RL15001288	PRJNA475189	Pathogen.cl	Listeria monocytogenes		RL15001288	not applicable	2010	not applicable	Human	not collected			Homo Sapiens			Listeriosis										1/2b					Europe	736	ST763
RL15001289	SAMN09487830	SRR7429837	SRP151347	RL15001289	PRJNA475189	Pathogen.cl	Listeria monocytogenes		RL15001289	not applicable	2010	not applicable	Human	not collected			Homo Sapiens			Listeriosis										4					Europe	1	CC1
RL15001290	SAMN09487831	SRR7429836	SRP151347	RL15001290	PRJNA475189	Pathogen.cl	Listeria monocytogenes		RL15001290	not applicable	2010	not applicable	Human	not collected			Homo Sapiens			Listeriosis										1/2a					Europe	16	CC8
RL15001291	SAMN09487832	SRR7429835	SRP151347	RL15001291	PRJNA475189	Pathogen.cl	Listeria monocytogenes		RL15001291	not applicable	2010	not applicable	Human	not collected			Homo Sapiens			Listeriosis										1/2a					Europe	7	CC7
RL15001292	SAMN09500616	SRR7440635	SRP151347	RL15001292	PRJNA475189	Pathogen.env	Listeria monocytogenes		RL15001292	not applicable	2010	not applicable	Food products	not collected																					Europe	37	CC37
RL15001293	SAMN09500617	SRR7440543	SRP151347	RL15001293	PRJNA475189	Pathogen.env	Listeria monocytogenes		RL15001293	not applicable	2010	not applicable	Food products	not collected																					Europe	59	CC59
RL15001294	SAMN09500618	SRR7440544	SRP151347	RL15001294	PRJNA475189	Pathogen.env	Listeria monocytogenes		RL15001294	not applicable	2010	not applicable	Food products	not collected																					Europe	21	CC21
RL15001295	SAMN09500619	SRR7440545	SRP151347	RL15001295	PRJNA475189	Pathogen.env	Listeria monocytogenes		RL15001295	not applicable	2010	not applicable	Food products	not collected																					Europe	3	CC3
RL15001296	SAMN09500620	SRR7440546	SRP151347	RL15001296	PRJNA475189	Pathogen.env	Listeria monocytogenes		RL15001296	not applicable	2010	not applicable	Food processing environment	not collected																					Europe	9	CC9
RL15001297	SAMN09500621	SRR7440547	SRP151347	RL15001297	PRJNA475189	Pathogen.env	Listeria monocytogenes		RL15001297	not applicable	2010	not applicable	Food processing environment	not collected																					Europe	121	CC121
RL15001298	SAMN09500622	SRR7440643	SRP151347	RL15001298	PRJNA475189	Pathogen.env	Listeria monocytogenes		RL15001298	not applicable	2010	not applicable	Food processing environment	not collected																					Europe	31	CC31
RL15001299	SAMN09500623	SRR7440549	SRP151347	RL15001299	PRJNA475189	Pathogen.env	Listeria monocytogenes		RL15001299	not applicable	2010	not applicable	Food products	not collected																					Europe	121	CC121
RL15001300	SAMN09500624	SRR7440539	SRP151347	RL15001300	PRJNA475189	Pathogen.env	Listeria monocytogenes		RL15001300	not applicable	2010	not applicable	Food products	not collected																					Europe	121	CC121
RL15001301	SAMN09500625	SRR7440540	SRP151347	RL15001301	PRJNA475189	Pathogen.env	Listeria monocytogenes		RL15001301	not applicable	2011	not applicable	Food products	not collected																					Europe	121	CC121
RL15001302	SAMN09500626	SRR7440789	SRP151347	RL15001302	PRJNA475189	Pathogen.env	Listeria monocytogenes		RL15001302	not applicable	2010	not applicable	Food processing environment	not collected																					Europe	121	CC121
RL15001303	SAMN09500627	SRR7440788	SRP151347	RL15001303	PRJNA475189	Pathogen.env	Listeria monocytogenes		RL15001303	not applicable	2010	not applicable	Food processing environment	not collected																					Europe	2	CC2
RL15001304	SAMN09500628	SRR7440787	SRP151347	RL15001304	PRJNA475189	Pathogen.env	Listeria monocytogenes		RL15001304	not applicable	2010	not applicable	Food processing environment	not collected																					Europe	9	CC9
RL15001305	SAMN09500629	SRR7440786	SRP151347	RL15001305	PRJNA475189	Pathogen.env	Listeria monocytogenes		RL15001305	not applicable	2010	not applicable	Food processing environment	not collected																					Europe	2	CC2
RL15001306	SAMN09500630	SRR7440785	SRP151347	RL15001306	PRJNA475189	Pathogen.env	Listeria monocytogenes		RL15001306	not applicable	2011	not applicable	Food processing environment	not collected																					Europe	9	CC9
RL15001307	SAMN09500631	SRR7440784	SRP151347	RL15001307	PRJNA475189	Pathogen.env	Listeria monocytogenes		RL15001307	not applicable	2011	not applicable	Food processing environment	not collected																					Europe	6	CC6
RL15001308	SAMN09500632	SRR7440783	SRP151347	RL15001308	PRJNA475189	Pathogen.env	Listeria monocytogenes		RL15001308	not applicable	2011	not applicable	Food processing environment	not collected																					Europe	20	CC20
RL15001309	SAMN09500633	SRR7440782	SRP151347	RL15001309	PRJNA475189	Pathogen.env	Listeria monocytogenes		RL15001309	not applicable	2011	not applicable	Food processing environment	not collected																					Europe	31	CC31
RL15001310	SAMN09487833	SRR7429842	SRP151347	RL15001310	PRJNA475189	Pathogen.cl	Listeria monocytogenes		RL15001310	not applicable	2011	not applicable	Human	not collected			Homo Sapiens			Listeriosis										4					Europe	54	CC54
RL15001311	SAMN09500634	SRR7440792	SRP151347	RL15001311	PRJNA475189	Pathogen.env	Listeria monocytogenes		RL15001311	not applicable	2011	not applicable	Food products	not collected																					Europe	218	CC218
RL15001312	SAMN09500635	SRR7440791	SRP151347	RL15001312	PRJNA475189	Pathogen.env	Listeria monocytogenes		RL15001312	not applicable	2011	not applicable	Food products	not collected																					Europe	224	CC224
RL15001313	SAMN09500636	SRR7441244	SRP151347	RL15001313	PRJNA475189	Pathogen.env	Listeria monocytogenes		RL15001313	not applicable	2011	not applicable	Food products	not collected																1/2b					Europe	59	CC59
RL15001314	SAMN09500637	SRR7441245	SRP151347	RL15001314	PRJNA475189	Pathogen.env	Listeria monocytogenes		RL15001314	not applicable	2011	not applicable	Food processing environment	not collected																					Europe	394	CC415
RL15001315	SAMN09500638	SRR7441011	SRP151347	RL15001315	PRJNA475189	Pathogen.env	Listeria monocytogenes		RL15001315	not applicable	2011	not applicable	Food processing environment	not collected																					Europe	121	CC121
RL15001316	SAMN09500639	SRR7441243	SRP151347	RL15001316	PRJNA475189	Pathogen.env	Listeria monocytogenes		RL15001316	not applicable	2011	not applicable	Food processing environment	not collected																					Europe	20	CC20
RL15001317	SAMN09500640	SRR7441240	SRP151347	RL15001317	PRJNA475189	Pathogen.env	Listeria monocytogenes		RL15001317	not applicable	2011	not applicable	Food processing environment	not collected																					Europe	2	CC2
RL15001318	SAMN09500641	SRR7441241	SRP151347	RL15001318	PRJNA475189	Pathogen.env	Listeria monocytogenes		RL15001318	not applicable	2011	not applicable	Food processing environment	not collected																					Europe	204	CC204
RL15001319	SAMN09500642	SRR7441238	SRP151347	RL15001319	PRJNA475189	Pathogen.env	Listeria monocytogenes		RL15001319	not applicable	2011	not applicable	Food processing environment	not collected																					Europe	220	CC220
RL15001320	SAMN09500643	SRR7441239	SRP151347	RL15001320	PRJNA475189	Pathogen.env	Listeria monocytogenes		RL15001320	not applicable	2011	not applicable	Food processing environment	not collected																					Europe	37	CC37
RL15001321	SAMN09500644	SRR7441236	SRP151347	RL15001321	PRJNA475189	Pathogen.env	Listeria monocytogenes		RL15001321	not applicable	2011	not applicable	Food processing environment	not collected																					Europe	8	CC8
RL15001322	SAMN09500645	SRR7441237	SRP151347	RL15001322	PRJNA475189	Pathogen.env	Listeria monocytogenes		RL15001322	not applicable	2011	not applicable	Food processing environment	not collected																					Europe	37	CC37
RL15001323	SAMN09500646	SRR7440991	SRP151347	RL15001323	PRJNA475189	Pathogen.env	Listeria monocytogenes		RL15001323	not applicable	2011	not applicable	Food processing environment	not collected																					Europe	8	CC8
RL15001324	SAMN09500647	SRR7440990	SRP151347	RL15001324	PRJNA475189	Pathogen.env	Listeria monocytogenes		RL15001324	not applicable	2011	not applicable	Food processing environment	not collected																					Europe	37	CC37
RL15001325	SAMN09500648	SRR7440993	SRP151347	RL15001325	PRJNA475189	Pathogen.env	Listeria monocytogenes		RL15001325	not applicable	2011	not applicable	Food processing environment	not collected																					Europe	37	CC37
RL15001326	SAMN09500649	SRR7440992	SRP151347	RL15001326	PRJNA475189	Pathogen.env	Listeria monocytogenes		RL15001326	not applicable	2011	not applicable	Food processing environment	not collected																					Europe	224	CC224
RL15001327	SAMN09500650	SRR7440987	SRP151347	RL15001327	PRJNA475189	Pathogen.env	Listeria monocytogenes		RL15001327	not applicable	2011	not applicable	Food processing environment	not collected																					Europe	8	CC8
RL15001328	SAMN09487834	SRR7429841	SRP151347	RL15001328	PRJNA475189	Pathogen.cl	Listeria monocytogenes		RL15001328	not applicable	2011	not applicable	Human	not collected			Homo Sapiens			Listeriosis										4					Europe	220	CC220
RL15001329	SAMN09487835	SRR7429840	SRP151347	RL15001329	PRJNA475189	Pathogen.cl	Listeria monocytogenes		RL15001329	not applicable	2011	not applicable	Human	not collected			Homo Sapiens			Listeriosis										4					Europe	2	CC2
RL15001330	SAMN09487836	SRR7429839	SRP151347	RL15001330	PRJNA475189	Pathogen.cl	Listeria monocytogenes		RL15001330	not applicable	2011	not applicable	Human	not collected			Homo Sapiens			Listeriosis										4					Europe	1	CC1
RL15001331	SAMN09487837	SRR7429845	SRP151347	RL15001331	PRJNA475189	Pathogen.cl	Listeria monocytogenes		RL15001331	not applicable	2011	not applicable	Human	not collected			Homo Sapiens			Listeriosis										4					Europe	220	CC220
RL15001332	SAMN09500651	SRR7440986	SRP151347	RL15001332	PRJNA475189	Pathogen.env	Listeria monocytogenes		RL15001332	not applicable	2011	not applicable	Food products	not collected																					Europe	8	CC8
RL15001333	SAMN09500652	SRR7440765	SRP151347	RL15001333	PRJNA475189	Pathogen.env	Listeria monocytogenes		RL15001333	not applicable	2011	not applicable	Food products	not collected																					Europe	427	CC29
RL15001334	SAMN09500653	SRR7440988	SRP151347	RL15001334	PRJNA475189	Pathogen.env	Listeria monocytogenes		RL15001334	not applicable	2011	not applicable	Food products	not collected																					Europe	9	CC9
RL15001335	SAMN09500654	SRR7440985	SRP151347	RL15001335	PRJNA475189	Pathogen.env	Listeria monocytogenes		RL15001335	not applicable	2011	not applicable	Food products	not collected																					Europe	16	CC8
RL15001336	SAMN09487838	SRR7429830	SRP151347	RL15001336	PRJNA475189	Pathogen.cl	Listeria monocytogenes		RL15001336	not applicable	2011	not applicable	Human	not collected			Homo Sapiens			Listeriosis										1/2b					Europe	59	CC59
RL15001337	SAMN09500655	SRR7441207	SRP151347	RL15001337	PRJNA475189	Pathogen.env	Listeria monocytogenes		RL15001337	not applicable	2011	not applicable	Food products	not collected																1/2b					Europe	59	CC59
RL15001338	SAMN09487839	SRR7429799	SRP151347	RL15001338	PRJNA475189	Pathogen.cl	Listeria monocytogenes		RL15001338	not applicable	2011	not applicable	Human	not collected			Homo Sapiens			Listeriosis										4					Europe	4	CC4
RL15001339	SAMN09487840	SRR7429800	SRP151347	RL15001339	PRJNA475189	Pathogen.cl	Listeria monocytogenes		RL15001339	not applicable	2011	not applicable	Human	not collected			Homo Sapiens			Listeriosis										4					Europe	6	CC6
RL15001340	SAMN09487841	SRR7429797	SRP151347	RL15001340	PRJNA475189	Pathogen.cl	Listeria monocytogenes		RL15001340	not applicable	2011	not applicable	Human	not collected			Homo Sapiens			Listeriosis										4					Europe	1	CC1
RL15001341	SAMN09487842	SRR7429798	SRP151347	RL15001341	PRJNA475189	Pathogen.cl	Listeria monocytogenes		RL15001341	not applicable	2011	not applicable	Human	not collected			Homo Sapiens			Listeriosis										4					Europe	1	CC1
RL15001342	SAMN09487843	SRR7429795	SRP151347	RL15001342	PRJNA475189	Pathogen.cl	Listeria monocytogenes		RL15001342	not applicable	2011	not applicable	Human	not collected			Homo Sapiens			Listeriosis										1/2a					Europe	20	CC20
RL15001343	SAMN09487844	SRR7429796	SRP151347	RL15001343	PRJNA475189	Pathogen.cl	Listeria monocytogenes		RL15001343	not applicable	2011	not applicable	Human	not collected			Homo Sapiens			Listeriosis										4					Europe	6	CC6
RL15001344	SAMN09487845	SRR7429793	SRP151347	RL15001344	PRJNA475189	Pathogen.cl	Listeria monocytogenes		RL15001344	not applicable	2011	not applicable	Human	not collected			Homo Sapiens			Listeriosis										4					Europe	2	CC2
RL15001345	SAMN09487846	SRR7429794	SRP151347	RL15001345	PRJNA475189	Pathogen.cl	Listeria monocytogenes		RL15001345	not applicable	2011	not applicable	Human	not collected			Homo Sapiens			Listeriosis										4					Europe	6	CC6
RL15001346	SAMN09500656	SRR7441054	SRP151347	RL15001346	PRJNA475189	Pathogen.env	Listeria monocytogenes		RL15001346	not applicable	2011	not applicable	Food products	not collected																					Europe	37	CC37
RL15001347	SAMN09500657	SRR7441055	SRP151347	RL15001347	PRJNA475189	Pathogen.env	Listeria monocytogenes		RL15001347	not applicable	2011	not applicable	Food products	not collected																					Europe	121	CC121
RL15001348	SAMN09500658	SRR7441056	SRP151347	RL15001348	PRJNA475189	Pathogen.env	Listeria monocytogenes		RL15001348	not applicable	2011	not applicable	Food products	not collected																					Europe	6	CC6
RL15001349	SAMN09500659	SRR7441057	SRP151347	RL15001349	PRJNA475189	Pathogen.env	Listeria monocytogenes		RL15001349	not applicable	2011	not applicable	Food products	not collected																					Europe	9	CC9
RL15001350	SAMN09500660	SRR7441050	SRP151347	RL15001350	PRJNA475189	Pathogen.env	Listeria monocytogenes		RL15001350	not applicable	2011	not applicable	Food processing environment	not collected																					Europe	91	CC14
RL15001351	SAMN09500661	SRR7441051	SRP151347	RL15001351	PRJNA475189	Pathogen.env	Listeria monocytogenes		RL15001351	not applicable	2011	not applicable	Food processing environment	not collected																					Europe	2	CC2
RL15001352	SAMN09500662	SRR7441052	SRP151347	RL15001352	PRJNA475189	Pathogen.env	Listeria monocytogenes		RL15001352	not applicable	2011	not applicable	Food products	not collected																					Europe	6	CC6
RL15001353	SAMN09500663	SRR7441053	SRP151347	RL15001353	PRJNA475189	Pathogen.env	Listeria monocytogenes		RL15001353	not applicable	2011	not applicable	Food products	not collected																					Europe	204	CC204
RL15001354	SAMN09500664	SRR7441058	SRP151347	RL15001354	PRJNA475189	Pathogen.env	Listeria monocytogenes		RL15001354	not applicable	2011	not applicable	Food processing environment	not collected																					Europe	204	CC204
RL15001355	SAMN09487847	SRR7429801	SRP151347	RL15001355	PRJNA475189	Pathogen.cl	Listeria monocytogenes		RL15001355	not applicable	2012	not applicable	Human	not collected			Homo Sapiens			Listeriosis										1/2a					Europe	155	CC155
RL15001356	SAMN09487848	SRR7429802	SRP151347	RL15001356	PRJNA475189	Pathogen.cl	Listeria monocytogenes		RL15001356	not applicable	2012	not applicable	Human	not collected			Homo Sapiens			Listeriosis										1/2a					Europe	155	CC155
RL15001357	SAMN09500665	SRR7441059	SRP151347	RL15001357	PRJNA475189	Pathogen.env	Listeria monocytogenes		RL15001357	not applicable	2012	not applicable	Food products	not collected																1/2a					Europe	155	CC155
RL15001358	SAMN09487849	SRR7429751	SRP151347	RL15001358	PRJNA475189	Pathogen.cl	Listeria monocytogenes		RL15001358	not applicable	2012	not applicable	Human	not collected			Homo Sapiens			Listeriosis										1/2a					Europe	155	CC155
RL15001359	SAMN09500666	SRR7440981	SRP151347	RL15001359	PRJNA475189	Pathogen.env	Listeria monocytogenes		RL15001359	not applicable	2012	not applicable	Food products	not collected																1/2a					Europe	155	CC155
RL15001360	SAMN09487850	SRR7429750	SRP151347	RL15001360	PRJNA475189	Pathogen.cl	Listeria monocytogenes		RL15001360	not applicable	2012	not applicable	Human	not collected			Homo Sapiens			Listeriosis										1/2a					Europe	155	CC155
RL15001361	SAMN09500667	SRR7440625	SRP151347	RL15001361	PRJNA475189	Pathogen.env	Listeria monocytogenes		RL15001361	not applicable	2012	not applicable	Food products	not collected																1/2a					Europe	155	CC155
RL15001362	SAMN09500668	SRR7440624	SRP151347	RL15001362	PRJNA475189	Pathogen.env	Listeria monocytogenes		RL15001362	not applicable	2012	not applicable	Food processing environment	not collected																1/2a					Europe	155	CC155
RL15001363	SAMN09500669	SRR7440589	SRP151347	RL15001363	PRJNA475189	Pathogen.env	Listeria monocytogenes		RL15001363	not applicable	2012	not applicable	Food processing environment	not collected																1/2a					Europe	155	CC155
RL15001364	SAMN09500670	SRR7440630	SRP151347	RL15001364	PRJNA475189	Pathogen.env	Listeria monocytogenes		RL15001364	not applicable	2012	not applicable	Food products	not collected																1/2a					Europe	155	CC155
RL15001366	SAMN09500671	SRR7440982	SRP151347	RL15001366	PRJNA475189	Pathogen.env	Listeria monocytogenes		RL15001366	not applicable	2012	not applicable	Food processing environment	not collected																1/2a					Europe	155	CC155
RL15001367	SAMN09487851	SRR7429753	SRP151347	RL15001367	PRJNA475189	Pathogen.cl	Listeria monocytogenes		RL15001367	not applicable	2013	not applicable	Human	not collected			Homo Sapiens			Listeriosis										1/2a					Europe	155	CC155
RL15001368	SAMN09487852	SRR7429832	SRP151347	RL15001368	PRJNA475189	Pathogen.cl	Listeria monocytogenes		RL15001368	not applicable	2014	not applicable	Human	not collected			Homo Sapiens			Listeriosis										1/2a					Europe	504	CC475
RL15001369	SAMN09500672	SRR7440628	SRP151347	RL15001369	PRJNA475189	Pathogen.env	Listeria monocytogenes		RL15001369	not applicable	2013	not applicable	Food products	not collected																1/2a					Europe	155	CC155
RL15001370	SAMN09500673	SRR7440627	SRP151347	RL15001370	PRJNA475189	Pathogen.env	Listeria monocytogenes		RL15001370	not applicable	2014	not applicable	Food products	not collected																1/2a					Europe	7	CC7
RL15001371	SAMN09487853	SRR7429747	SRP151347	RL15001371	PRJNA475189	Pathogen.cl	Listeria monocytogenes		RL15001371	not applicable	2014	not applicable	Human	not collected			Homo Sapiens			Listeriosis										1/2a					Europe	394	CC415
RL15001372	SAMN09500674	SRR7440632	SRP151347	RL15001372	PRJNA475189	Pathogen.env	Listeria monocytogenes		RL15001372	not applicable	2014	not applicable	Food products	not collected																1/2a					Europe	7	CC7
RL15001374	SAMN09487854	SRR7429624	SRP151347	RL15001374	PRJNA475189	Pathogen.cl	Listeria monocytogenes		RL15001374	not applicable	2010	not applicable	Human	not collected			Homo Sapiens			Listeriosis										1/2a					Europe	121	CC121
RL15001375	SAMN09487855	SRR7429749	SRP151347	RL15001375	PRJNA475189	Pathogen.cl	Listeria monocytogenes		RL15001375	not applicable	2011	not applicable	Human	not collected			Homo Sapiens			Listeriosis										4					Europe	2	CC2
RL15001376	SAMN09487856	SRR7429748	SRP151347	RL15001376	PRJNA475189	Pathogen.cl	Listeria monocytogenes		RL15001376	not applicable	2011	not applicable	Human	not collected			Homo Sapiens			Listeriosis										1/2a					Europe	37	CC37
RL15001377	SAMN09487857	SRR7429755	SRP151347	RL15001377	PRJNA475189	Pathogen.cl	Listeria monocytogenes		RL15001377	not applicable	2009	not applicable	Human	not collected			Homo Sapiens			Listeriosis										1/2b					Europe	59	CC59
RL15001378	SAMN09487858	SRR7429754	SRP151347	RL15001378	PRJNA475189	Pathogen.cl	Listeria monocytogenes		RL15001378	not applicable	2009	not applicable	Human	not collected			Homo Sapiens			Listeriosis										4					Europe	2	CC2
RL15001379	SAMN09487859	SRR7429713	SRP151347	RL15001379	PRJNA475189	Pathogen.cl	Listeria monocytogenes		RL15001379	not applicable	2010	not applicable	Human	not collected			Homo Sapiens			Listeriosis										1/2b					Europe	59	CC59
RL15001380	SAMN09487860	SRR7429714	SRP151347	RL15001380	PRJNA475189	Pathogen.cl	Listeria monocytogenes		RL15001380	not applicable	2010	not applicable	Human	not collected			Homo Sapiens			Listeriosis										1/2a					Europe	7	CC7
RL15001381	SAMN09487861	SRR7429715	SRP151347	RL15001381	PRJNA475189	Pathogen.cl	Listeria monocytogenes		RL15001381	not applicable	2010	not applicable	Human	not collected			Homo Sapiens			Listeriosis										1/2b					Europe	392	ST392
RL15001383	SAMN09500675	SRR7440631	SRP151347	RL15001383	PRJNA475189	Pathogen.env	Listeria monocytogenes		RL15001383	not applicable	2010	not applicable	Food products	not collected																					Europe	59	CC59
RL15001384	SAMN09500676	SRR7440773	SRP151347	RL15001384	PRJNA475189	Pathogen.env	Listeria monocytogenes		RL15001384	not applicable	2010	not applicable	Food products	not collected																					Europe	37	CC37
RL15001385	SAMN09500677	SRR7440774	SRP151347	RL15001385	PRJNA475189	Pathogen.env	Listeria monocytogenes		RL15001385	not applicable	2010	not applicable	Food products	not collected																					Europe	9	CC9
RL15001386	SAMN09500678	SRR7440771	SRP151347	RL15001386	PRJNA475189	Pathogen.env	Listeria monocytogenes		RL15001386	not applicable	2010	not applicable	Food processing environment	not collected																					Europe	403	CC403
RL15001390	SAMN09487862	SRR7429716	SRP151347	RL15001390	PRJNA475189	Pathogen.cl	Listeria monocytogenes		RL15001390	not applicable	2007	not applicable	Human	not collected			Homo Sapiens			Listeriosis										4					Europe	746	CC1
RL15001391	SAMN09487863	SRR7429717	SRP151347	RL15001391	PRJNA475189	Pathogen.cl	Listeria monocytogenes		RL15001391	not applicable	2008	not applicable	Human	not collected			Homo Sapiens			Listeriosis										4					Europe	1	CC1
RL15001392	SAMN09487864	SRR7429718	SRP151347	RL15001392	PRJNA475189	Pathogen.cl	Listeria monocytogenes		RL15001392	not applicable	2011	not applicable	Human	not collected			Homo Sapiens			Listeriosis										4					Europe	1	CC1
RL15001393	SAMN09500679	SRR7440772	SRP151347	RL15001393	PRJNA475189	Pathogen.env	Listeria monocytogenes		RL15001393	not applicable	2011	not applicable	Food products	not collected																4					Europe	1	CC1
RL15001394	SAMN09500680	SRR7440777	SRP151347	RL15001394	PRJNA475189	Pathogen.env	Listeria monocytogenes		RL15001394	not applicable	2012	not applicable	Food products	not collected																1/2a					Europe	394	CC415
RL15001395	SAMN09500681	SRR7440778	SRP151347	RL15001395	PRJNA475189	Pathogen.env	Listeria monocytogenes		RL15001395	not applicable	2013	not applicable	Food products	not collected																1/2a					Europe	7	CC7
RL15001396	SAMN09487865	SRR7429719	SRP151347	RL15001396	PRJNA475189	Pathogen.cl	Listeria monocytogenes		RL15001396	not applicable	2013	not applicable	Human	not collected			Homo Sapiens			Listeriosis										1/2a					Europe	7	CC7
RL15001397	SAMN09487866	SRR7429720	SRP151347	RL15001397	PRJNA475189	Pathogen.cl	Listeria monocytogenes		RL15001397	not applicable	2013	not applicable	Human	not collected			Homo Sapiens			Listeriosis										4					Europe	1	CC1
RL15001398	SAMN09500682	SRR7440775	SRP151347	RL15001398	PRJNA475189	Pathogen.env	Listeria monocytogenes		RL15001398	not applicable	2013	not applicable	Food products	not collected																1/2a					Europe	7	CC7
RL15001399	SAMN09487867	SRR7429710	SRP151347	RL15001399	PRJNA475189	Pathogen.cl	Listeria monocytogenes		RL15001399	not applicable	2013	not applicable	Human	not collected			Homo Sapiens			Listeriosis										4					Europe	1	CC1
RL15001400	SAMN09487868	SRR7429711	SRP151347	RL15001400	PRJNA475189	Pathogen.cl	Listeria monocytogenes		RL15001400	not applicable	2013	not applicable	Human	not collected			Homo Sapiens			Listeriosis										1/2a					Europe	394	CC415
RL15001401	SAMN09500683	SRR7440776	SRP151347	RL15001401	PRJNA475189	Pathogen.env	Listeria monocytogenes		RL15001401	not applicable	2013	not applicable	Food products	not collected																4					Europe	1	CC1
RL15001402	SAMN09500684	SRR7440769	SRP151347	RL15001402	PRJNA475189	Pathogen.env	Listeria monocytogenes		RL15001402	not applicable	2013	not applicable	Food products	not collected																4					Europe	1	CC1
RL15001403	SAMN09487869	SRR7429847	SRP151347	RL15001403	PRJNA475189	Pathogen.cl	Listeria monocytogenes		RL15001403	not applicable	2013	not applicable	Human	not collected			Homo Sapiens			Listeriosis										1/2a					Europe	394	CC415
RL15001404	SAMN09487870	SRR7429843	SRP151347	RL15001404	PRJNA475189	Pathogen.cl	Listeria monocytogenes		RL15001404	not applicable	2013	not applicable	Human	not collected			Homo Sapiens			Listeriosis										1/2a					Europe	394	CC415
RL15001405	SAMN09487871	SRR7429681	SRP151347	RL15001405	PRJNA475189	Pathogen.cl	Listeria monocytogenes		RL15001405	not applicable	2013	not applicable	Human	not collected			Homo Sapiens			Listeriosis										1/2a					Europe	394	CC415
RL15001406	SAMN09487872	SRR7429680	SRP151347	RL15001406	PRJNA475189	Pathogen.cl	Listeria monocytogenes		RL15001406	not applicable	2013	not applicable	Human	not collected			Homo Sapiens			Listeriosis										1/2a					Europe	394	CC415
RL15001407	SAMN09487873	SRR7429679	SRP151347	RL15001407	PRJNA475189	Pathogen.cl	Listeria monocytogenes		RL15001407	not applicable	2013	not applicable	Human	not collected			Homo Sapiens			Listeriosis										1/2a					Europe	394	CC415
RL15001408	SAMN09487874	SRR7429678	SRP151347	RL15001408	PRJNA475189	Pathogen.cl	Listeria monocytogenes		RL15001408	not applicable	2014	not applicable	Human	not collected			Homo Sapiens			Listeriosis										1/2a					Europe	7	CC7
RL15001409	SAMN09487875	SRR7429677	SRP151347	RL15001409	PRJNA475189	Pathogen.cl	Listeria monocytogenes		RL15001409	not applicable	2014	not applicable	Human	not collected			Homo Sapiens			Listeriosis										1/2a					Europe	394	CC415
RL15001410	SAMN09487876	SRR7429676	SRP151347	RL15001410	PRJNA475189	Pathogen.cl	Listeria monocytogenes		RL15001410	not applicable	2014	not applicable	Human	not collected			Homo Sapiens			Listeriosis										1/2a					Europe	7	CC7
RL15001411	SAMN09487877	SRR7429666	SRP151347	RL15001411	PRJNA475189	Pathogen.cl	Listeria monocytogenes		RL15001411	not applicable	2014	not applicable	Human	not collected			Homo Sapiens			Listeriosis										1/2a					Europe	7	CC7
RL15001414	SAMN09487878	SRR7429537	SRP151347	RL15001414	PRJNA475189	Pathogen.cl	Listeria monocytogenes		RL15001414	not applicable	2010	not applicable	Human	not collected			Homo Sapiens			Listeriosis															Europe	1	CC1
RL15001415	SAMN09487879	SRR7429610	SRP151347	RL15001415	PRJNA475189	Pathogen.cl	Listeria monocytogenes		RL15001415	not applicable	2010	not applicable	Human	not collected			Homo Sapiens			Listeriosis															Europe	155	CC155
RL15001416	SAMN09487880	SRR7429611	SRP151347	RL15001416	PRJNA475189	Pathogen.cl	Listeria monocytogenes		RL15001416	not applicable	2010	not applicable	Human	not collected			Homo Sapiens			Listeriosis										1					Europe	155	CC155
RL15001417	SAMN09487881	SRR7429743	SRP151347	RL15001417	PRJNA475189	Pathogen.cl	Listeria monocytogenes		RL15001417	not applicable	2010	not applicable	Human	not collected			Homo Sapiens			Listeriosis										4					Europe	6	CC6
RL15001418	SAMN09487882	SRR7429609	SRP151347	RL15001418	PRJNA475189	Pathogen.cl	Listeria monocytogenes		RL15001418	not applicable	2010	not applicable	Human	not collected			Homo Sapiens			Listeriosis										1					Europe	451	CC451
RL15001419	SAMN09487883	SRR7429574	SRP151347	RL15001419	PRJNA475189	Pathogen.cl	Listeria monocytogenes		RL15001419	not applicable	2010	not applicable	Human	not collected			Homo Sapiens			Listeriosis										1					Europe	18	CC18
RL15001420	SAMN09487884	SRR7429615	SRP151347	RL15001420	PRJNA475189	Pathogen.cl	Listeria monocytogenes		RL15001420	not applicable	2010	not applicable	Human	not collected			Homo Sapiens			Listeriosis										4					Europe	6	CC6
RL15001421	SAMN09487885	SRR7429709	SRP151347	RL15001421	PRJNA475189	Pathogen.cl	Listeria monocytogenes		RL15001421	not applicable	2010	not applicable	Human	not collected			Homo Sapiens			Listeriosis										4					Europe	1	CC1
RL15001422	SAMN09487886	SRR7429588	SRP151347	RL15001422	PRJNA475189	Pathogen.cl	Listeria monocytogenes		RL15001422	not applicable	2010	not applicable	Human	not collected			Homo Sapiens			Listeriosis										4					Europe	1	CC1
RL15001423	SAMN09487887	SRR7429788	SRP151347	RL15001423	PRJNA475189	Pathogen.cl	Listeria monocytogenes		RL15001423	not applicable	2010	not applicable	Human	not collected			Homo Sapiens			Listeriosis										4					Europe	6	CC6
RL15001424	SAMN09487888	SRR7429790	SRP151347	RL15001424	PRJNA475189	Pathogen.cl	Listeria monocytogenes		RL15001424	not applicable	2011	not applicable	Human	not collected			Homo Sapiens			Listeriosis										1					Europe	9	CC9
RL15001425	SAMN09487889	SRR7429833	SRP151347	RL15001425	PRJNA475189	Pathogen.cl	Listeria monocytogenes		RL15001425	not applicable	2011	not applicable	Human	not collected			Homo Sapiens			Listeriosis										1					Europe	9	CC9
RL15001426	SAMN09487890	SRR7429707	SRP151347	RL15001426	PRJNA475189	Pathogen.cl	Listeria monocytogenes		RL15001426	not applicable	2011	not applicable	Human	not collected			Homo Sapiens			Listeriosis										4					Europe	1	CC1
RL15001427	SAMN09487891	SRR7429667	SRP151347	RL15001427	PRJNA475189	Pathogen.cl	Listeria monocytogenes		RL15001427	not applicable	2011	not applicable	Human	not collected			Homo Sapiens			Listeriosis										1					Europe	101	CC101
RL15001522	SAMN09487892	SRR7429550	SRP151347	RL15001522	PRJNA475189	Pathogen.cl	Listeria monocytogenes		RL15001522	not applicable	2011	not applicable	Human	not collected			Homo Sapiens			Listeriosis										4					Europe	179	CC6
RL15001523	SAMN09487893	SRR7429665	SRP151347	RL15001523	PRJNA475189	Pathogen.cl	Listeria monocytogenes		RL15001523	not applicable	2011	not applicable	Human	not collected			Homo Sapiens			Listeriosis										1					Europe	9	CC9
RL15001524	SAMN09487894	SRR7429827	SRP151347	RL15001524	PRJNA475189	Pathogen.cl	Listeria monocytogenes		RL15001524	not applicable	2011	not applicable	Human	not collected			Homo Sapiens			Listeriosis										1					Europe	37	CC37
RL15001525	SAMN09487895	SRR7429703	SRP151347	RL15001525	PRJNA475189	Pathogen.cl	Listeria monocytogenes		RL15001525	not applicable	2011	not applicable	Human	not collected			Homo Sapiens			Listeriosis										4					Europe	1	CC1
RL15001526	SAMN09487896	SRR7429591	SRP151347	RL15001526	PRJNA475189	Pathogen.cl	Listeria monocytogenes		RL15001526	not applicable	2011	not applicable	Human	not collected			Homo Sapiens			Listeriosis										4					Europe	1	CC1
RL15001527	SAMN09487897	SRR7429534	SRP151347	RL15001527	PRJNA475189	Pathogen.cl	Listeria monocytogenes		RL15001527	not applicable	2010	not applicable	Human	not collected			Homo Sapiens			Listeriosis										1/2a					Europe	5	CC5
RL15001528	SAMN09487898	SRR7429590	SRP151347	RL15001528	PRJNA475189	Pathogen.cl	Listeria monocytogenes		RL15001528	not applicable	2010	not applicable	Human	not collected			Homo Sapiens			Listeriosis										1/2a					Europe	101	CC101
RL15001529	SAMN09487899	SRR7429563	SRP151347	RL15001529	PRJNA475189	Pathogen.cl	Listeria monocytogenes		RL15001529	not applicable	2010	not applicable	Human	not collected			Homo Sapiens			Listeriosis										4b					Europe	2	CC2
RL15001530	SAMN09487900	SRR7429564	SRP151347	RL15001530	PRJNA475189	Pathogen.cl	Listeria monocytogenes		RL15001530	not applicable	2010	not applicable	Human	not collected			Homo Sapiens			Listeriosis										1/2a					Europe	3	CC3
RL15001531	SAMN09487901	SRR7429565	SRP151347	RL15001531	PRJNA475189	Pathogen.cl	Listeria monocytogenes		RL15001531	not applicable	2011	not applicable	Human	not collected			Homo Sapiens			Listeriosis										1/2a					Europe	155	CC155
RL15001532	SAMN09487902	SRR7429566	SRP151347	RL15001532	PRJNA475189	Pathogen.cl	Listeria monocytogenes		RL15001532	not applicable	2011	not applicable	Human	not collected			Homo Sapiens			Listeriosis										4b					Europe	2	CC2
RL15001533	SAMN09487903	SRR7429567	SRP151347	RL15001533	PRJNA475189	Pathogen.cl	Listeria monocytogenes		RL15001533	not applicable	2011	not applicable	Human	not collected			Homo Sapiens			Listeriosis										4b					Europe	1	CC1
RL15001534	SAMN09487904	SRR7429568	SRP151347	RL15001534	PRJNA475189	Pathogen.cl	Listeria monocytogenes		RL15001534	not applicable	2011	not applicable	Human	not collected			Homo Sapiens			Listeriosis										1/2a					Europe	3	CC3
RL15001535	SAMN09487905	SRR7429569	SRP151347	RL15001535	PRJNA475189	Pathogen.cl	Listeria monocytogenes		RL15001535	not applicable	2011	not applicable	Human	not collected			Homo Sapiens			Listeriosis										1/2b					Europe	3	CC3
RL15001536	SAMN09487906	SRR7429570	SRP151347	RL15001536	PRJNA475189	Pathogen.cl	Listeria monocytogenes		RL15001536	not applicable	2010	not applicable	Human	not collected			Homo Sapiens			Listeriosis										1/2a					Europe	570	ST570
RL15001537	SAMN09487907	SRR7429571	SRP151347	RL15001537	PRJNA475189	Pathogen.cl	Listeria monocytogenes		RL15001537	not applicable	2010	not applicable	Human	not collected			Homo Sapiens			Listeriosis										1/2c					Europe	9	CC9
RL15001538	SAMN09487908	SRR7429572	SRP151347	RL15001538	PRJNA475189	Pathogen.cl	Listeria monocytogenes		RL15001538	not applicable	2010	not applicable	Human	not collected			Homo Sapiens			Listeriosis										1/2c					Europe	9	CC9
RL15001539	SAMN09487909	SRR7429607	SRP151347	RL15001539	PRJNA475189	Pathogen.cl	Listeria monocytogenes		RL15001539	not applicable	2010	not applicable	Human	not collected			Homo Sapiens			Listeriosis										1/2a					Europe	7	CC7
RL15001540	SAMN09487910	SRR7429606	SRP151347	RL15001540	PRJNA475189	Pathogen.cl	Listeria monocytogenes		RL15001540	not applicable	2010	not applicable	Human	not collected			Homo Sapiens			Listeriosis										4b					Europe	6	CC6
RL15001541	SAMN09487911	SRR7429605	SRP151347	RL15001541	PRJNA475189	Pathogen.cl	Listeria monocytogenes		RL15001541	not applicable	2011	not applicable	Human	not collected			Homo Sapiens			Listeriosis										4b					Europe	32	ST32
RL15001542	SAMN09487912	SRR7429604	SRP151347	RL15001542	PRJNA475189	Pathogen.cl	Listeria monocytogenes		RL15001542	not applicable	2010	not applicable	Human	not collected			Homo Sapiens			Listeriosis										1/2a					Europe	26	CC26
RL15001543	SAMN09487913	SRR7429603	SRP151347	RL15001543	PRJNA475189	Pathogen.cl	Listeria monocytogenes		RL15001543	not applicable	2010	not applicable	Human	not collected			Homo Sapiens			Listeriosis										1/2a					Europe	21	CC21
RL15001544	SAMN09487914	SRR7429602	SRP151347	RL15001544	PRJNA475189	Pathogen.cl	Listeria monocytogenes		RL15001544	not applicable	2011	not applicable	Human	not collected			Homo Sapiens			Listeriosis										4b					Europe	4	CC4
RL15001545	SAMN09487915	SRR7429601	SRP151347	RL15001545	PRJNA475189	Pathogen.cl	Listeria monocytogenes		RL15001545	not applicable	2010	not applicable	Human	not collected			Homo Sapiens			Listeriosis										1/2a					Europe	8	CC8
RL15001546	SAMN09487916	SRR7429600	SRP151347	RL15001546	PRJNA475189	Pathogen.cl	Listeria monocytogenes		RL15001546	not applicable	2010	not applicable	Human	not collected			Homo Sapiens			Listeriosis										1/2a					Europe	184	ST184
RL15001547	SAMN09487917	SRR7429599	SRP151347	RL15001547	PRJNA475189	Pathogen.cl	Listeria monocytogenes		RL15001547	not applicable	2010	not applicable	Human	not collected			Homo Sapiens			Listeriosis										4b					Europe	2	CC2
RL15001548	SAMN09487918	SRR7429598	SRP151347	RL15001548	PRJNA475189	Pathogen.cl	Listeria monocytogenes		RL15001548	not applicable	2010	not applicable	Human	not collected			Homo Sapiens			Listeriosis										4b					Europe	2	CC2
RL15001549	SAMN09487919	SRR7429648	SRP151347	RL15001549	PRJNA475189	Pathogen.cl	Listeria monocytogenes		RL15001549	not applicable	2010	not applicable	Human	not collected			Homo Sapiens			Listeriosis										1/2a					Europe	37	CC37
RL15001550	SAMN09487920	SRR7429649	SRP151347	RL15001550	PRJNA475189	Pathogen.cl	Listeria monocytogenes		RL15001550	not applicable	2011	not applicable	Human	not collected			Homo Sapiens			Listeriosis															Europe	1	CC1
RL15001551	SAMN09487921	SRR7429646	SRP151347	RL15001551	PRJNA475189	Pathogen.cl	Listeria monocytogenes		RL15001551	not applicable	2011	not applicable	Human	not collected			Homo Sapiens			Listeriosis										1/2a					Europe	21	CC21
RL15001552	SAMN09487922	SRR7429647	SRP151347	RL15001552	PRJNA475189	Pathogen.cl	Listeria monocytogenes		RL15001552	not applicable	2011	not applicable	Human	not collected			Homo Sapiens			Listeriosis															Europe	1	CC1
RL15001553	SAMN09487923	SRR7429652	SRP151347	RL15001553	PRJNA475189	Pathogen.cl	Listeria monocytogenes		RL15001553	not applicable	2011	not applicable	Human	not collected			Homo Sapiens			Listeriosis															Europe	8	CC8
RL15001554	SAMN09487924	SRR7429653	SRP151347	RL15001554	PRJNA475189	Pathogen.cl	Listeria monocytogenes		RL15001554	not applicable	2011	not applicable	Human	not collected			Homo Sapiens			Listeriosis															Europe	8	CC8
RL15001555	SAMN09487925	SRR7429650	SRP151347	RL15001555	PRJNA475189	Pathogen.cl	Listeria monocytogenes		RL15001555	not applicable	2011	not applicable	Human	not collected			Homo Sapiens			Listeriosis															Europe	18	CC18
RL15001556	SAMN09487926	SRR7429651	SRP151347	RL15001556	PRJNA475189	Pathogen.cl	Listeria monocytogenes		RL15001556	not applicable	2011	not applicable	Human	not collected			Homo Sapiens			Listeriosis															Europe	398	CC398
RL15001557	SAMN09487927	SRR7429640	SRP151347	RL15001557	PRJNA475189	Pathogen.cl	Listeria monocytogenes		RL15001557	not applicable	2011	not applicable	Human	not collected			Homo Sapiens			Listeriosis															Europe	59	CC59
RL15001558	SAMN09487928	SRR7429641	SRP151347	RL15001558	PRJNA475189	Pathogen.cl	Listeria monocytogenes		RL15001558	not applicable	2011	not applicable	Human	not collected			Homo Sapiens			Listeriosis															Europe	399	CC14
RL15001559	SAMN09487929	SRR7429688	SRP151347	RL15001559	PRJNA475189	Pathogen.cl	Listeria monocytogenes		RL15001559	not applicable	2011	not applicable	Human	not collected			Homo Sapiens			Listeriosis															Europe	14	CC14
RL15001560	SAMN09487930	SRR7429687	SRP151347	RL15001560	PRJNA475189	Pathogen.cl	Listeria monocytogenes		RL15001560	not applicable	2011	not applicable	Human	not collected			Homo Sapiens			Listeriosis															Europe	155	CC155
RL15001561	SAMN09487931	SRR7429690	SRP151347	RL15001561	PRJNA475189	Pathogen.cl	Listeria monocytogenes		RL15001561	not applicable	2011	not applicable	Human	not collected			Homo Sapiens			Listeriosis															Europe	8	CC8
RL15001562	SAMN09487932	SRR7429689	SRP151347	RL15001562	PRJNA475189	Pathogen.cl	Listeria monocytogenes		RL15001562	not applicable	2011	not applicable	Human	not collected			Homo Sapiens			Listeriosis															Europe	451	CC451
RL15001563	SAMN09487933	SRR7429692	SRP151347	RL15001563	PRJNA475189	Pathogen.cl	Listeria monocytogenes		RL15001563	not applicable	2010	not applicable	Human	not collected			Homo Sapiens			Listeriosis										1/2a					Europe	31	CC31
RL15001564	SAMN09487934	SRR7429691	SRP151347	RL15001564	PRJNA475189	Pathogen.cl	Listeria monocytogenes		RL15001564	not applicable	2010	not applicable	Human	not collected			Homo Sapiens			Listeriosis										4b					Europe	1	CC1
RL15001565	SAMN09487935	SRR7429694	SRP151347	RL15001565	PRJNA475189	Pathogen.cl	Listeria monocytogenes		RL15001565	not applicable	2010	not applicable	Human	not collected			Homo Sapiens			Listeriosis										1					Europe	20	CC20
RL15001566	SAMN09487936	SRR7429693	SRP151347	RL15001566	PRJNA475189	Pathogen.cl	Listeria monocytogenes		RL15001566	not applicable	2010	not applicable	Human	not collected			Homo Sapiens			Listeriosis										1					Europe	7	CC7
RL15001567	SAMN09487937	SRR7429685	SRP151347	RL15001567	PRJNA475189	Pathogen.cl	Listeria monocytogenes		RL15001567	not applicable	2010	not applicable	Human	not collected			Homo Sapiens			Listeriosis										1					Europe	101	CC101
RL15001568	SAMN09487938	SRR7429684	SRP151347	RL15001568	PRJNA475189	Pathogen.cl	Listeria monocytogenes		RL15001568	not applicable	2010	not applicable	Human	not collected			Homo Sapiens			Listeriosis										1					Europe	7	CC7
RL15001569	SAMN09487939	SRR7429739	SRP151347	RL15001569	PRJNA475189	Pathogen.cl	Listeria monocytogenes		RL15001569	not applicable	2010	not applicable	Human	not collected			Homo Sapiens			Listeriosis										4					Europe	1	CC1
RL15001570	SAMN09487940	SRR7429740	SRP151347	RL15001570	PRJNA475189	Pathogen.cl	Listeria monocytogenes		RL15001570	not applicable	2010	not applicable	Human	not collected			Homo Sapiens			Listeriosis										1					Europe	399	CC14
RL15001571	SAMN09487941	SRR7429741	SRP151347	RL15001571	PRJNA475189	Pathogen.cl	Listeria monocytogenes		RL15001571	not applicable	2010	not applicable	Human	not collected			Homo Sapiens			Listeriosis										1					Europe	399	CC14
RL15001572	SAMN09487942	SRR7429742	SRP151347	RL15001572	PRJNA475189	Pathogen.cl	Listeria monocytogenes		RL15001572	not applicable	2011	not applicable	Human	not collected			Homo Sapiens			Listeriosis										1					Europe	7	CC7
RL15001573	SAMN09487943	SRR7429735	SRP151347	RL15001573	PRJNA475189	Pathogen.cl	Listeria monocytogenes		RL15001573	not applicable	2011	not applicable	Human	not collected			Homo Sapiens			Listeriosis										1					Europe	121	CC121
RL15001574	SAMN09487944	SRR7429736	SRP151347	RL15001574	PRJNA475189	Pathogen.cl	Listeria monocytogenes		RL15001574	not applicable	2011	not applicable	Human	not collected			Homo Sapiens			Listeriosis										1					Europe	180	CC177
RL15001575	SAMN09487945	SRR7429737	SRP151347	RL15001575	PRJNA475189	Pathogen.cl	Listeria monocytogenes		RL15001575	not applicable	2011	not applicable	Human	not collected			Homo Sapiens			Listeriosis										1					Europe	399	CC14
RL15001576	SAMN09487946	SRR7429738	SRP151347	RL15001576	PRJNA475189	Pathogen.cl	Listeria monocytogenes		RL15001576	not applicable	2011	not applicable	Human	not collected			Homo Sapiens			Listeriosis										1					Europe	8	CC8
RL15001577	SAMN09487947	SRR7429731	SRP151347	RL15001577	PRJNA475189	Pathogen.cl	Listeria monocytogenes		RL15001577	not applicable	2011	not applicable	Human	not collected			Homo Sapiens			Listeriosis										1					Europe	91	CC14
RL15001578	SAMN09487948	SRR7429732	SRP151347	RL15001578	PRJNA475189	Pathogen.cl	Listeria monocytogenes		RL15001578	not applicable	2011	not applicable	Human	not collected			Homo Sapiens			Listeriosis										1					Europe	7	CC7
RL15001579	SAMN09487949	SRR7429783	SRP151347	RL15001579	PRJNA475189	Pathogen.cl	Listeria monocytogenes		RL15001579	not applicable	2011	not applicable	Human	not collected			Homo Sapiens			Listeriosis										1					Europe	9	CC9
RL15001580	SAMN09487950	SRR7429782	SRP151347	RL15001580	PRJNA475189	Pathogen.cl	Listeria monocytogenes		RL15001580	not applicable	2011	not applicable	Human	not collected			Homo Sapiens			Listeriosis										1					Europe	8	CC8
RL15001581	SAMN09487951	SRR7429781	SRP151347	RL15001581	PRJNA475189	Pathogen.cl	Listeria monocytogenes		RL15001581	not applicable	2011	not applicable	Human	not collected			Homo Sapiens			Listeriosis										1					Europe	121	CC121
RL15001582	SAMN09487952	SRR7429780	SRP151347	RL15001582	PRJNA475189	Pathogen.cl	Listeria monocytogenes		RL15001582	not applicable	2011	not applicable	Human	not collected			Homo Sapiens			Listeriosis										1					Europe	8	CC8
RL15001583	SAMN09487953	SRR7429787	SRP151347	RL15001583	PRJNA475189	Pathogen.cl	Listeria monocytogenes		RL15001583	not applicable	2010	not applicable	Human	not collected			Homo Sapiens			Listeriosis										1/2a					Europe	155	CC155
RL15001584	SAMN09487954	SRR7429786	SRP151347	RL15001584	PRJNA475189	Pathogen.cl	Listeria monocytogenes		RL15001584	not applicable	2010	not applicable	Human	not collected			Homo Sapiens			Listeriosis										4b					Europe	1	CC1
RL15001585	SAMN09487955	SRR7429785	SRP151347	RL15001585	PRJNA475189	Pathogen.cl	Listeria monocytogenes		RL15001585	not applicable	2010	not applicable	Human	not collected			Homo Sapiens			Listeriosis										4b					Europe	1	CC1
RL15001586	SAMN09487956	SRR7429784	SRP151347	RL15001586	PRJNA475189	Pathogen.cl	Listeria monocytogenes		RL15001586	not applicable	2010	not applicable	Human	not collected			Homo Sapiens			Listeriosis										4b					Europe	181	CC1
RL15001587	SAMN09487957	SRR7429775	SRP151347	RL15001587	PRJNA475189	Pathogen.cl	Listeria monocytogenes		RL15001587	not applicable	2010	not applicable	Human	not collected			Homo Sapiens			Listeriosis										4b					Europe	6	CC6
RL15001588	SAMN09487958	SRR7429774	SRP151347	RL15001588	PRJNA475189	Pathogen.cl	Listeria monocytogenes		RL15001588	not applicable	2010	not applicable	Human	not collected			Homo Sapiens			Listeriosis										1/2b					Europe	5	CC5
RL15001589	SAMN09487959	SRR7429825	SRP151347	RL15001589	PRJNA475189	Pathogen.cl	Listeria monocytogenes		RL15001589	not applicable	2010	not applicable	Human	not collected			Homo Sapiens			Listeriosis										1/2a					Europe	14	CC14
RL15001590	SAMN09487960	SRR7429826	SRP151347	RL15001590	PRJNA475189	Pathogen.cl	Listeria monocytogenes		RL15001590	not applicable	2010	not applicable	Human	not collected			Homo Sapiens			Listeriosis										4b					Europe	6	CC6
RL15001591	SAMN09487961	SRR7429823	SRP151347	RL15001591	PRJNA475189	Pathogen.cl	Listeria monocytogenes		RL15001591	not applicable	2010	not applicable	Human	not collected			Homo Sapiens			Listeriosis										4b					Europe	1	CC1
RL15001592	SAMN09487962	SRR7429824	SRP151347	RL15001592	PRJNA475189	Pathogen.cl	Listeria monocytogenes		RL15001592	not applicable	2010	not applicable	Human	not collected			Homo Sapiens			Listeriosis										1/2a					Europe	155	CC155
RL15001593	SAMN09487963	SRR7429821	SRP151347	RL15001593	PRJNA475189	Pathogen.cl	Listeria monocytogenes		RL15001593	not applicable	2010	not applicable	Human	not collected			Homo Sapiens			Listeriosis										1/2a					Europe	16	CC8
RL15001594	SAMN09487964	SRR7429822	SRP151347	RL15001594	PRJNA475189	Pathogen.cl	Listeria monocytogenes		RL15001594	not applicable	2010	not applicable	Human	not collected			Homo Sapiens			Listeriosis										1/2b					Europe	87	CC87
RL15001595	SAMN09487965	SRR7429819	SRP151347	RL15001595	PRJNA475189	Pathogen.cl	Listeria monocytogenes		RL15001595	not applicable	2010	not applicable	Human	not collected			Homo Sapiens			Listeriosis										1/2a					Europe	8	CC8
RL15001596	SAMN09487966	SRR7429820	SRP151347	RL15001596	PRJNA475189	Pathogen.cl	Listeria monocytogenes		RL15001596	not applicable	2010	not applicable	Human	not collected			Homo Sapiens			Listeriosis										4b					Europe	6	CC6
RL15001597	SAMN09487967	SRR7429828	SRP151347	RL15001597	PRJNA475189	Pathogen.cl	Listeria monocytogenes		RL15001597	not applicable	2011	not applicable	Human	not collected			Homo Sapiens			Listeriosis										4b					Europe	37	CC37
RL15001598	SAMN09487968	SRR7429829	SRP151347	RL15001598	PRJNA475189	Pathogen.cl	Listeria monocytogenes		RL15001598	not applicable	2010	not applicable	Human	not collected			Homo Sapiens			Listeriosis										4b					Europe	1	CC1
RL15001599	SAMN09487969	SRR7429531	SRP151347	RL15001599	PRJNA475189	Pathogen.cl	Listeria monocytogenes		RL15001599	not applicable	2011	not applicable	Human	not collected			Homo Sapiens			Listeriosis										4b					Europe	1	CC1
RL15001600	SAMN09487970	SRR7429530	SRP151347	RL15001600	PRJNA475189	Pathogen.cl	Listeria monocytogenes		RL15001600	not applicable	2011	not applicable	Human	not collected			Homo Sapiens			Listeriosis										1/2a					Europe	9	CC9
RL15001601	SAMN09487971	SRR7429533	SRP151347	RL15001601	PRJNA475189	Pathogen.cl	Listeria monocytogenes		RL15001601	not applicable	2011	not applicable	Human	not collected			Homo Sapiens			Listeriosis										4b					Europe	1	CC1
RL15001602	SAMN09487972	SRR7429532	SRP151347	RL15001602	PRJNA475189	Pathogen.cl	Listeria monocytogenes		RL15001602	not applicable	2011	not applicable	Human	not collected			Homo Sapiens			Listeriosis										4b					Europe	388	CC388
RL15001603	SAMN09487973	SRR7429527	SRP151347	RL15001603	PRJNA475189	Pathogen.cl	Listeria monocytogenes		RL15001603	not applicable	2011	not applicable	Human	not collected			Homo Sapiens			Listeriosis										1/2b					Europe	87	CC87
RL15001604	SAMN09487974	SRR7429526	SRP151347	RL15001604	PRJNA475189	Pathogen.cl	Listeria monocytogenes		RL15001604	not applicable	2011	not applicable	Human	not collected			Homo Sapiens			Listeriosis										1/2a					Europe	7	CC7
RL15001605	SAMN09487975	SRR7429529	SRP151347	RL15001605	PRJNA475189	Pathogen.cl	Listeria monocytogenes		RL15001605	not applicable	2011	not applicable	Human	not collected			Homo Sapiens			Listeriosis										1/2a					Europe	8	CC8
RL15001606	SAMN09487976	SRR7429528	SRP151347	RL15001606	PRJNA475189	Pathogen.cl	Listeria monocytogenes		RL15001606	not applicable	2011	not applicable	Human	not collected			Homo Sapiens			Listeriosis										4b					Europe	54	CC54
RL15001607	SAMN09487977	SRR7429536	SRP151347	RL15001607	PRJNA475189	Pathogen.cl	Listeria monocytogenes		RL15001607	not applicable	2011	not applicable	Human	not collected			Homo Sapiens			Listeriosis										1/2a					Europe	204	CC204
RL15001608	SAMN09487978	SRR7429535	SRP151347	RL15001608	PRJNA475189	Pathogen.cl	Listeria monocytogenes		RL15001608	not applicable	2011	not applicable	Human	not collected			Homo Sapiens			Listeriosis										4b					Europe	1	CC1
RL15001609	SAMN09487979	SRR7429630	SRP151347	RL15001609	PRJNA475189	Pathogen.cl	Listeria monocytogenes		RL15001609	not applicable	2011	not applicable	Human	not collected			Homo Sapiens			Listeriosis										1/2a					Europe	1	CC1
RL15001610	SAMN09487980	SRR7429631	SRP151347	RL15001610	PRJNA475189	Pathogen.cl	Listeria monocytogenes		RL15001610	not applicable	2011	not applicable	Human	not collected			Homo Sapiens			Listeriosis										4b					Europe	1	CC1
RL15001611	SAMN09487981	SRR7429632	SRP151347	RL15001611	PRJNA475189	Pathogen.cl	Listeria monocytogenes		RL15001611	not applicable	2011	not applicable	Human	not collected			Homo Sapiens			Listeriosis										1/2a					Europe	7	CC7
RL15001612	SAMN09487982	SRR7429633	SRP151347	RL15001612	PRJNA475189	Pathogen.cl	Listeria monocytogenes		RL15001612	not applicable	2011	not applicable	Human	not collected			Homo Sapiens			Listeriosis										1/2a					Europe	7	CC7
RL15001613	SAMN09487983	SRR7429634	SRP151347	RL15001613	PRJNA475189	Pathogen.cl	Listeria monocytogenes		RL15001613	not applicable	2011	not applicable	Human	not collected			Homo Sapiens			Listeriosis										1/2b					Europe	87	CC87
RL15001614	SAMN09487984	SRR7429635	SRP151347	RL15001614	PRJNA475189	Pathogen.cl	Listeria monocytogenes		RL15001614	not applicable	2011	not applicable	Human	not collected			Homo Sapiens			Listeriosis										1/2a					Europe	7	CC7
RL15001615	SAMN09487985	SRR7429636	SRP151347	RL15001615	PRJNA475189	Pathogen.cl	Listeria monocytogenes		RL15001615	not applicable	2011	not applicable	Human	not collected			Homo Sapiens			Listeriosis										4b					Europe	1	CC1
RL15001616	SAMN09487986	SRR7429637	SRP151347	RL15001616	PRJNA475189	Pathogen.cl	Listeria monocytogenes		RL15001616	not applicable	2011	not applicable	Human	not collected			Homo Sapiens			Listeriosis										1/2a					Europe	9	CC9
RL15001617	SAMN09487987	SRR7429627	SRP151347	RL15001617	PRJNA475189	Pathogen.cl	Listeria monocytogenes		RL15001617	not applicable	2011	not applicable	Human	not collected			Homo Sapiens			Listeriosis										4b					Europe	1	CC1
RL15001618	SAMN09487988	SRR7429628	SRP151347	RL15001618	PRJNA475189	Pathogen.cl	Listeria monocytogenes		RL15001618	not applicable	2010	not applicable	Human	not collected			Homo Sapiens			Listeriosis										1/2a					Europe	7	CC7
RL15001619	SAMN09487989	SRR7429675	SRP151347	RL15001619	PRJNA475189	Pathogen.cl	Listeria monocytogenes		RL15001619	not applicable	2010	not applicable	Human	not collected			Homo Sapiens			Listeriosis										1/2c					Europe	9	CC9
RL15001620	SAMN09487990	SRR7429674	SRP151347	RL15001620	PRJNA475189	Pathogen.cl	Listeria monocytogenes		RL15001620	not applicable	2010	not applicable	Human	not collected			Homo Sapiens			Listeriosis										1/2a					Europe	101	CC101
RL15001621	SAMN09487991	SRR7429673	SRP151347	RL15001621	PRJNA475189	Pathogen.cl	Listeria monocytogenes		RL15001621	not applicable	2010	not applicable	Human	not collected			Homo Sapiens			Listeriosis										1/2a					Europe	91	CC14
RL15001622	SAMN09487992	SRR7429672	SRP151347	RL15001622	PRJNA475189	Pathogen.cl	Listeria monocytogenes		RL15001622	not applicable	2010	not applicable	Human	not collected			Homo Sapiens			Listeriosis										4b					Europe	2	CC2
RL15001623	SAMN09487993	SRR7429671	SRP151347	RL15001623	PRJNA475189	Pathogen.cl	Listeria monocytogenes		RL15001623	not applicable	2010	not applicable	Human	not collected			Homo Sapiens			Listeriosis										4b					Europe	4	CC4
RL15001624	SAMN09487994	SRR7429670	SRP151347	RL15001624	PRJNA475189	Pathogen.cl	Listeria monocytogenes		RL15001624	not applicable	2010	not applicable	Human	not collected			Homo Sapiens			Listeriosis										1/2a					Europe	451	CC451
RL15001625	SAMN09487995	SRR7429669	SRP151347	RL15001625	PRJNA475189	Pathogen.cl	Listeria monocytogenes		RL15001625	not applicable	2010	not applicable	Human	not collected			Homo Sapiens			Listeriosis										4b					Europe	2	CC2
RL15001626	SAMN09487996	SRR7429668	SRP151347	RL15001626	PRJNA475189	Pathogen.cl	Listeria monocytogenes		RL15001626	not applicable	2010	not applicable	Human	not collected			Homo Sapiens			Listeriosis										1/2b					Europe	3	CC3
RL15001627	SAMN09487997	SRR7429683	SRP151347	RL15001627	PRJNA475189	Pathogen.cl	Listeria monocytogenes		RL15001627	not applicable	2010	not applicable	Human	not collected			Homo Sapiens			Listeriosis										1/2a					Europe	121	CC121
RL15001628	SAMN09487998	SRR7429682	SRP151347	RL15001628	PRJNA475189	Pathogen.cl	Listeria monocytogenes		RL15001628	not applicable	2011	not applicable	Human	not collected			Homo Sapiens			Listeriosis										1/2b					Europe	4	CC4
RL15001629	SAMN09487999	SRR7429660	SRP151347	RL15001629	PRJNA475189	Pathogen.cl	Listeria monocytogenes		RL15001629	not applicable	2011	not applicable	Human	not collected			Homo Sapiens			Listeriosis										1/2a					Europe	8	CC8
RL15001630	SAMN09488000	SRR7429659	SRP151347	RL15001630	PRJNA475189	Pathogen.cl	Listeria monocytogenes		RL15001630	not applicable	2011	not applicable	Human	not collected			Homo Sapiens			Listeriosis										1/2b					Europe	182	CC379
RL15001631	SAMN09488001	SRR7429658	SRP151347	RL15001631	PRJNA475189	Pathogen.cl	Listeria monocytogenes		RL15001631	not applicable	2011	not applicable	Human	not collected			Homo Sapiens			Listeriosis										1/2a					Europe	7	CC7
RL15001632	SAMN09488002	SRR7429657	SRP151347	RL15001632	PRJNA475189	Pathogen.cl	Listeria monocytogenes		RL15001632	not applicable	2011	not applicable	Human	not collected			Homo Sapiens			Listeriosis										1/2a					Europe	451	CC451
RL15001633	SAMN09488003	SRR7429664	SRP151347	RL15001633	PRJNA475189	Pathogen.cl	Listeria monocytogenes		RL15001633	not applicable	2011	not applicable	Human	not collected			Homo Sapiens			Listeriosis										1/2b					Europe	3	CC3
RL15001634	SAMN09488004	SRR7429663	SRP151347	RL15001634	PRJNA475189	Pathogen.cl	Listeria monocytogenes		RL15001634	not applicable	2011	not applicable	Human	not collected			Homo Sapiens			Listeriosis										4b					Europe	1	CC1
RL15001635	SAMN09488005	SRR7429662	SRP151347	RL15001635	PRJNA475189	Pathogen.cl	Listeria monocytogenes		RL15001635	not applicable	2011	not applicable	Human	not collected			Homo Sapiens			Listeriosis										1/2a					Europe	398	CC398
RL15001636	SAMN09488006	SRR7429661	SRP151347	RL15001636	PRJNA475189	Pathogen.cl	Listeria monocytogenes		RL15001636	not applicable	2010	not applicable	Human	not collected			Homo Sapiens			Listeriosis										4b					Europe	1	CC1
RL15001637	SAMN09488007	SRR7429655	SRP151347	RL15001637	PRJNA475189	Pathogen.cl	Listeria monocytogenes		RL15001637	not applicable	2010	not applicable	Human	not collected			Homo Sapiens			Listeriosis										4b					Europe	2	CC2
RL15001638	SAMN09488008	SRR7429654	SRP151347	RL15001638	PRJNA475189	Pathogen.cl	Listeria monocytogenes		RL15001638	not applicable	2010	not applicable	Human	not collected			Homo Sapiens			Listeriosis										1/2b					Europe	8	CC8
RL15001639	SAMN09488009	SRR7429620	SRP151347	RL15001639	PRJNA475189	Pathogen.cl	Listeria monocytogenes		RL15001639	not applicable	2010	not applicable	Human	not collected			Homo Sapiens			Listeriosis										4b					Europe	515	CC1
RL15001640	SAMN09488010	SRR7429621	SRP151347	RL15001640	PRJNA475189	Pathogen.cl	Listeria monocytogenes		RL15001640	not applicable	2010	not applicable	Human	not collected			Homo Sapiens			Listeriosis										1/2a					Europe	8	CC8
RL15001641	SAMN09488011	SRR7429622	SRP151347	RL15001641	PRJNA475189	Pathogen.cl	Listeria monocytogenes		RL15001641	not applicable	2010	not applicable	Human	not collected			Homo Sapiens			Listeriosis										4b					Europe	1	CC1
RL15001642	SAMN09488012	SRR7429623	SRP151347	RL15001642	PRJNA475189	Pathogen.cl	Listeria monocytogenes		RL15001642	not applicable	2010	not applicable	Human	not collected			Homo Sapiens			Listeriosis										1/2a					Europe	8	CC8
RL15001643	SAMN09488013	SRR7429616	SRP151347	RL15001643	PRJNA475189	Pathogen.cl	Listeria monocytogenes		RL15001643	not applicable	2010	not applicable	Human	not collected			Homo Sapiens			Listeriosis										4b					Europe	6	CC6
RL15001644	SAMN09488014	SRR7429617	SRP151347	RL15001644	PRJNA475189	Pathogen.cl	Listeria monocytogenes		RL15001644	not applicable	2010	not applicable	Human	not collected			Homo Sapiens			Listeriosis										4b					Europe	6	CC6
RL15001645	SAMN09488015	SRR7429618	SRP151347	RL15001645	PRJNA475189	Pathogen.cl	Listeria monocytogenes		RL15001645	not applicable	2010	not applicable	Human	not collected			Homo Sapiens			Listeriosis										4b					Europe	2	CC2
RL15001646	SAMN09488016	SRR7429619	SRP151347	RL15001646	PRJNA475189	Pathogen.cl	Listeria monocytogenes		RL15001646	not applicable	2011	not applicable	Human	not collected			Homo Sapiens			Listeriosis										1/2b					Europe	808	CC379
RL15001647	SAMN09488017	SRR7429612	SRP151347	RL15001647	PRJNA475189	Pathogen.cl	Listeria monocytogenes		RL15001647	not applicable	2011	not applicable	Human	not collected			Homo Sapiens			Listeriosis										4b					Europe	2	CC2
RL15001648	SAMN09488018	SRR7429613	SRP151347	RL15001648	PRJNA475189	Pathogen.cl	Listeria monocytogenes		RL15001648	not applicable	2011	not applicable	Human	not collected			Homo Sapiens			Listeriosis										1/2b					Europe	87	CC87
RL15001649	SAMN09488019	SRR7429515	SRP151347	RL15001649	PRJNA475189	Pathogen.cl	Listeria monocytogenes		RL15001649	not applicable	2011	not applicable	Human	not collected			Homo Sapiens			Listeriosis										4b					Europe	4	CC4
RL15001650	SAMN09488020	SRR7429846	SRP151347	RL15001650	PRJNA475189	Pathogen.cl	Listeria monocytogenes		RL15001650	not applicable	2011	not applicable	Human	not collected			Homo Sapiens			Listeriosis										1/2c					Europe	9	CC9
RL15001651	SAMN09488021	SRR7429734	SRP151347	RL15001651	PRJNA475189	Pathogen.cl	Listeria monocytogenes		RL15001651	not applicable	2011	not applicable	Human	not collected			Homo Sapiens			Listeriosis										1/2b					Europe	224	CC224
RL15001652	SAMN09488022	SRR7429733	SRP151347	RL15001652	PRJNA475189	Pathogen.cl	Listeria monocytogenes		RL15001652	not applicable	2011	not applicable	Human	not collected			Homo Sapiens			Listeriosis										4b					Europe	6	CC6
RL15001653	SAMN09488023	SRR7429728	SRP151347	RL15001653	PRJNA475189	Pathogen.cl	Listeria monocytogenes		RL15001653	not applicable	2011	not applicable	Human	not collected			Homo Sapiens			Listeriosis										1/2a					Europe	120	CC8
RL15001654	SAMN09488024	SRR7429727	SRP151347	RL15001654	PRJNA475189	Pathogen.cl	Listeria monocytogenes		RL15001654	not applicable	2011	not applicable	Human	not collected			Homo Sapiens			Listeriosis										1/2b					Europe	773	ST773
RL15001655	SAMN09488025	SRR7429730	SRP151347	RL15001655	PRJNA475189	Pathogen.cl	Listeria monocytogenes		RL15001655	not applicable	2011	not applicable	Human	not collected			Homo Sapiens			Listeriosis										4b					Europe	6	CC6
RL15001656	SAMN09488026	SRR7429729	SRP151347	RL15001656	PRJNA475189	Pathogen.cl	Listeria monocytogenes		RL15001656	not applicable	2012	not applicable	Human	not collected			Homo Sapiens			Listeriosis										1/2a					Europe	14	CC14
RL15001657	SAMN09488027	SRR7429548	SRP151347	RL15001657	PRJNA475189	Pathogen.cl	Listeria monocytogenes		RL15001657	not applicable	2012	not applicable	Human	not collected			Homo Sapiens			Listeriosis										1/2a					Europe	14	CC14
RL15001658	SAMN09488028	SRR7429844	SRP151347	RL15001658	PRJNA475189	Pathogen.cl	Listeria monocytogenes		RL15001658	not applicable	2012	not applicable	Human	not collected			Homo Sapiens			Listeriosis										1/2a					Europe	14	CC14
RL15001659	SAMN09488029	SRR7429701	SRP151347	RL15001659	PRJNA475189	Pathogen.cl	Listeria monocytogenes		RL15001659	not applicable	2012	not applicable	Human	not collected			Homo Sapiens			Listeriosis										1/2a					Europe	14	CC14
RL15001660	SAMN09500685	SRR7440770	SRP151347	RL15001660	PRJNA475189	Pathogen.env	Listeria monocytogenes		RL15001660	not applicable	2012	not applicable	Food products	not collected																1/2a					Europe	14	CC14
RL15001661	SAMN09500686	SRR7441316	SRP151347	RL15001661	PRJNA475189	Pathogen.env	Listeria monocytogenes		RL15001661	not applicable	2012	not applicable	Food products	not collected																1/2a					Europe	14	CC14
RL15001662	SAMN09500687	SRR7441315	SRP151347	RL15001662	PRJNA475189	Pathogen.env	Listeria monocytogenes		RL15001662	not applicable	2012	not applicable	Food products	not collected																1/2a					Europe	14	CC14
RL15001663	SAMN09500688	SRR7441318	SRP151347	RL15001663	PRJNA475189	Pathogen.env	Listeria monocytogenes		RL15001663	not applicable	2012	not applicable	Food products	not collected																1/2a					Europe	14	CC14
RL15001664	SAMN09500689	SRR7441317	SRP151347	RL15001664	PRJNA475189	Pathogen.env	Listeria monocytogenes		RL15001664	not applicable	2012	not applicable	Food products	not collected																1/2a					Europe	14	CC14
RL15001665	SAMN09500690	SRR7441320	SRP151347	RL15001665	PRJNA475189	Pathogen.env	Listeria monocytogenes		RL15001665	not applicable	2012	not applicable	Food products	not collected																1/2a					Europe	14	CC14
RL15001666	SAMN09500691	SRR7440862	SRP151347	RL15001666	PRJNA475189	Pathogen.env	Listeria monocytogenes		RL15001666	not applicable	2012	not applicable	Food products	not collected																1/2a					Europe	14	CC14
RL15001667	SAMN09500692	SRR7441322	SRP151347	RL15001667	PRJNA475189	Pathogen.env	Listeria monocytogenes		RL15001667	not applicable	2012	not applicable	Food products	not collected																1/2a					Europe	14	CC14
RL15001668	SAMN09500693	SRR7441321	SRP151347	RL15001668	PRJNA475189	Pathogen.env	Listeria monocytogenes		RL15001668	not applicable	2012	not applicable	Food products	not collected																1/2a					Europe	14	CC14
RL15001669	SAMN09488030	SRR7429702	SRP151347	RL15001669	PRJNA475189	Pathogen.cl	Listeria monocytogenes		RL15001669	not applicable	2013	not applicable	Human	not collected			Homo Sapiens			Listeriosis															Europe	87	CC87
RL15001670	SAMN09488031	SRR7429699	SRP151347	RL15001670	PRJNA475189	Pathogen.cl	Listeria monocytogenes		RL15001670	not applicable	2013	not applicable	Human	not collected			Homo Sapiens			Listeriosis															Europe	87	CC87
RL15001671	SAMN09488032	SRR7429700	SRP151347	RL15001671	PRJNA475189	Pathogen.cl	Listeria monocytogenes		RL15001671	not applicable	2013	not applicable	Human	not collected			Homo Sapiens			Listeriosis															Europe	87	CC87
RL15001672	SAMN09488033	SRR7429697	SRP151347	RL15001672	PRJNA475189	Pathogen.cl	Listeria monocytogenes		RL15001672	not applicable	2013	not applicable	Human	not collected			Homo Sapiens			Listeriosis															Europe	87	CC87
RL15001673	SAMN09488034	SRR7429698	SRP151347	RL15001673	PRJNA475189	Pathogen.cl	Listeria monocytogenes		RL15001673	not applicable	2013	not applicable	Human	not collected			Homo Sapiens			Listeriosis															Europe	87	CC87
RL15001674	SAMN09488035	SRR7429695	SRP151347	RL15001674	PRJNA475189	Pathogen.cl	Listeria monocytogenes		RL15001674	not applicable	2013	not applicable	Human	not collected			Homo Sapiens			Listeriosis															Europe	87	CC87
RL15001675	SAMN09488036	SRR7429696	SRP151347	RL15001675	PRJNA475189	Pathogen.cl	Listeria monocytogenes		RL15001675	not applicable	2013	not applicable	Human	not collected			Homo Sapiens			Listeriosis															Europe	87	CC87
RL15001676	SAMN09488037	SRR7429704	SRP151347	RL15001676	PRJNA475189	Pathogen.cl	Listeria monocytogenes		RL15001676	not applicable	2014	not applicable	Human	not collected			Homo Sapiens			Listeriosis															Europe	87	CC87
RL15001677	SAMN09488038	SRR7429705	SRP151347	RL15001677	PRJNA475189	Pathogen.cl	Listeria monocytogenes		RL15001677	not applicable	2013	not applicable	Human	not collected			Homo Sapiens			Listeriosis															Europe	87	CC87
RL15001678	SAMN09488039	SRR7429818	SRP151347	RL15001678	PRJNA475189	Pathogen.cl	Listeria monocytogenes		RL15001678	not applicable	2013	not applicable	Human	not collected			Homo Sapiens			Listeriosis															Europe	87	CC87
RL15001679	SAMN09488040	SRR7429817	SRP151347	RL15001679	PRJNA475189	Pathogen.cl	Listeria monocytogenes		RL15001679	not applicable	2014	not applicable	Human	not collected			Homo Sapiens			Listeriosis															Europe	87	CC87
RL15001680	SAMN09488041	SRR7429816	SRP151347	RL15001680	PRJNA475189	Pathogen.cl	Listeria monocytogenes		RL15001680	not applicable	2014	not applicable	Human	not collected			Homo Sapiens			Listeriosis															Europe	87	CC87
RL15001681	SAMN09488042	SRR7429815	SRP151347	RL15001681	PRJNA475189	Pathogen.cl	Listeria monocytogenes		RL15001681	not applicable	2014	not applicable	Human	not collected			Homo Sapiens			Listeriosis															Europe	87	CC87
RL15001682	SAMN09500694	SRR7441314	SRP151347	RL15001682	PRJNA475189	Pathogen.env	Listeria monocytogenes		RL15001682	not applicable	2014	not applicable	Food products	not collected																					Europe	87	CC87
RL15001683	SAMN09500695	SRR7440832	SRP151347	RL15001683	PRJNA475189	Pathogen.env	Listeria monocytogenes		RL15001683	not applicable	2014	not applicable	Food products	not collected																					Europe	87	CC87
RL15001684	SAMN09500696	SRR7440821	SRP151347	RL15001684	PRJNA475189	Pathogen.env	Listeria monocytogenes		RL15001684	not applicable	2014	not applicable	Food products	not collected																					Europe	87	CC87
RL15001685	SAMN09500697	SRR7440820	SRP151347	RL15001685	PRJNA475189	Pathogen.env	Listeria monocytogenes		RL15001685	not applicable	2014	not applicable	Food products	not collected																					Europe	87	CC87
RL15001686	SAMN09500698	SRR7440823	SRP151347	RL15001686	PRJNA475189	Pathogen.env	Listeria monocytogenes		RL15001686	not applicable	2014	not applicable	Food products	not collected																					Europe	87	CC87
RL15001687	SAMN09500699	SRR7440822	SRP151347	RL15001687	PRJNA475189	Pathogen.env	Listeria monocytogenes		RL15001687	not applicable	2014	not applicable	Food products	not collected																					Europe	87	CC87
RL15001737	SAMN09488043	SRR7429814	SRP151347	RL15001737	PRJNA475189	Pathogen.cl	Listeria monocytogenes		RL15001737	not applicable	2011	not applicable	Human	not collected			Homo Sapiens			Listeriosis										4b					Europe	6	CC6
RL15001981	SAMN09500700	SRR7441191	SRP151347	RL15001981	PRJNA475189	Pathogen.env	Listeria monocytogenes		RL15001981	not applicable	2010	not applicable	Food products	not collected																1/2a					Europe	121	CC121
RL15001982	SAMN09500701	SRR7441190	SRP151347	RL15001982	PRJNA475189	Pathogen.env	Listeria monocytogenes		RL15001982	not applicable	2010	not applicable	Food products	not collected																4					Europe	2	CC2
RL15001984	SAMN09500702	SRR7441193	SRP151347	RL15001984	PRJNA475189	Pathogen.env	Listeria monocytogenes		RL15001984	not applicable	2011	not applicable	Food products	not collected																4					Europe	6	CC6
RL15001985	SAMN09500703	SRR7441192	SRP151347	RL15001985	PRJNA475189	Pathogen.env	Listeria monocytogenes		RL15001985	not applicable	2011	not applicable	Food products	not collected																1/2a					Europe	839	ST839
RL15001986	SAMN09500704	SRR7440962	SRP151347	RL15001986	PRJNA475189	Pathogen.env	Listeria monocytogenes		RL15001986	not applicable	2011	not applicable	Food products	not collected																1/2a					Europe	325	CC31
RL15002422	SAMN09488044	SRR7429813	SRP151347	RL15002422	PRJNA475189	Pathogen.cl	Listeria monocytogenes		RL15002422	not applicable	2010	not applicable	Human	not collected			Homo Sapiens			Listeriosis															Europe	101	CC101
RL15002423	SAMN09488045	SRR7429812	SRP151347	RL15002423	PRJNA475189	Pathogen.cl	Listeria monocytogenes		RL15002423	not applicable	2010	not applicable	Human	not collected			Homo Sapiens			Listeriosis															Europe	1	CC1
RL15002424	SAMN09488046	SRR7429811	SRP151347	RL15002424	PRJNA475189	Pathogen.cl	Listeria monocytogenes		RL15002424	not applicable	2010	not applicable	Human	not collected			Homo Sapiens			Listeriosis															Europe	224	CC224
RL15002425	SAMN09488047	SRR7429810	SRP151347	RL15002425	PRJNA475189	Pathogen.cl	Listeria monocytogenes		RL15002425	not applicable	2010	not applicable	Human	not collected			Homo Sapiens			Listeriosis															Europe	1	CC1
RL15002426	SAMN09488048	SRR7429809	SRP151347	RL15002426	PRJNA475189	Pathogen.cl	Listeria monocytogenes		RL15002426	not applicable	2010	not applicable	Human	not collected			Homo Sapiens			Listeriosis															Europe	59	CC59
RL15002427	SAMN09488049	SRR7429772	SRP151347	RL15002427	PRJNA475189	Pathogen.cl	Listeria monocytogenes		RL15002427	not applicable	2010	not applicable	Human	not collected			Homo Sapiens			Listeriosis															Europe	1	CC1
RL15002428	SAMN09488050	SRR7429773	SRP151347	RL15002428	PRJNA475189	Pathogen.cl	Listeria monocytogenes		RL15002428	not applicable	2010	not applicable	Human	not collected			Homo Sapiens			Listeriosis															Europe	6	CC6
RL15002429	SAMN09488051	SRR7429746	SRP151347	RL15002429	PRJNA475189	Pathogen.cl	Listeria monocytogenes		RL15002429	not applicable	2010	not applicable	Human	not collected			Homo Sapiens			Listeriosis															Europe	2	CC2
RL15002430	SAMN09488052	SRR7429752	SRP151347	RL15002430	PRJNA475189	Pathogen.cl	Listeria monocytogenes		RL15002430	not applicable	2010	not applicable	Human	not collected			Homo Sapiens			Listeriosis															Europe	101	CC101
RL15002431	SAMN09488053	SRR7429776	SRP151347	RL15002431	PRJNA475189	Pathogen.cl	Listeria monocytogenes		RL15002431	not applicable	2010	not applicable	Human	not collected			Homo Sapiens			Listeriosis															Europe	6	CC6
RL15002432	SAMN09488054	SRR7429777	SRP151347	RL15002432	PRJNA475189	Pathogen.cl	Listeria monocytogenes		RL15002432	not applicable	2010	not applicable	Human	not collected			Homo Sapiens			Listeriosis															Europe	8	CC8
RL15002433	SAMN09488055	SRR7429778	SRP151347	RL15002433	PRJNA475189	Pathogen.cl	Listeria monocytogenes		RL15002433	not applicable	2010	not applicable	Human	not collected			Homo Sapiens			Listeriosis															Europe	4	CC4
RL15002434	SAMN09488056	SRR7429779	SRP151347	RL15002434	PRJNA475189	Pathogen.cl	Listeria monocytogenes		RL15002434	not applicable	2010	not applicable	Human	not collected			Homo Sapiens			Listeriosis															Europe	4	CC4
RL15002435	SAMN09488057	SRR7429834	SRP151347	RL15002435	PRJNA475189	Pathogen.cl	Listeria monocytogenes		RL15002435	not applicable	2010	not applicable	Human	not collected			Homo Sapiens			Listeriosis															Europe	5	CC5
RL15002436	SAMN09488058	SRR7429712	SRP151347	RL15002436	PRJNA475189	Pathogen.cl	Listeria monocytogenes		RL15002436	not applicable	2010	not applicable	Human	not collected			Homo Sapiens			Listeriosis															Europe	155	CC155
RL15002437	SAMN09488059	SRR7429556	SRP151347	RL15002437	PRJNA475189	Pathogen.cl	Listeria monocytogenes		RL15002437	not applicable	2011	not applicable	Human	not collected			Homo Sapiens			Listeriosis															Europe	2	CC2
RL15002438	SAMN09488060	SRR7429555	SRP151347	RL15002438	PRJNA475189	Pathogen.cl	Listeria monocytogenes		RL15002438	not applicable	2011	not applicable	Human	not collected			Homo Sapiens			Listeriosis															Europe	1	CC1
RL15002439	SAMN09488061	SRR7429558	SRP151347	RL15002439	PRJNA475189	Pathogen.cl	Listeria monocytogenes		RL15002439	not applicable	2011	not applicable	Human	not collected			Homo Sapiens			Listeriosis															Europe	6	CC6
RL15002440	SAMN09488062	SRR7429557	SRP151347	RL15002440	PRJNA475189	Pathogen.cl	Listeria monocytogenes		RL15002440	not applicable	2011	not applicable	Human	not collected			Homo Sapiens			Listeriosis															Europe	9	CC9
RL15002441	SAMN09488063	SRR7429560	SRP151347	RL15002441	PRJNA475189	Pathogen.cl	Listeria monocytogenes		RL15002441	not applicable	2011	not applicable	Human	not collected			Homo Sapiens			Listeriosis															Europe	1	CC1
RL15002442	SAMN09488064	SRR7429559	SRP151347	RL15002442	PRJNA475189	Pathogen.cl	Listeria monocytogenes		RL15002442	not applicable	2011	not applicable	Human	not collected			Homo Sapiens			Listeriosis															Europe	54	CC54
RL15002443	SAMN09488065	SRR7429562	SRP151347	RL15002443	PRJNA475189	Pathogen.cl	Listeria monocytogenes		RL15002443	not applicable	2011	not applicable	Human	not collected			Homo Sapiens			Listeriosis															Europe	4	CC4
RL15002444	SAMN09488066	SRR7429561	SRP151347	RL15002444	PRJNA475189	Pathogen.cl	Listeria monocytogenes		RL15002444	not applicable	2011	not applicable	Human	not collected			Homo Sapiens			Listeriosis															Europe	224	CC224
RL15002445	SAMN09488067	SRR7429553	SRP151347	RL15002445	PRJNA475189	Pathogen.cl	Listeria monocytogenes		RL15002445	not applicable	2011	not applicable	Human	not collected			Homo Sapiens			Listeriosis															Europe	1	CC1
RL15002446	SAMN09488068	SRR7429552	SRP151347	RL15002446	PRJNA475189	Pathogen.cl	Listeria monocytogenes		RL15002446	not applicable	2011	not applicable	Human	not collected			Homo Sapiens			Listeriosis															Europe	2	CC2
RL15002447	SAMN09488069	SRR7429520	SRP151347	RL15002447	PRJNA475189	Pathogen.cl	Listeria monocytogenes		RL15002447	not applicable	2011	not applicable	Human	not collected			Homo Sapiens			Listeriosis															Europe	18	CC18
RL15002448	SAMN09488070	SRR7429521	SRP151347	RL15002448	PRJNA475189	Pathogen.cl	Listeria monocytogenes		RL15002448	not applicable	2011	not applicable	Human	not collected			Homo Sapiens			Listeriosis															Europe	1	CC1
RL15002449	SAMN09488071	SRR7429518	SRP151347	RL15002449	PRJNA475189	Pathogen.cl	Listeria monocytogenes		RL15002449	not applicable	2011	not applicable	Human	not collected			Homo Sapiens			Listeriosis															Europe	6	CC6
RL15002450	SAMN09488072	SRR7429519	SRP151347	RL15002450	PRJNA475189	Pathogen.cl	Listeria monocytogenes		RL15002450	not applicable	2011	not applicable	Human	not collected			Homo Sapiens			Listeriosis															Europe	6	CC6
RL15002451	SAMN09488073	SRR7429524	SRP151347	RL15002451	PRJNA475189	Pathogen.cl	Listeria monocytogenes		RL15002451	not applicable	2011	not applicable	Human	not collected			Homo Sapiens			Listeriosis															Europe	4	CC4
RL15002452	SAMN09488074	SRR7429525	SRP151347	RL15002452	PRJNA475189	Pathogen.cl	Listeria monocytogenes		RL15002452	not applicable	2011	not applicable	Human	not collected			Homo Sapiens			Listeriosis															Europe	6	CC6
RL15002453	SAMN09488075	SRR7429522	SRP151347	RL15002453	PRJNA475189	Pathogen.cl	Listeria monocytogenes		RL15002453	not applicable	2011	not applicable	Human	not collected			Homo Sapiens			Listeriosis															Europe	121	CC121
RL15002454	SAMN09488076	SRR7429523	SRP151347	RL15002454	PRJNA475189	Pathogen.cl	Listeria monocytogenes		RL15002454	not applicable	2011	not applicable	Human	not collected			Homo Sapiens			Listeriosis															Europe	6	CC6
RL15002455	SAMN09488077	SRR7429789	SRP151347	RL15002455	PRJNA475189	Pathogen.cl	Listeria monocytogenes		RL15002455	not applicable	2011	not applicable	Human	not collected			Homo Sapiens			Listeriosis															Europe	1	CC1
RL15002456	SAMN09488078	SRR7429516	SRP151347	RL15002456	PRJNA475189	Pathogen.cl	Listeria monocytogenes		RL15002456	not applicable	2011	not applicable	Human	not collected			Homo Sapiens			Listeriosis															Europe	1	CC1
RL15002457	SAMN09488079	SRR7429614	SRP151347	RL15002457	PRJNA475189	Pathogen.cl	Listeria monocytogenes		RL15002457	not applicable	2012	not applicable	Human	not collected			Homo Sapiens			Listeriosis															Europe	4	CC4
RL15002458	SAMN09488080	SRR7429608	SRP151347	RL15002458	PRJNA475189	Pathogen.cl	Listeria monocytogenes		RL15002458	not applicable	2012	not applicable	Human	not collected			Homo Sapiens			Listeriosis															Europe	4	CC4
RL15002459	SAMN09488081	SRR7429639	SRP151347	RL15002459	PRJNA475189	Pathogen.cl	Listeria monocytogenes		RL15002459	not applicable	2012	not applicable	Human	not collected			Homo Sapiens			Listeriosis															Europe	4	CC4
RL15002460	SAMN09488082	SRR7429638	SRP151347	RL15002460	PRJNA475189	Pathogen.cl	Listeria monocytogenes		RL15002460	not applicable	2012	not applicable	Human	not collected			Homo Sapiens			Listeriosis															Europe	4	CC4
RL15002461	SAMN09488083	SRR7429645	SRP151347	RL15002461	PRJNA475189	Pathogen.cl	Listeria monocytogenes		RL15002461	not applicable	2012	not applicable	Human	not collected			Homo Sapiens			Listeriosis															Europe	4	CC4
RL15002462	SAMN09488084	SRR7429644	SRP151347	RL15002462	PRJNA475189	Pathogen.cl	Listeria monocytogenes		RL15002462	not applicable	2012	not applicable	Human	not collected			Homo Sapiens			Listeriosis															Europe	4	CC4
RL15002463	SAMN09488085	SRR7429643	SRP151347	RL15002463	PRJNA475189	Pathogen.cl	Listeria monocytogenes		RL15002463	not applicable	2012	not applicable	Human	not collected			Homo Sapiens			Listeriosis															Europe	4	CC4
RL15002464	SAMN09488086	SRR7429642	SRP151347	RL15002464	PRJNA475189	Pathogen.cl	Listeria monocytogenes		RL15002464	not applicable	2012	not applicable	Human	not collected			Homo Sapiens			Listeriosis															Europe	4	CC4
RL15002465	SAMN09488087	SRR7429744	SRP151347	RL15002465	PRJNA475189	Pathogen.cl	Listeria monocytogenes		RL15002465	not applicable	2012	not applicable	Human	not collected			Homo Sapiens			Listeriosis															Europe	4	CC4
RL15002466	SAMN09488088	SRR7429725	SRP151347	RL15002466	PRJNA475189	Pathogen.cl	Listeria monocytogenes		RL15002466	not applicable	2012	not applicable	Human	not collected			Homo Sapiens			Listeriosis															Europe	4	CC4
RL15002467	SAMN09488089	SRR7429596	SRP151347	RL15002467	PRJNA475189	Pathogen.cl	Listeria monocytogenes		RL15002467	not applicable	2012	not applicable	Human	not collected			Homo Sapiens			Listeriosis															Europe	4	CC4
RL15002468	SAMN09488090	SRR7429597	SRP151347	RL15002468	PRJNA475189	Pathogen.cl	Listeria monocytogenes		RL15002468	not applicable	2012	not applicable	Human	not collected			Homo Sapiens			Listeriosis															Europe	4	CC4
RL15002469	SAMN09488091	SRR7429706	SRP151347	RL15002469	PRJNA475189	Pathogen.cl	Listeria monocytogenes		RL15002469	not applicable	2012	not applicable	Human	not collected			Homo Sapiens			Listeriosis															Europe	217	CC217
RL15002470	SAMN09488092	SRR7429708	SRP151347	RL15002470	PRJNA475189	Pathogen.cl	Listeria monocytogenes		RL15002470	not applicable	2012	not applicable	Human	not collected			Homo Sapiens			Listeriosis															Europe	4	CC4
RL15002471	SAMN09488093	SRR7429592	SRP151347	RL15002471	PRJNA475189	Pathogen.cl	Listeria monocytogenes		RL15002471	not applicable	2012	not applicable	Human	not collected			Homo Sapiens			Listeriosis															Europe	4	CC4
RL15002472	SAMN09488094	SRR7429593	SRP151347	RL15002472	PRJNA475189	Pathogen.cl	Listeria monocytogenes		RL15002472	not applicable	2012	not applicable	Human	not collected			Homo Sapiens			Listeriosis															Europe	4	CC4
RL15002473	SAMN09488095	SRR7429594	SRP151347	RL15002473	PRJNA475189	Pathogen.cl	Listeria monocytogenes		RL15002473	not applicable	2012	not applicable	Human	not collected			Homo Sapiens			Listeriosis															Europe	170	CC4
RL15002474	SAMN09488096	SRR7429595	SRP151347	RL15002474	PRJNA475189	Pathogen.cl	Listeria monocytogenes		RL15002474	not applicable	2012	not applicable	Human	not collected			Homo Sapiens			Listeriosis															Europe	4	CC4
RL15002475	SAMN09488097	SRR7429726	SRP151347	RL15002475	PRJNA475189	Pathogen.cl	Listeria monocytogenes		RL15002475	not applicable	2012	not applicable	Human	not collected			Homo Sapiens			Listeriosis															Europe	4	CC4
RL15002476	SAMN09488098	SRR7429587	SRP151347	RL15002476	PRJNA475189	Pathogen.cl	Listeria monocytogenes		RL15002476	not applicable	2012	not applicable	Human	not collected			Homo Sapiens			Listeriosis															Europe	4	CC4
RL15002477	SAMN09488099	SRR7429758	SRP151347	RL15002477	PRJNA475189	Pathogen.cl	Listeria monocytogenes		RL15002477	not applicable	2012	not applicable	Human	not collected			Homo Sapiens			Listeriosis															Europe	4	CC4
RL15002478	SAMN09488100	SRR7429759	SRP151347	RL15002478	PRJNA475189	Pathogen.cl	Listeria monocytogenes		RL15002478	not applicable	2012	not applicable	Human	not collected			Homo Sapiens			Listeriosis															Europe	4	CC4
RL15002479	SAMN09488101	SRR7429756	SRP151347	RL15002479	PRJNA475189	Pathogen.cl	Listeria monocytogenes		RL15002479	not applicable	2012	not applicable	Human	not collected			Homo Sapiens			Listeriosis															Europe	4	CC4
RL15002480	SAMN09488102	SRR7429757	SRP151347	RL15002480	PRJNA475189	Pathogen.cl	Listeria monocytogenes		RL15002480	not applicable	2012	not applicable	Human	not collected			Homo Sapiens			Listeriosis															Europe	4	CC4
RL15002481	SAMN09488103	SRR7429762	SRP151347	RL15002481	PRJNA475189	Pathogen.cl	Listeria monocytogenes		RL15002481	not applicable	2012	not applicable	Human	not collected			Homo Sapiens			Listeriosis															Europe	4	CC4
RL15003001	SAMN09488104	SRR7429763	SRP151347	RL15003001	PRJNA475189	Pathogen.cl	Listeria monocytogenes		RL15003001	not applicable	2010	not applicable	Human	not collected			Homo Sapiens			Listeriosis										1/2a					Europe	8	CC8
RL15003002	SAMN09488105	SRR7429760	SRP151347	RL15003002	PRJNA475189	Pathogen.cl	Listeria monocytogenes		RL15003002	not applicable	2010	not applicable	Human	not collected			Homo Sapiens			Listeriosis										1/2a					Europe	7	CC7
RL15003003	SAMN09488106	SRR7429761	SRP151347	RL15003003	PRJNA475189	Pathogen.cl	Listeria monocytogenes		RL15003003	not applicable	2010	not applicable	Human	not collected			Homo Sapiens			Listeriosis										4b					Europe	1	CC1
RL15003004	SAMN09488107	SRR7429721	SRP151347	RL15003004	PRJNA475189	Pathogen.cl	Listeria monocytogenes		RL15003004	not applicable	2010	not applicable	Human	not collected			Homo Sapiens			Listeriosis										1/2a					Europe	4	CC4
RL15003005	SAMN09488108	SRR7429723	SRP151347	RL15003005	PRJNA475189	Pathogen.cl	Listeria monocytogenes		RL15003005	not applicable	2010	not applicable	Human	not collected			Homo Sapiens			Listeriosis										1/2b					Europe	101	CC101
RL15003006	SAMN09488109	SRR7429804	SRP151347	RL15003006	PRJNA475189	Pathogen.cl	Listeria monocytogenes		RL15003006	not applicable	2010	not applicable	Human	not collected			Homo Sapiens			Listeriosis										1/2a					Europe	398	CC398
RL15003007	SAMN09488110	SRR7429803	SRP151347	RL15003007	PRJNA475189	Pathogen.cl	Listeria monocytogenes		RL15003007	not applicable	2010	not applicable	Human	not collected			Homo Sapiens			Listeriosis										1/2a					Europe	7	CC7
RL15003008	SAMN09488111	SRR7429806	SRP151347	RL15003008	PRJNA475189	Pathogen.cl	Listeria monocytogenes		RL15003008	not applicable	2010	not applicable	Human	not collected			Homo Sapiens			Listeriosis										1/2a					Europe	8	CC8
RL15003010	SAMN09488112	SRR7429805	SRP151347	RL15003010	PRJNA475189	Pathogen.cl	Listeria monocytogenes		RL15003010	not applicable	2013	not applicable	Human	not collected			Homo Sapiens			Listeriosis															Europe	802	CC398
RL15003011	SAMN09500705	SRR7441312	SRP151347	RL15003011	PRJNA475189	Pathogen.env	Listeria monocytogenes		RL15003011	not applicable	2013	not applicable	Food processing environment	not collected																					Europe	802	CC398
RL15003012	SAMN09488113	SRR7429808	SRP151347	RL15003012	PRJNA475189	Pathogen.cl	Listeria monocytogenes		RL15003012	not applicable	2013	not applicable	Human	not collected			Homo Sapiens			Listeriosis															Europe	802	CC398
RL15003013	SAMN09488114	SRR7429807	SRP151347	RL15003013	PRJNA475189	Pathogen.cl	Listeria monocytogenes		RL15003013	not applicable	2013	not applicable	Human	not collected			Homo Sapiens			Listeriosis															Europe	802	CC398
RL15003014	SAMN09488115	SRR7429626	SRP151347	RL15003014	PRJNA475189	Pathogen.cl	Listeria monocytogenes		RL15003014	not applicable	2013	not applicable	Human	not collected			Homo Sapiens			Listeriosis															Europe	802	CC398
RL15003015	SAMN09488116	SRR7429625	SRP151347	RL15003015	PRJNA475189	Pathogen.cl	Listeria monocytogenes		RL15003015	not applicable	2010	not applicable	Human	not collected			Homo Sapiens			Listeriosis															Europe	8	CC8
RL15003016	SAMN09488117	SRR7429517	SRP151347	RL15003016	PRJNA475189	Pathogen.cl	Listeria monocytogenes		RL15003016	not applicable	2010	not applicable	Human	not collected			Homo Sapiens			Listeriosis										1					Europe	59	CC59
RL15003017	SAMN09488118	SRR7429629	SRP151347	RL15003017	PRJNA475189	Pathogen.cl	Listeria monocytogenes		RL15003017	not applicable	2010	not applicable	Human	not collected			Homo Sapiens			Listeriosis										1					Europe	9	CC9
RL15003018	SAMN09488119	SRR7429549	SRP151347	RL15003018	PRJNA475189	Pathogen.cl	Listeria monocytogenes		RL15003018	not applicable	2010	not applicable	Human	not collected			Homo Sapiens			Listeriosis															Europe	2	CC2
RL15003019	SAMN09488120	SRR7429551	SRP151347	RL15003019	PRJNA475189	Pathogen.cl	Listeria monocytogenes		RL15003019	not applicable	2010	not applicable	Human	not collected			Homo Sapiens			Listeriosis															Europe	121	CC121
RL15003020	SAMN09488121	SRR7429745	SRP151347	RL15003020	PRJNA475189	Pathogen.cl	Listeria monocytogenes		RL15003020	not applicable	2010	not applicable	Human	not collected			Homo Sapiens			Listeriosis										4					Europe	2	CC2
RL15003021	SAMN09488122	SRR7429554	SRP151347	RL15003021	PRJNA475189	Pathogen.cl	Listeria monocytogenes		RL15003021	not applicable	2010	not applicable	Human	not collected			Homo Sapiens			Listeriosis										4					Europe	2	CC2
RL15003022	SAMN09488123	SRR7429791	SRP151347	RL15003022	PRJNA475189	Pathogen.cl	Listeria monocytogenes		RL15003022	not applicable	2010	not applicable	Human	not collected			Homo Sapiens			Listeriosis										4					Europe	2	CC2
RL15003023	SAMN09488124	SRR7429578	SRP151347	RL15003023	PRJNA475189	Pathogen.cl	Listeria monocytogenes		RL15003023	not applicable	2011	not applicable	Human	not collected			Homo Sapiens			Listeriosis										1					Europe	155	CC155
RL15003024	SAMN09488125	SRR7429831	SRP151347	RL15003024	PRJNA475189	Pathogen.cl	Listeria monocytogenes		RL15003024	not applicable	2011	not applicable	Human	not collected			Homo Sapiens			Listeriosis										1					Europe	399	CC14
RL15003025	SAMN09488126	SRR7429575	SRP151347	RL15003025	PRJNA475189	Pathogen.cl	Listeria monocytogenes		RL15003025	not applicable	2011	not applicable	Human	not collected			Homo Sapiens			Listeriosis										1					Europe	8	CC8
RL15003026	SAMN09488127	SRR7429792	SRP151347	RL15003026	PRJNA475189	Pathogen.cl	Listeria monocytogenes		RL15003026	not applicable	2011	not applicable	Human	not collected			Homo Sapiens			Listeriosis										4					Europe	1	CC1
RL15003027	SAMN09488128	SRR7429686	SRP151347	RL15003027	PRJNA475189	Pathogen.cl	Listeria monocytogenes		RL15003027	not applicable	2011	not applicable	Human	not collected			Homo Sapiens			Listeriosis										4					Europe	1	CC1
RL15003028	SAMN09488129	SRR7429724	SRP151347	RL15003028	PRJNA475189	Pathogen.cl	Listeria monocytogenes		RL15003028	not applicable	2011	not applicable	Human	not collected			Homo Sapiens			Listeriosis										1					Europe	8	CC8
RL15003029	SAMN09488130	SRR7429589	SRP151347	RL15003029	PRJNA475189	Pathogen.cl	Listeria monocytogenes		RL15003029	not applicable	2011	not applicable	Human	not collected			Homo Sapiens			Listeriosis										4					Europe	6	CC6
RL15003030	SAMN09488131	SRR7429722	SRP151347	RL15003030	PRJNA475189	Pathogen.cl	Listeria monocytogenes		RL15003030	not applicable	2011	not applicable	Human	not collected			Homo Sapiens			Listeriosis										1					Europe	18	CC18

## Sheet: Sup_Table_2_Virulence
Sample	ST	Clonal_Complex	LINEAGE	lmo0036	lmo0037	lmo0038	lmo0039	lmo0040	lmo0041	lmo0051	lmo0135	lmo0200	lmo0201	lmo0202	lmo0203	lmo0204	lmo0205	lmo0232	lmo0257	lmo0263	lmo0292	lmo0320	lmo0343	lmo0409	lmo0415	lmo0433	lmo0438	lmo0444	lmo0445	lmo0446	lmo0447	lmo0448	lmo0478	lmo0490	lmo0540	lmo0558	lmo0582	lmo0583	lmo0618	lmo0674	lmo0690	lmo0754	lmo0788	lmo0807	lmo0838	lmo0856	lmo0890	lmo0892	lmo0893
RL15003027	1	CC1	I	1	1	1	1	1	1	1	1	1	1	1	1	1	1	1	1	1	1	1	1	0	1	1	1	0	0	0	0	0	1	1	1	1	1	1	1	1	1	1	1	1	1	1	1	1	1
RL15003026	1	CC1	I	1	1	1	1	1	1	1	1	1	1	1	1	1	1	1	1	1	1	1	1	0	1	1	1	0	0	0	0	0	1	1	1	1	1	1	1	1	1	1	1	1	1	1	1	1	1
RL15003003	1	CC1	I	1	1	1	1	1	1	1	1	1	1	1	1	1	1	1	1	1	1	1	1	0	1	1	1	0	0	0	0	0	1	1	1	1	1	1	1	1	1	1	1	1	1	1	1	1	1
RL15002456	1	CC1	I	1	1	1	1	1	1	1	1	1	1	1	1	1	1	1	1	1	1	1	1	0	1	1	1	0	0	0	0	0	1	1	1	1	1	1	1	1	1	1	1	1	1	1	1	1	1
RL15002455	1	CC1	I	1	1	1	1	1	1	1	1	1	1	1	1	1	1	1	1	1	1	1	1	0	1	1	1	0	0	0	0	0	1	1	1	1	1	1	1	1	1	1	1	1	1	1	1	1	1
RL15002448	1	CC1	I	1	1	1	1	1	1	1	1	1	1	1	1	1	1	1	1	1	1	1	1	0	1	1	1	0	0	0	0	0	1	1	1	1	1	1	1	1	1	1	1	1	1	1	1	1	1
RL15002445	1	CC1	I	1	1	1	1	1	1	1	1	1	1	1	1	1	1	1	1	1	1	1	1	0	1	1	1	0	0	0	0	0	1	1	1	1	1	1	1	1	1	1	1	1	1	1	1	1	1
RL15002441	1	CC1	I	1	1	1	1	1	1	1	1	1	1	1	1	1	1	1	1	1	1	1	1	0	1	1	1	0	0	0	0	0	1	1	1	1	1	1	1	1	1	1	1	1	1	1	1	1	1
RL15002438	1	CC1	I	1	1	1	1	1	1	1	1	1	1	1	1	1	1	1	1	1	1	1	1	0	1	1	1	0	0	0	0	0	1	1	1	1	1	1	1	1	1	1	1	1	1	1	1	1	1
RL15002427	1	CC1	I	1	1	1	1	1	1	1	1	1	1	1	1	1	1	1	1	1	1	1	1	0	1	1	1	0	0	0	0	0	1	1	1	1	1	1	1	1	1	1	1	1	1	1	1	1	1
RL15002425	1	CC1	I	1	1	1	1	1	1	1	1	1	1	1	1	1	1	1	1	1	1	1	1	0	1	1	1	0	0	0	0	0	1	1	1	1	1	1	1	1	1	1	1	1	1	1	1	1	1
RL15002423	1	CC1	I	1	1	1	1	1	1	1	1	1	1	1	1	1	1	1	1	1	1	1	1	0	1	1	1	0	0	0	0	0	1	1	1	1	1	1	1	1	1	1	1	1	1	1	1	1	1
RL15001641	1	CC1	I	1	1	1	1	1	1	1	1	1	1	1	1	1	1	1	1	1	1	1	1	0	1	1	1	0	0	0	0	0	1	1	1	1	1	1	1	1	1	1	1	1	1	1	1	1	1
RL15001639	515	CC1	I	1	1	1	1	1	1	1	1	1	1	1	1	1	1	1	1	1	1	1	1	0	1	1	1	0	0	0	0	0	1	1	1	1	1	1	1	1	1	1	1	1	1	1	1	1	1
RL15001636	1	CC1	I	1	1	1	1	1	1	1	1	1	1	1	1	1	1	1	1	1	1	1	1	0	1	1	1	0	0	0	0	0	1	1	1	1	1	1	1	1	1	1	1	1	1	1	1	1	1
RL15001634	1	CC1	I	1	1	1	1	1	1	1	1	1	1	1	1	1	1	1	1	1	1	1	1	0	1	1	1	0	0	0	0	0	1	1	1	1	1	1	1	1	1	1	1	1	1	1	1	1	1
RL15001617	1	CC1	I	1	1	1	1	1	1	1	1	1	1	1	1	1	1	1	1	1	1	1	1	0	1	1	1	0	0	0	0	0	1	1	1	1	1	1	1	1	1	1	1	1	1	1	1	1	1
RL15001615	1	CC1	I	1	1	1	1	1	1	1	1	1	1	1	1	1	1	1	1	1	1	1	1	0	1	1	1	0	0	0	0	0	1	1	1	1	1	1	1	1	1	1	1	1	1	1	1	1	1
RL15001610	1	CC1	I	1	1	1	1	1	1	1	1	1	1	1	1	1	1	1	1	1	1	1	1	0	1	1	1	0	0	0	0	0	1	1	1	1	1	1	1	1	1	1	1	1	1	1	1	1	1
RL15001609	1	CC1	I	1	1	1	1	1	1	1	1	1	1	1	1	1	1	1	1	1	1	1	1	0	1	1	1	0	0	0	0	0	1	1	1	1	1	1	1	1	1	1	1	1	1	1	1	1	1
RL15001608	1	CC1	I	1	1	1	1	1	1	1	1	1	1	1	1	1	1	1	1	1	1	1	1	0	1	1	1	0	0	0	0	0	1	1	1	1	1	1	1	1	1	1	1	1	1	1	1	1	1
RL15001601	1	CC1	I	1	1	1	1	1	1	1	1	1	1	1	1	1	1	1	1	1	1	1	1	0	1	1	1	0	0	0	0	0	1	1	1	1	1	1	1	1	1	1	1	1	1	1	1	1	1
RL15001599	1	CC1	I	1	1	1	1	1	1	1	1	1	1	1	1	1	1	1	1	1	1	1	1	0	1	1	1	0	0	0	0	0	1	1	1	1	1	1	1	1	1	1	1	1	1	1	1	1	1
RL15001598	1	CC1	I	1	1	1	1	1	1	1	1	1	1	1	1	1	1	1	1	1	1	1	1	0	1	1	1	0	0	0	0	0	1	1	1	1	1	1	1	1	1	1	1	1	1	1	1	1	1
RL15001591	1	CC1	I	1	1	1	1	1	1	1	1	1	1	1	1	1	1	1	1	1	1	1	1	0	1	1	1	0	0	0	0	0	1	1	1	1	1	1	1	1	1	1	1	1	1	1	1	1	1
RL15001586	NOVEL allele. Closest ST:1(SLV)	CC1	I	1	1	1	1	1	1	1	1	1	1	1	1	1	1	1	1	1	1	1	1	0	1	1	1	0	0	0	0	0	1	1	1	1	1	1	1	1	1	1	1	1	1	1	1	1	1
RL15001585	1	CC1	I	1	1	1	1	1	1	1	1	1	1	1	1	1	1	1	1	1	1	1	1	0	1	1	1	0	0	0	0	0	1	1	1	1	1	1	1	1	1	1	1	1	1	1	1	1	1
RL15001584	1	CC1	I	1	1	1	1	1	1	1	1	1	1	1	1	1	1	1	1	1	1	1	1	0	1	1	1	0	0	0	0	0	1	1	1	1	1	1	1	1	1	1	1	1	1	1	1	1	1
RL15001569	1	CC1	I	1	1	1	1	1	1	1	1	1	1	1	1	1	1	1	1	1	1	1	1	0	1	1	1	0	0	0	0	0	1	1	1	1	1	1	1	1	1	1	1	1	1	1	1	1	1
RL15001564	1	CC1	I	1	1	1	1	1	1	1	1	1	1	1	1	1	1	1	1	1	1	1	1	0	1	1	1	0	0	0	0	0	1	1	1	1	1	1	1	1	1	1	1	1	1	1	1	1	1
RL15001552	1	CC1	I	1	1	1	1	1	1	1	1	1	1	1	1	1	1	1	1	1	1	1	1	0	1	1	1	0	0	0	0	0	1	1	1	1	1	1	1	1	1	1	1	1	1	1	1	1	1
RL15001550	1	CC1	I	1	1	1	1	1	1	1	1	1	1	1	1	1	1	1	1	1	1	1	1	0	1	1	1	0	0	0	0	0	1	1	1	1	1	1	1	1	1	1	1	1	1	1	1	1	1
RL15001533	1	CC1	I	1	1	1	1	1	1	1	1	1	1	1	1	1	1	1	1	1	1	1	1	0	1	1	1	0	0	0	0	0	1	1	1	1	1	1	1	1	1	1	1	1	1	1	1	1	1
RL15001526	1	CC1	I	1	1	1	1	1	1	1	1	1	1	1	1	1	1	1	1	1	1	1	1	0	1	1	1	0	0	0	0	0	1	1	1	1	1	1	1	1	1	1	1	1	1	1	1	1	1
RL15001525	1	CC1	I	1	1	1	1	1	1	1	1	1	1	1	1	1	1	1	1	1	1	1	1	0	1	1	1	0	0	0	0	0	1	1	1	1	1	1	1	1	1	1	1	1	1	1	1	1	1
RL15001426	1	CC1	I	1	1	1	1	1	1	1	1	1	1	1	1	1	1	1	1	1	1	1	1	0	1	1	1	0	0	0	0	0	1	1	1	1	1	1	1	1	1	1	1	1	1	1	1	1	1
RL15001422	1	CC1	I	1	1	1	1	1	1	1	1	1	1	1	1	1	1	1	1	1	1	1	1	0	1	1	1	0	0	0	0	0	1	1	1	1	1	1	1	1	1	1	1	1	1	1	1	1	1
RL15001421	1	CC1	I	1	1	1	1	1	1	1	1	1	1	1	1	1	1	1	1	1	1	1	1	0	1	1	1	0	0	0	0	0	1	1	1	1	1	1	1	1	1	1	1	1	1	1	1	1	1
RL15001414	1	CC1	I	1	1	1	1	1	1	1	1	1	1	1	1	1	1	1	1	1	1	1	1	0	1	1	1	0	0	0	0	0	1	1	1	1	1	1	1	1	1	1	1	1	1	1	1	1	1
RL15001402	1	CC1	I	1	1	1	1	1	1	1	1	1	1	1	1	1	1	1	1	1	1	1	1	0	1	1	1	0	0	0	0	0	1	1	1	1	1	1	1	1	1	1	1	1	1	1	1	1	1
RL15001401	1	CC1	I	1	1	1	1	1	1	1	1	1	1	1	1	1	1	1	1	1	1	1	1	0	1	1	1	0	0	0	0	0	1	1	1	1	1	1	1	1	1	1	1	1	1	1	1	1	1
RL15001399	1	CC1	I	1	1	1	1	1	1	1	1	1	1	1	1	1	1	1	1	1	1	1	1	0	1	1	1	0	0	0	0	0	1	1	1	1	1	1	1	1	1	1	1	1	1	1	1	1	1
RL15001397	1	CC1	I	1	1	1	1	1	1	1	1	1	1	1	1	1	1	1	1	1	1	1	1	0	1	1	1	0	0	0	0	0	1	1	1	1	1	1	1	1	1	1	1	1	1	1	1	1	1
RL15001393	1	CC1	I	1	1	1	1	1	1	1	1	1	1	1	1	1	1	1	1	1	1	1	1	0	1	1	1	0	0	0	0	0	1	1	1	1	1	1	1	1	1	1	1	1	1	1	1	1	1
RL15001392	1	CC1	I	1	1	1	1	1	1	1	1	1	1	1	1	1	1	1	1	1	1	1	1	0	1	1	1	0	0	0	0	0	1	1	1	1	1	1	1	1	1	1	1	1	1	1	1	1	1
RL15001391	1	CC1	I	1	1	1	1	1	1	1	1	1	1	1	1	1	1	1	1	1	1	1	1	0	1	1	1	0	0	0	0	0	1	1	1	1	1	1	1	1	1	1	1	1	1	1	1	1	1
RL15001390	746	CC1	I	1	1	1	1	1	1	1	1	1	1	1	1	1	1	1	1	1	1	1	1	0	1	1	1	0	0	0	0	0	1	1	1	1	1	1	1	1	1	1	1	1	1	1	1	1	1
RL15001341	1	CC1	I	1	1	1	1	1	1	1	1	1	1	1	1	1	1	1	1	1	1	1	1	0	1	1	1	0	0	0	0	0	1	1	1	1	1	1	1	1	1	1	1	1	1	1	1	1	1
RL15001340	1	CC1	I	1	1	1	1	1	1	1	1	1	1	1	1	1	1	1	1	1	1	1	1	0	1	1	1	0	0	0	0	0	1	1	1	1	1	1	1	1	1	1	1	1	1	1	1	1	1
RL15001330	1	CC1	I	1	1	1	1	1	1	1	1	1	1	1	1	1	1	1	1	1	1	1	1	0	1	1	1	0	0	0	0	0	1	1	1	1	1	1	1	1	1	1	1	1	1	1	1	1	1
RL15001289	1	CC1	I	1	1	1	1	1	1	1	1	1	1	1	1	1	1	1	1	1	1	1	1	0	1	1	1	0	0	0	0	0	1	1	1	1	1	1	1	1	1	1	1	1	1	1	1	1	1
RL15001287	1	CC1	I	1	1	1	1	1	1	1	1	1	1	1	1	1	1	1	1	1	1	1	1	0	1	1	1	0	0	0	0	0	1	1	1	1	1	1	1	1	1	1	1	1	1	1	1	1	1
RL15001286	1	CC1	I	1	1	1	1	1	1	1	1	1	1	1	1	1	1	1	1	1	1	1	1	0	1	1	1	0	0	0	0	0	1	1	1	1	1	1	1	1	1	1	1	1	1	1	1	1	1
RL15001285	1	CC1	I	1	1	1	1	1	1	1	1	1	1	1	1	1	1	1	1	1	1	1	1	0	1	1	1	0	0	0	0	0	1	1	1	1	1	1	1	1	1	1	1	1	1	1	1	1	1
RL15001284	1	CC1	I	1	1	1	1	1	1	1	1	1	1	1	1	1	1	1	1	1	1	1	1	0	1	1	1	0	0	0	0	0	1	1	1	1	1	1	1	1	1	1	1	1	1	1	1	1	1
RL15000698	1	CC1	I	1	1	1	1	1	1	1	1	1	1	1	1	1	1	1	1	1	1	1	1	0	1	1	1	0	0	0	0	0	1	1	1	1	1	1	1	1	1	1	1	1	1	1	1	1	1
RL15000697	1	CC1	I	1	1	1	1	1	1	1	1	1	1	1	1	1	1	1	1	1	1	1	1	0	1	1	1	0	0	0	0	0	1	1	1	1	1	1	1	1	1	1	1	1	1	1	1	1	1
RL15000696	328	CC1	I	1	1	1	1	1	1	1	1	1	1	1	1	1	1	1	1	1	1	1	1	0	1	1	1	0	0	0	0	0	1	1	1	1	1	1	1	1	1	1	1	1	1	1	1	1	1
RL15000536	1	CC1	I	1	1	1	1	1	1	1	1	1	1	1	1	1	1	1	1	1	1	1	1	0	1	1	1	0	0	0	0	0	1	1	1	1	1	1	1	1	1	1	1	1	1	1	1	1	1
RL15000460	1	CC1	I	1	1	1	1	1	1	1	1	1	1	1	1	1	1	1	1	1	1	1	1	0	1	1	1	0	0	0	0	0	1	1	1	1	1	1	1	1	1	1	1	1	1	1	1	1	1
RL15000457	1	CC1	I	1	1	1	1	1	1	1	1	1	1	1	1	1	1	1	1	1	1	1	1	0	1	1	1	0	0	0	0	0	1	1	1	1	1	1	1	1	1	1	1	1	1	1	1	1	1
RL15000454	1	CC1	I	1	1	1	1	1	1	1	1	1	1	1	1	1	1	1	1	1	1	1	1	0	1	1	1	0	0	0	0	0	1	1	1	1	1	1	1	1	1	1	1	1	1	1	1	1	1
RL15000416	1	CC1	I	1	1	1	1	1	1	1	1	1	1	1	1	1	1	1	1	1	1	1	1	0	1	1	1	0	0	0	0	0	1	1	1	1	1	1	1	1	1	1	1	1	1	1	1	1	1
RL15000393	1	CC1	I	1	1	1	1	1	1	1	1	1	1	1	1	1	1	1	1	1	1	1	1	0	1	1	1	0	0	0	0	0	1	1	1	1	1	1	1	1	1	1	1	1	1	1	1	1	1
RL15000326	1	CC1	I	1	1	1	1	1	1	1	1	1	1	1	1	1	1	1	1	1	1	1	1	0	1	1	1	0	0	0	0	0	1	1	1	1	1	1	1	1	1	1	1	1	1	1	1	1	1
RL15000321	1	CC1	I	1	1	1	1	1	1	1	1	1	1	1	1	1	1	1	1	1	1	1	1	0	1	1	1	0	0	0	0	0	1	1	1	1	1	1	1	1	1	1	1	1	1	1	1	1	1
RL15000313	1	CC1	I	1	1	1	1	1	1	1	1	1	1	1	1	1	1	1	1	1	1	1	1	0	1	1	1	0	0	0	0	0	1	1	1	1	1	1	1	1	1	1	1	1	1	1	1	1	1
RL15000200	1	CC1	I	1	1	1	1	1	1	1	1	1	1	1	1	1	1	1	1	1	1	1	1	0	1	1	1	0	0	0	0	0	1	1	1	1	1	1	1	1	1	1	1	1	1	1	1	1	1
RL15000159	1	CC1	I	1	1	1	1	1	1	1	1	1	1	1	1	1	1	1	1	1	1	1	1	0	1	1	1	0	0	0	0	0	1	1	1	1	1	1	1	1	1	1	1	1	1	1	1	1	1
RL15000069	1	CC1	I	1	1	1	1	1	1	1	1	1	1	1	1	1	1	1	1	1	1	1	1	0	1	1	1	0	0	0	0	0	1	1	1	1	1	1	1	1	1	1	1	1	1	1	1	1	1
RL10000035	1	CC1	I	1	1	1	1	1	1	1	1	1	1	1	1	1	1	1	1	1	1	1	1	0	1	1	1	0	0	0	0	0	1	1	1	1	1	1	1	1	1	1	1	1	1	1	1	1	1
RL10000034	1	CC1	I	1	1	1	1	1	1	1	1	1	1	1	1	1	1	1	1	1	1	1	1	0	1	1	1	0	0	0	0	0	1	1	1	1	1	1	1	1	1	1	1	1	1	1	1	1	1
RL15003022	2	CC2	I	1	1	1	1	1	1	1	1	1	1	1	1	1	1	1	1	1	1	1	1	0	1	1	1	0	0	0	0	0	0	1	1	1	1	1	1	1	1	1	1	1	1	1	1	1	1
RL15003021	2	CC2	I	1	1	1	1	1	1	1	1	1	1	1	1	1	1	1	1	1	1	1	1	0	1	1	1	0	0	0	0	0	0	1	1	1	1	1	1	1	1	1	1	1	1	1	1	1	1
RL15003020	2	CC2	I	1	1	1	1	1	1	1	1	1	1	1	1	1	1	1	1	1	1	1	1	0	1	1	1	0	0	0	0	0	0	1	1	1	1	1	1	1	1	1	1	1	1	1	1	1	1
RL15003018	2	CC2	I	1	1	1	1	1	1	1	1	1	1	1	1	1	1	1	1	1	1	1	1	0	1	1	1	0	0	0	0	0	0	1	1	1	1	1	1	1	1	1	1	1	1	1	1	1	1
RL15002446	2	CC2	I	1	1	1	1	1	1	1	1	1	1	1	1	1	1	1	1	1	1	1	1	0	1	1	1	0	0	0	0	0	0	1	1	1	1	1	1	1	1	1	1	1	1	1	1	1	1
RL15002437	2	CC2	I	1	1	1	1	1	1	1	1	1	1	1	1	1	1	1	1	1	1	1	1	0	1	1	1	0	0	0	0	0	0	1	1	1	1	1	1	1	1	1	1	1	1	1	1	1	1
RL15002429	2	CC2	I	1	1	1	1	1	1	1	1	1	1	1	1	1	1	1	1	1	1	1	1	0	1	1	1	0	0	0	0	0	0	1	1	1	1	1	1	1	1	1	1	1	1	1	1	1	1
RL15001982	2	CC2	I	1	1	1	1	1	1	1	1	1	1	1	1	1	1	1	1	1	1	1	1	0	1	1	1	0	0	0	0	0	0	1	1	1	1	1	1	1	1	1	1	1	1	1	1	1	1
RL15001647	2	CC2	I	1	1	1	1	1	1	1	1	1	1	1	1	1	1	1	1	1	1	1	1	0	1	1	1	0	0	0	0	0	0	1	1	1	1	1	1	1	1	1	1	1	1	1	1	1	1
RL15001645	2	CC2	I	1	1	1	1	1	1	1	1	1	1	1	1	1	1	1	1	1	1	1	1	0	1	1	1	0	0	0	0	0	0	1	1	1	1	1	1	1	1	1	1	1	1	1	1	1	1
RL15001637	2	CC2	I	1	1	1	1	1	1	1	1	1	1	1	1	1	1	1	1	1	1	1	1	0	1	1	1	0	0	0	0	0	0	1	1	1	1	1	1	1	1	1	1	1	1	1	1	1	1
RL15001602	388	CC388	II	1	1	1	1	1	1	1	1	1	1	1	1	1	1	1	1	1	1	1	1	0	1	1	1	0	0	0	0	0	1	1	1	1	1	1	1	1	1	1	1	1	1	1	1	1	1
RL15001625	2	CC2	I	1	1	1	1	1	1	1	1	1	1	1	1	1	1	1	1	1	1	1	1	0	1	1	1	0	0	0	0	0	0	1	1	1	1	1	1	1	1	1	1	1	1	1	1	1	1
RL15001622	2	CC2	I	1	1	1	1	1	1	1	1	1	1	1	1	1	1	1	1	1	1	1	1	0	1	1	1	0	0	0	0	0	0	1	1	1	1	1	1	1	1	1	1	1	1	1	1	1	1
RL15001548	2	CC2	I	1	1	1	1	1	1	1	1	1	1	1	1	1	1	1	1	1	1	1	1	0	1	1	1	0	0	0	0	0	0	1	1	1	1	1	1	1	1	1	1	1	1	1	1	1	1
RL15001547	2	CC2	I	1	1	1	1	1	1	1	1	1	1	1	1	1	1	1	1	1	1	1	1	0	1	1	1	0	0	0	0	0	0	1	1	1	1	1	1	1	1	1	1	1	1	1	1	1	1
RL15001532	*Novel ST. Closest ST:2 (SLV)	CC2	I	1	1	1	1	1	1	1	1	1	1	1	1	1	1	1	1	1	1	1	1	0	1	1	1	0	0	0	0	0	0	1	1	1	1	1	1	1	1	1	1	1	1	1	1	1	1
RL15001529	*Novel ST. Closest ST:2 (SLV)	CC2	I	1	1	1	1	1	1	1	1	1	1	1	1	1	1	1	1	1	1	1	1	0	1	1	1	0	0	0	0	0	0	1	1	1	1	1	1	1	1	1	1	1	1	1	1	1	1
RL15001378	2	CC2	I	1	1	1	1	1	1	1	1	1	1	1	1	1	1	1	1	1	1	1	1	0	1	1	1	0	0	0	0	0	0	1	1	1	1	1	1	1	1	1	1	1	1	1	1	1	1
RL15001375	2	CC2	I	1	1	1	1	1	1	1	1	1	1	1	1	1	1	1	1	1	1	1	1	0	1	1	1	0	0	0	0	0	0	1	1	1	1	1	1	1	1	1	1	1	1	1	1	1	1
RL15001351	2	CC2	I	1	1	1	1	1	1	1	1	1	1	1	1	1	1	1	1	1	1	1	1	0	1	1	1	0	0	0	0	0	0	1	1	1	1	1	1	1	1	1	1	1	1	1	1	1	1
RL15001344	2	CC2	I	1	1	1	1	1	1	1	1	1	1	1	1	1	1	1	1	1	1	1	1	0	1	1	1	0	0	0	0	0	0	1	1	1	1	1	1	1	1	1	1	1	1	1	1	1	1
RL15001329	2	CC2	I	1	1	1	1	1	1	1	1	1	1	1	1	1	1	1	1	1	1	1	1	0	1	1	1	0	0	0	0	0	0	1	1	1	1	1	1	1	1	1	1	1	1	1	1	1	1
RL15001317	2	CC2	I	1	1	1	1	1	1	1	1	1	1	1	1	1	1	1	1	1	1	1	1	0	1	1	1	0	0	0	0	0	0	1	1	1	1	1	1	1	1	1	1	1	1	1	1	1	1
RL15001305	2	CC2	I	1	1	1	1	1	1	1	1	1	1	1	1	1	1	1	1	1	1	1	1	0	1	1	1	0	0	0	0	0	0	1	1	1	1	1	1	1	1	1	1	1	1	1	1	1	1
RL15001303	2	CC2	I	1	1	1	1	1	1	1	1	1	1	1	1	1	1	1	1	1	1	1	1	0	1	1	1	0	0	0	0	0	0	1	1	1	1	1	1	1	1	1	1	1	1	1	1	1	1
RL15000721	2	CC2	I	1	1	1	1	1	1	1	1	1	1	1	1	1	1	1	1	1	1	1	1	0	1	1	1	0	0	0	0	0	0	1	1	1	1	1	1	1	1	1	1	1	1	1	1	1	1
RL15000708	2	CC2	I	1	1	1	1	1	1	1	1	1	1	1	1	1	1	1	1	1	1	1	1	0	1	1	1	0	0	0	0	0	0	1	1	1	1	1	1	1	1	1	1	1	1	1	1	1	1
RL15000694	2	CC2	I	1	1	1	1	1	1	1	1	1	1	1	1	1	1	1	1	1	1	1	1	0	1	1	1	0	0	0	0	0	0	1	1	1	1	1	1	1	1	1	1	1	1	1	1	1	1
RL15000673	2	CC2	I	1	1	1	1	1	1	1	1	1	1	1	1	1	1	1	1	1	1	1	1	0	1	1	1	0	0	0	0	0	0	1	1	1	1	1	1	1	1	1	1	1	1	1	1	1	1
RL15000672	2	CC2	I	1	1	1	1	1	1	1	1	1	1	1	1	1	1	1	1	1	1	1	1	0	1	1	1	0	0	0	0	0	0	1	1	1	1	1	1	1	1	1	1	1	1	1	1	1	1
RL15000670	2	CC2	I	1	1	1	1	1	1	1	1	1	1	1	1	1	1	1	1	1	1	1	1	0	1	1	1	0	0	0	0	0	0	1	1	1	1	1	1	1	1	1	1	1	1	1	1	1	1
RL15000515	2	CC2	I	1	1	1	1	1	1	1	1	1	1	1	1	1	1	1	1	1	1	1	1	0	1	1	1	0	0	0	0	0	0	1	1	1	1	1	1	1	1	1	1	1	1	1	1	1	1
RL15000507	2	CC2	I	1	1	1	1	1	1	1	1	1	1	1	1	1	1	1	1	1	1	1	1	0	1	1	1	0	0	0	0	0	0	1	1	1	1	1	1	1	1	1	1	1	1	1	1	1	1
RL15000497	2	CC2	I	1	1	1	1	1	1	1	1	1	1	1	1	1	1	1	1	1	1	1	1	0	1	1	1	0	0	0	0	0	0	1	1	1	1	1	1	1	1	1	1	1	1	1	1	1	1
RL15000490	2	CC2	I	1	1	1	1	1	1	1	1	1	1	1	1	1	1	1	1	1	1	1	1	0	1	1	1	0	0	0	0	0	0	1	1	1	1	1	1	1	1	1	1	1	1	1	1	1	1
RL15000486	2	CC2	I	1	1	1	1	1	1	1	1	1	1	1	1	1	1	1	1	1	1	1	1	0	1	1	1	0	0	0	0	0	0	1	1	1	1	1	1	1	1	1	1	1	1	1	1	1	1
RL15000402	2	CC2	I	1	1	1	1	1	1	1	1	1	1	1	1	1	1	1	1	1	1	1	1	0	1	1	1	0	0	0	0	0	0	1	1	1	1	1	1	1	1	1	1	1	1	1	1	1	1
RL15000364	2	CC2	I	1	1	1	1	1	1	1	1	1	1	1	1	1	1	1	1	1	1	1	1	0	1	1	1	0	0	0	0	0	0	1	1	1	1	1	1	1	1	1	1	1	1	1	1	1	1
RL15000361	2	CC2	I	1	1	1	1	1	1	1	1	1	1	1	1	1	1	1	1	1	1	1	1	0	1	1	1	0	0	0	0	0	0	1	1	1	1	1	1	1	1	1	1	1	1	1	1	1	1
RL15000221	*Novel ST. Closest ST:2 (SLV)	CC2	I	1	1	1	1	1	1	1	1	1	1	1	1	1	1	1	1	1	1	1	1	0	1	1	1	0	0	0	0	0	0	1	1	1	1	1	1	1	1	1	1	1	1	1	1	1	1
RL15000211	2	CC2	I	1	1	1	1	1	1	1	1	1	1	1	1	1	1	1	1	1	1	1	1	0	1	1	1	0	0	0	0	0	0	1	1	1	1	1	1	1	1	1	1	1	1	1	1	1	1
RL15000196	145	CC2	I	1	1	1	1	1	1	1	1	1	1	1	1	1	1	1	1	1	1	1	1	0	1	1	1	0	0	0	0	0	0	1	1	1	1	1	1	1	1	1	1	1	1	1	1	1	1
RL15000103	145	CC2	I	1	1	1	1	1	1	1	1	1	1	1	1	1	1	1	1	1	1	1	1	0	1	1	1	0	0	0	0	0	0	1	1	1	1	1	1	1	1	1	1	1	1	1	1	1	1
RL15000058	*2	CC2	I	1	1	1	1	1	1	1	1	1	1	1	1	1	1	1	1	1	1	1	1	0	1	1	1	0	0	0	0	0	0	1	1	1	1	1	1	1	1	1	1	1	1	1	1	1	1
RL15000036	2	CC2	I	1	1	1	1	1	1	1	1	1	1	1	1	1	1	1	1	1	1	1	1	0	1	1	1	0	0	0	0	0	0	1	1	1	1	1	1	1	1	1	1	1	1	1	1	1	1
RL1000009	2	CC2	I	1	1	1	1	1	1	1	1	1	1	1	1	1	1	1	1	1	1	1	1	0	1	1	1	0	0	0	0	0	0	1	1	1	1	1	1	1	1	1	1	1	1	1	1	1	1
RL10000085	2	CC2	I	1	1	1	1	1	1	1	1	1	1	1	1	1	1	1	1	1	1	1	1	0	1	1	1	0	0	0	0	0	0	1	1	1	1	1	1	1	1	1	1	1	1	1	1	1	1
RL10000084	2	CC2	I	1	1	1	1	1	1	1	1	1	1	1	1	1	1	1	1	1	1	1	1	0	1	1	1	0	0	0	0	0	0	1	1	1	1	1	1	1	1	1	1	1	1	1	1	1	1
RL10000082	2	CC2	I	1	1	1	1	1	1	1	1	1	1	1	1	1	1	1	1	1	1	1	1	0	1	1	1	0	0	0	0	0	0	1	1	1	1	1	1	1	1	1	1	1	1	1	1	1	1
RL10000080	2	CC2	I	1	1	1	1	1	1	1	1	1	1	1	1	1	1	1	1	1	1	1	1	0	1	1	1	0	0	0	0	0	0	1	1	1	1	1	1	1	1	1	1	1	1	1	1	1	1
RL10000079	2	CC2	I	1	1	1	1	1	1	1	1	1	1	1	1	1	1	1	1	1	1	1	1	0	1	1	1	0	0	0	0	0	0	1	1	1	1	1	1	1	1	1	1	1	1	1	1	1	1
RL10000076	2	CC2	I	1	1	1	1	1	1	1	1	1	1	1	1	1	1	1	1	1	1	1	1	0	1	1	1	0	0	0	0	0	0	1	1	1	1	1	1	1	1	1	1	1	1	1	1	1	1
RL10000074	*2	CC2	I	1	1	1	1	1	1	1	1	1	1	1	1	1	1	1	1	1	1	1	1	0	1	1	1	0	0	0	0	0	0	1	1	1	1	1	1	1	1	1	1	1	1	1	1	1	1
RL10000071	2	CC2	I	1	1	1	1	1	1	1	1	1	1	1	1	1	1	1	1	1	1	1	1	0	1	1	1	0	0	0	0	0	0	1	1	1	1	1	1	1	1	1	1	1	1	1	1	1	1
RL10000070	2	CC2	I	1	1	1	1	1	1	1	1	1	1	1	1	1	1	1	1	1	1	1	1	0	1	1	1	0	0	0	0	0	0	1	1	1	1	1	1	1	1	1	1	1	1	1	1	1	1
RL1000007	2	CC2	I	1	1	1	1	1	1	1	1	1	1	1	1	1	1	1	1	1	1	1	1	0	1	1	1	0	0	0	0	0	0	1	1	1	1	1	1	1	1	1	1	1	1	1	1	1	1
RL10000069	2	CC2	I	1	1	1	1	1	1	1	1	1	1	1	1	1	1	1	1	1	1	1	1	0	1	1	1	0	0	0	0	0	0	1	1	1	1	1	1	1	1	1	1	1	1	1	1	1	1
RL10000068	2	CC2	I	1	1	1	1	1	1	1	1	1	1	1	1	1	1	1	1	1	1	1	1	0	1	1	1	0	0	0	0	0	0	1	1	1	1	1	1	1	1	1	1	1	1	1	1	1	1
RL10000067	2	CC2	I	1	1	1	1	1	1	1	1	1	1	1	1	1	1	1	1	1	1	1	1	0	1	1	1	0	0	0	0	0	0	1	1	1	1	1	1	1	1	1	1	1	1	1	1	1	1
RL10000066	2	CC2	I	1	1	1	1	1	1	1	1	1	1	1	1	1	1	1	1	1	1	1	1	0	1	1	1	0	0	0	0	0	0	1	1	1	1	1	1	1	1	1	1	1	1	1	1	1	1
RL10000065	2	CC2	I	1	1	1	1	1	1	1	1	1	1	1	1	1	1	1	1	1	1	1	1	0	1	1	1	0	0	0	0	0	0	1	1	1	1	1	1	1	1	1	1	1	1	1	1	1	1
RL1000006	2	CC2	I	1	1	1	1	1	1	1	1	1	1	1	1	1	1	1	1	1	1	1	1	0	1	1	1	0	0	0	0	0	0	1	1	1	1	1	1	1	1	1	1	1	1	1	1	1	1
RL10000051	2	CC2	I	1	1	1	1	1	1	1	1	1	1	1	1	1	1	1	1	1	1	1	1	0	1	1	1	0	0	0	0	0	0	1	1	1	1	1	1	1	1	1	1	1	1	1	1	1	1
RL1000005	2	CC2	I	1	1	1	1	1	1	1	1	1	1	1	1	1	1	1	1	1	1	1	1	0	1	1	1	0	0	0	0	0	0	1	1	1	1	1	1	1	1	1	1	1	1	1	1	1	1
RL1000004	2	CC2	I	1	1	1	1	1	1	1	1	1	1	1	1	1	1	1	1	1	1	1	1	0	1	1	1	0	0	0	0	0	0	1	1	1	1	1	1	1	1	1	1	1	1	1	1	1	1
RL1000003	2	CC2	I	1	1	1	1	1	1	1	1	1	1	1	1	1	1	1	1	1	1	1	1	0	1	1	1	0	0	0	0	0	0	1	1	1	1	1	1	1	1	1	1	1	1	1	1	1	1
RL10000014	NOVEL allele. Closest ST:2(SLV)	CC2	I	1	1	1	1	1	1	1	1	1	1	1	1	1	1	1	1	1	1	1	1	0	1	1	1	0	0	0	0	0	0	1	1	1	1	1	1	1	1	1	1	1	1	1	1	1	1
RL10000078	*2	CC2	I	1	1	1	1	1	1	1	1	1	1	1	1	1	1	1	1	1	1	1	1	0	1	1	1	1	1	1	1	1	0	1	1	1	1	1	1	1	1	1	1	1	1	1	1	1	1
RL15002469	217	CC217	I	1	1	1	1	1	1	1	1	1	1	1	1	1	1	1	1	1	1	1	1	0	1	1	1	0	0	0	0	0	0	1	1	1	1	1	1	1	1	1	1	1	1	1	1	1	1
RL15000403	217	CC217	I	1	1	1	1	1	1	1	1	1	1	1	1	1	1	1	1	1	1	1	1	0	1	1	1	0	0	0	0	0	0	1	1	1	1	1	1	1	1	1	1	1	1	1	1	1	1
RL15001311	218	CC218	I	1	1	1	1	1	1	1	1	1	1	1	1	1	1	1	1	1	1	1	1	0	1	1	1	0	0	0	0	0	0	1	1	1	1	1	1	1	1	1	1	1	1	1	1	1	1
RL15001331	220	CC220	I	1	1	1	1	1	1	1	1	1	1	1	1	1	1	1	1	1	1	1	1	0	1	1	1	0	0	0	0	0	0	1	1	1	1	1	1	1	1	1	1	1	1	1	1	1	1
RL15001328	220	CC220	I	1	1	1	1	1	1	1	1	1	1	1	1	1	1	1	1	1	1	1	1	0	1	1	1	0	0	0	0	0	0	1	1	1	1	1	1	1	1	1	1	1	1	1	1	1	1
RL15001319	220	CC220	I	1	1	1	1	1	1	1	1	1	1	1	1	1	1	1	1	1	1	1	1	0	1	1	1	0	0	0	0	0	0	1	1	1	1	1	1	1	1	1	1	1	1	1	1	1	1
RL15002444	224	CC224	I	1	1	1	1	1	1	1	1	1	1	1	1	1	1	1	1	1	1	1	1	0	1	1	1	1	1	1	1	1	0	1	1	1	1	1	1	1	1	1	1	1	1	1	1	1	1
RL15002424	224	CC224	I	1	1	1	1	1	1	1	1	1	1	1	1	1	1	1	1	1	1	1	1	0	1	1	1	1	1	1	1	1	0	1	1	1	1	1	1	1	1	1	1	1	1	1	1	1	1
RL15001651	224	CC224	I	1	1	1	1	1	1	1	1	1	1	1	1	1	1	1	1	1	1	1	1	0	1	1	1	1	1	1	1	1	0	1	1	1	1	1	1	1	1	1	1	1	1	1	1	1	1
RL15001326	224	CC224	I	1	1	1	1	1	1	1	1	1	1	1	1	1	1	1	1	0	1	1	1	0	1	1	1	1	1	1	1	1	0	1	1	1	1	1	1	1	1	1	1	1	1	1	1	1	1
RL15001312	224	CC224	I	1	1	1	1	1	1	1	1	1	1	1	1	1	1	1	1	1	1	1	1	0	1	1	1	1	1	1	1	1	0	1	1	1	1	1	1	1	1	1	1	1	1	1	1	1	1
RL15001633	3	CC3	I	1	1	1	1	1	1	1	1	1	1	1	1	1	1	1	1	1	1	1	1	0	1	1	1	1	1	1	1	1	0	1	1	1	1	1	1	1	1	1	1	1	1	1	1	1	1
RL15001626	*Novel ST. Closest ST:3 (SLV)	CC3	I	1	1	1	1	1	1	1	1	1	1	1	1	1	1	1	1	1	1	1	1	0	1	1	1	1	1	1	1	1	0	1	1	1	1	1	1	1	1	1	1	1	1	1	1	1	1
RL15001535	3	CC3	I	1	1	1	1	1	1	1	1	1	1	1	1	1	1	1	1	1	1	1	1	0	1	1	1	1	1	1	1	1	0	1	1	1	1	1	1	1	1	1	1	1	1	1	1	1	1
RL15001534	3	CC3	I	1	1	1	1	1	1	1	1	1	1	1	1	1	1	1	1	1	1	1	1	0	1	1	1	1	1	1	1	1	0	1	1	1	1	1	1	1	1	1	1	1	1	1	1	1	1
RL15001530	3	CC3	I	1	1	1	1	1	1	1	1	1	1	1	1	1	1	1	1	1	1	1	1	0	1	1	1	1	1	1	1	1	0	1	1	1	1	1	1	1	1	1	1	1	1	1	1	1	1
RL15001295	3	CC3	I	1	1	1	1	1	1	1	1	1	1	1	1	1	1	1	1	1	1	1	1	0	1	1	1	1	1	1	1	1	0	1	1	1	1	1	1	1	1	1	1	1	1	1	1	1	1
RL15000719	3	CC3	I	1	1	1	1	1	1	1	1	1	1	1	1	1	1	1	1	1	1	1	1	0	1	1	1	1	1	1	1	1	0	1	1	1	1	1	1	1	1	1	1	1	1	1	1	1	1
RL15000700	3	CC3	I	1	1	1	1	1	1	1	1	1	1	1	1	1	1	1	1	1	1	1	1	0	1	1	1	1	1	1	1	1	0	1	1	1	1	1	1	1	1	1	1	1	1	1	1	1	1
RL15000686	3	CC3	I	1	1	1	1	1	1	1	1	1	1	1	1	1	1	1	1	1	1	1	1	0	1	1	1	1	1	1	1	1	0	1	1	1	1	1	1	1	1	1	1	1	1	1	1	1	1
RL15000679	3	CC3	I	1	1	1	1	1	1	1	1	1	1	1	1	1	1	1	1	1	1	1	1	0	1	1	1	1	1	1	1	1	0	1	1	1	1	1	1	1	1	1	1	1	1	1	1	1	1
RL15000500	3	CC3	I	1	1	1	1	1	1	1	1	1	1	1	1	1	1	1	1	1	1	1	1	0	1	1	1	1	1	1	1	1	0	1	1	1	1	1	1	1	1	1	1	1	1	1	1	1	1
RL15000410	NOVEL allele. Closest ST:3(SLV)	CC3	I	1	1	1	1	1	1	1	1	1	1	1	1	1	1	1	1	1	1	1	1	0	1	1	1	1	1	1	1	1	0	1	1	1	1	1	1	1	1	1	1	1	1	1	1	1	1
RL15000325	287	CC3	I	1	1	1	1	1	1	1	1	1	1	1	1	1	1	1	1	1	1	1	1	0	1	1	1	1	1	1	1	1	0	1	1	1	1	1	1	1	1	1	1	1	1	1	1	1	1
RL15000286	44	CC3	I	1	1	1	1	1	1	1	1	1	1	1	1	1	1	1	1	1	1	1	1	0	1	1	1	1	1	1	1	1	0	1	1	1	1	1	1	1	1	1	1	1	1	1	1	1	1
RL15000209	3	CC3	I	1	1	1	1	1	1	1	1	1	1	1	1	1	1	1	1	1	1	1	1	0	1	1	1	1	1	1	1	1	0	1	1	1	1	1	1	1	1	1	1	1	1	1	1	1	1
RL15000108	3	CC3	I	1	1	1	1	1	1	1	1	1	1	1	1	1	1	1	1	1	1	1	1	0	1	1	1	1	1	1	1	1	0	1	1	1	1	1	1	1	1	1	1	1	1	1	1	1	1
RL15000086	*Novel ST. Closest ST:3 (SLV)	CC3	I	1	1	1	1	1	1	1	1	1	1	1	1	1	1	1	1	1	1	1	1	0	1	1	1	1	1	1	1	1	0	1	1	1	1	1	1	1	1	1	1	1	1	1	1	1	1
RL15000082	*Novel ST. Closest ST:3 (SLV)	CC3	I	1	1	1	1	1	1	1	1	1	1	1	1	1	1	1	1	1	1	1	1	0	1	1	1	1	1	1	1	1	0	1	1	1	1	1	1	1	1	1	1	1	1	1	1	1	1
RL15000081	*3	CC3	I	1	1	1	1	1	1	1	1	1	1	1	1	1	1	1	1	0	1	1	1	0	1	1	1	1	1	1	1	1	0	1	1	1	1	1	1	1	1	1	1	1	1	1	1	1	1
RL15000079	*Novel ST. Closest ST:3 (SLV)	CC3	I	1	1	1	1	1	1	1	1	1	1	1	1	1	1	1	1	1	1	1	1	0	1	1	1	1	1	1	1	1	0	1	1	1	1	1	1	1	1	1	1	1	1	1	1	1	1
RL15000065	3	CC3	I	1	1	1	1	1	1	1	1	1	1	1	1	1	1	1	1	1	1	1	1	0	1	1	1	1	1	1	1	1	0	1	1	1	1	1	1	1	1	1	1	1	1	1	1	1	1
RL15000041	*3	CC3	I	1	1	1	1	1	1	1	1	1	1	1	1	1	1	1	1	1	1	1	1	0	1	1	1	1	1	1	1	1	0	1	1	1	1	1	1	1	1	1	1	1	1	1	1	1	1
RL15000032	3	CC3	I	1	1	1	1	1	1	1	1	1	1	1	1	1	1	1	1	1	1	1	1	0	1	1	1	1	1	1	1	1	0	1	1	1	1	1	1	1	1	1	1	1	1	1	1	1	1
RL15000030	3	CC3	I	1	1	1	1	1	1	1	1	1	1	1	1	1	1	1	1	1	1	1	1	0	1	1	1	1	1	1	1	1	0	1	1	1	1	1	1	1	1	1	1	1	1	1	1	1	1
RL14000057	3	CC3	I	1	1	1	1	1	1	1	1	1	1	1	1	1	1	1	1	1	1	1	1	0	1	1	1	1	1	1	1	1	0	1	1	1	1	1	1	1	1	1	1	1	1	1	1	1	1
RL10000083	3	CC3	I	1	1	1	1	1	1	1	1	1	1	1	1	1	1	1	1	1	1	1	1	0	1	1	1	1	1	1	1	1	0	1	1	1	1	1	1	1	1	1	1	1	1	1	1	1	1
RL10000081	3	CC3	I	1	1	1	1	1	1	1	1	1	1	1	1	1	1	1	1	1	1	1	1	0	1	1	1	1	1	1	1	1	0	1	1	1	1	1	1	1	1	1	1	1	1	1	1	1	1
RL10000077	3	CC3	I	1	1	1	1	1	1	1	1	1	1	1	1	1	1	1	1	1	1	1	1	0	1	1	1	1	1	1	1	1	0	1	1	1	1	1	1	1	1	1	1	1	1	1	1	1	1
RL10000056	3	CC3	I	1	1	1	1	1	1	1	1	1	1	1	1	1	1	1	1	1	1	1	1	0	1	1	1	1	1	1	1	1	0	1	1	1	1	1	1	1	1	1	1	1	1	1	1	1	1
RL10000055	3	CC3	I	1	1	1	1	1	1	1	1	1	1	1	1	1	1	1	1	1	1	1	1	0	1	1	1	1	1	1	1	1	0	1	1	1	1	1	1	1	1	1	1	1	1	1	1	1	1
RL10000053	3	CC3	I	1	1	1	1	1	1	1	1	1	1	1	1	1	1	1	1	1	1	1	1	0	1	1	1	1	1	1	1	1	0	1	1	1	1	1	1	1	1	1	1	1	1	1	1	1	1
RL15001646	808	CC379	I	1	1	1	1	1	1	1	1	1	1	1	1	1	1	1	1	1	1	1	1	0	1	1	1	1	1	1	1	1	0	1	1	1	1	1	1	1	1	1	1	1	1	1	1	1	1
RL15001630	Novel ST. Closest ST:808 (SLV)	CC379	I	1	1	1	1	1	1	1	1	1	1	1	1	1	1	1	1	1	1	1	1	0	1	1	1	1	1	1	1	1	0	1	1	1	1	1	1	1	1	1	1	1	1	1	1	1	1
RL15003004	4	CC4	I	1	1	1	1	1	1	1	1	1	1	1	1	1	1	1	1	1	1	1	1	0	1	1	1	0	0	0	0	0	0	1	1	1	1	1	1	1	1	1	1	1	1	1	1	1	1
RL15002481	4	CC4	I	1	1	1	1	1	1	1	1	1	1	1	1	1	1	1	1	1	1	1	1	0	1	1	1	0	0	0	0	0	0	1	1	1	1	1	1	1	1	1	1	1	1	1	1	1	1
RL15002480	4	CC4	I	1	1	1	1	1	1	1	1	1	1	1	1	1	1	1	1	1	1	1	1	0	1	1	1	0	0	0	0	0	0	1	1	1	1	1	1	1	1	1	1	1	1	1	1	1	1
RL15002479	4	CC4	I	1	1	1	1	1	1	1	1	1	1	1	1	1	1	1	1	1	1	1	1	0	1	1	1	0	0	0	0	0	0	1	1	1	1	1	1	1	1	1	1	1	1	1	1	1	1
RL15002478	4	CC4	I	1	1	1	1	1	1	1	1	1	1	1	1	1	1	1	1	1	1	1	1	0	1	1	1	0	0	0	0	0	0	1	1	1	1	1	1	1	1	1	1	1	1	1	1	1	1
RL15002477	4	CC4	I	1	1	1	1	1	1	1	1	1	1	1	1	1	1	1	1	1	1	1	1	0	1	1	1	0	0	0	0	0	0	1	1	1	1	1	1	1	1	1	1	1	1	1	1	1	1
RL15002476	4	CC4	I	1	1	1	1	1	1	1	1	1	1	1	1	1	1	1	1	1	1	1	1	0	1	1	1	0	0	0	0	0	0	1	1	1	1	1	1	1	1	1	1	1	1	1	1	1	1
RL15002475	4	CC4	I	1	1	1	1	1	1	1	1	1	1	1	1	1	1	1	1	1	1	1	1	0	1	1	1	0	0	0	0	0	0	1	1	1	1	1	1	1	1	1	1	1	1	1	1	1	1
RL15002474	4	CC4	I	1	1	1	1	1	1	1	1	1	1	1	1	1	1	1	1	1	1	1	1	0	1	1	1	0	0	0	0	0	0	1	1	1	1	1	1	1	1	1	1	1	1	1	1	1	1
RL15002473	NOVEL allele. Closest ST:4(SLV)	CC4	I	1	1	1	1	1	1	1	1	1	1	1	1	1	1	1	1	1	1	1	1	0	1	1	1	0	0	0	0	0	0	1	1	1	1	1	1	1	1	1	1	1	1	1	1	1	1
RL15002472	4	CC4	I	1	1	1	1	1	1	1	1	1	1	1	1	1	1	1	1	1	1	1	1	0	1	1	1	0	0	0	0	0	0	1	1	1	1	1	1	1	1	1	1	1	1	1	1	1	1
RL15002471	4	CC4	I	1	1	1	1	1	1	1	1	1	1	1	1	1	1	1	1	1	1	1	1	0	1	1	1	0	0	0	0	0	0	1	1	1	1	1	1	1	1	1	1	1	1	1	1	1	1
RL15002470	4	CC4	I	1	1	1	1	1	1	1	1	1	1	1	1	1	1	1	1	1	1	1	1	0	1	1	1	0	0	0	0	0	0	1	1	1	1	1	1	1	1	1	1	1	1	1	1	1	1
RL15002468	4	CC4	I	1	1	1	1	1	1	1	1	1	1	1	1	1	1	1	1	1	1	1	1	0	1	1	1	0	0	0	0	0	0	1	1	1	1	1	1	1	1	1	1	1	1	1	1	1	1
RL15002467	4	CC4	I	1	1	1	1	1	1	1	1	1	1	1	1	1	1	1	1	1	1	1	1	0	1	1	1	0	0	0	0	0	0	1	1	1	1	1	1	1	1	1	1	1	1	1	1	1	1
RL15002466	4	CC4	I	1	1	1	1	1	1	1	1	1	1	1	1	1	1	1	1	1	1	1	1	0	1	1	1	0	0	0	0	0	0	1	1	1	1	1	1	1	1	1	1	1	1	1	1	1	1
RL15002465	4	CC4	I	1	1	1	1	1	1	1	1	1	1	1	1	1	1	1	1	1	1	1	1	0	1	1	1	0	0	0	0	0	0	1	1	1	1	1	1	1	1	1	1	1	1	1	1	1	1
RL15002464	4	CC4	I	1	1	1	1	1	1	1	1	1	1	1	1	1	1	1	1	1	1	1	1	0	1	1	1	0	0	0	0	0	0	1	1	1	1	1	1	1	1	1	1	1	1	1	1	1	1
RL15002463	4	CC4	I	1	1	1	1	1	1	1	1	1	1	1	1	1	1	1	1	1	1	1	1	0	1	1	1	0	0	0	0	0	0	1	1	1	1	1	1	1	1	1	1	1	1	1	1	1	1
RL15002462	4	CC4	I	1	1	1	1	1	1	1	1	1	1	1	1	1	1	1	1	1	1	1	1	0	1	1	1	0	0	0	0	0	0	1	1	1	1	1	1	1	1	1	1	1	1	1	1	1	1
RL15002461	4	CC4	I	1	1	1	1	1	1	1	1	1	1	1	1	1	1	1	1	1	1	1	1	0	1	1	1	0	0	0	0	0	0	1	1	1	1	1	1	1	1	1	1	1	1	1	1	1	1
RL15002460	4	CC4	I	1	1	1	1	1	1	1	1	1	1	1	1	1	1	1	1	1	1	1	1	0	1	1	1	0	0	0	0	0	0	1	1	1	1	1	1	1	1	1	1	1	1	1	1	1	1
RL15002459	4	CC4	I	1	1	1	1	1	1	1	1	1	1	1	1	1	1	1	1	1	1	1	1	0	1	1	1	0	0	0	0	0	0	1	1	1	1	1	1	1	1	1	1	1	1	1	1	1	1
RL15002458	4	CC4	I	1	1	1	1	1	1	1	1	1	1	1	1	1	1	1	1	1	1	1	1	0	1	1	1	0	0	0	0	0	0	1	1	1	1	1	1	1	1	1	1	1	1	1	1	1	1
RL15002457	4	CC4	I	1	1	1	1	1	1	1	1	1	1	1	1	1	1	1	1	1	1	1	1	0	1	1	1	0	0	0	0	0	0	1	1	1	1	1	1	1	1	1	1	1	1	1	1	1	1
RL15002451	4	CC4	I	1	1	1	1	1	1	1	1	1	1	1	1	1	1	1	1	1	1	1	1	0	1	1	1	0	0	0	0	0	0	1	1	1	1	1	1	1	1	1	1	1	1	1	1	1	1
RL15002443	4	CC4	I	1	1	1	1	1	1	1	1	1	1	1	1	1	1	1	1	1	1	1	1	0	1	1	1	0	0	0	0	0	0	1	1	1	1	1	1	1	1	1	1	1	1	1	1	1	1
RL15002434	4	CC4	I	1	1	1	1	1	1	1	1	1	1	1	1	1	1	1	1	1	1	1	1	0	1	1	1	0	0	0	0	0	0	1	1	1	1	1	1	1	1	1	1	1	1	1	1	1	1
RL15002433	4	CC4	I	1	1	1	1	1	1	1	1	1	1	1	1	1	1	1	1	1	1	1	1	0	1	1	1	0	0	0	0	0	0	1	1	1	1	1	1	1	1	1	1	1	1	1	1	1	1
RL15001649	4	CC4	I	1	1	1	1	1	1	1	1	1	1	1	1	1	1	1	1	1	1	1	1	0	1	1	1	0	0	0	0	0	0	1	1	1	1	1	1	1	1	1	1	1	1	1	1	1	1
RL15001628	4	CC4	I	1	1	1	1	1	1	1	1	1	1	1	1	1	1	1	1	1	1	1	1	0	1	1	1	0	0	0	0	0	0	1	1	1	1	1	1	1	1	1	1	1	1	1	1	1	1
RL15001623	4	CC4	I	1	1	1	1	1	1	1	1	1	1	1	1	1	1	1	1	1	1	1	1	0	1	1	1	0	0	0	0	0	0	1	1	1	1	1	1	1	1	1	1	1	1	1	1	1	1
RL15001544	4	CC4	I	1	1	1	1	1	1	1	1	1	1	1	1	1	1	1	1	1	1	1	1	0	1	1	1	0	0	0	0	0	0	1	1	1	1	1	1	1	1	1	1	1	1	1	1	1	1
RL15001338	4	CC4	I	1	1	1	1	1	1	1	1	1	1	1	1	1	1	1	1	1	1	1	1	0	1	1	1	0	0	0	0	0	0	1	1	1	1	1	1	1	1	1	1	1	1	1	1	1	1
RL15000704	4	CC4	I	1	1	1	1	1	1	1	1	1	1	1	1	1	1	1	1	1	1	1	1	0	1	1	1	0	0	0	0	0	0	1	1	1	1	1	1	1	1	1	1	1	1	1	1	1	1
RL15000537	4	CC4	I	1	1	1	1	1	1	1	1	1	1	1	1	1	1	1	1	1	1	1	1	0	1	1	1	0	0	0	0	0	0	1	1	1	1	1	1	1	1	1	1	1	1	1	1	1	1
RL15002435	5	CC5	I	1	1	1	1	1	1	1	1	1	1	1	1	1	1	1	1	1	1	1	1	0	1	1	1	1	1	1	1	1	0	1	1	1	1	1	1	1	1	1	1	1	1	1	1	1	1
RL15001588	5	CC5	I	1	1	1	1	1	1	1	1	1	1	1	1	1	1	1	1	1	1	1	1	0	1	1	1	1	1	1	1	1	0	1	1	1	1	1	1	1	1	1	1	1	1	1	1	1	1
RL15001527	5	CC5	I	1	1	1	1	1	1	1	1	1	1	1	1	1	1	1	1	1	1	1	1	0	1	1	1	1	1	1	1	1	0	1	1	1	1	1	1	1	1	1	1	1	1	1	1	1	1
RL15000710	5	CC5	I	1	1	1	1	1	1	1	1	1	1	1	1	1	1	1	1	1	1	1	1	0	1	1	1	1	1	1	1	1	0	1	1	1	1	1	1	1	1	1	1	1	1	1	1	1	1
RL15000541	5	CC5	I	1	1	1	1	1	1	1	1	1	1	1	1	1	1	1	1	1	1	1	1	0	1	1	1	1	1	1	1	1	0	1	1	1	1	1	1	1	1	1	1	1	1	1	1	1	1
RL15000492	5	CC5	I	1	1	1	1	1	1	1	1	1	1	1	1	1	1	1	1	1	1	1	1	0	1	1	1	1	1	1	1	1	0	1	1	1	1	1	1	1	1	1	1	1	1	1	1	1	1
RL15000404	5	CC5	I	1	1	1	1	1	1	1	1	1	1	1	1	1	1	1	1	1	1	1	1	0	1	1	1	1	1	1	1	1	0	1	1	1	1	1	1	1	1	1	1	1	1	1	1	1	1
RL15000376	5	CC5	I	1	1	1	1	1	1	1	1	1	1	1	1	1	1	1	1	1	1	1	1	0	1	1	1	1	1	1	1	1	0	1	1	1	1	1	1	1	1	1	1	1	1	1	1	1	1
RL15000363	5	CC5	I	1	1	1	1	1	1	1	1	1	1	1	1	1	1	1	1	1	1	1	1	0	1	1	1	1	1	1	1	1	0	1	1	1	1	1	1	1	1	1	1	1	1	1	1	1	1
RL15000343	5	CC5	I	1	1	1	1	1	1	1	1	1	1	1	1	1	1	1	1	1	1	1	1	0	1	1	1	1	1	1	1	1	0	1	1	1	1	1	1	1	1	1	1	1	1	1	1	1	1
RL15000342	5	CC5	I	1	1	1	1	1	1	1	1	1	1	1	1	1	1	1	1	1	1	1	1	0	1	1	1	1	1	1	1	1	0	1	1	1	1	1	1	1	1	1	1	1	1	1	1	1	1
RL15000324	5	CC5	I	1	1	1	1	1	1	1	1	1	1	1	1	1	1	1	1	1	1	1	1	0	1	1	1	1	1	1	1	1	0	1	1	1	1	1	1	1	1	1	1	1	1	1	1	1	1
RL15000150	*Novel ST. Closest ST:5 (SLV)	CC5	I	1	1	1	1	1	1	1	1	1	1	1	1	1	1	1	1	1	1	1	1	0	1	1	1	1	1	1	1	1	0	1	1	1	1	1	1	1	1	1	1	1	1	1	1	1	1
RL15000025	5	CC5	I	1	1	1	1	1	1	1	1	1	1	1	1	1	1	1	1	1	1	1	1	0	1	1	1	1	1	1	1	1	0	1	1	1	1	1	1	1	1	1	1	1	1	1	1	1	1
RL10000050	5	CC5	I	1	1	1	1	1	1	1	1	1	1	1	1	1	1	1	1	1	1	1	1	0	1	1	1	1	1	1	1	1	0	1	1	1	1	1	1	1	1	1	1	1	1	1	1	1	1
RL10000049	5	CC5	I	1	1	1	1	1	1	1	1	1	1	1	1	1	1	1	1	1	1	1	1	0	1	1	1	1	1	1	1	1	0	1	1	1	1	1	1	1	1	1	1	1	1	1	1	1	1
RL10000048	5	CC5	I	1	1	1	1	1	1	1	1	1	1	1	1	1	1	1	1	1	1	1	1	0	1	1	1	1	1	1	1	1	0	1	1	1	1	1	1	1	1	1	1	1	1	1	1	1	1
RL15002442	54	CC54	I	1	1	1	1	1	1	1	1	1	1	1	1	1	1	1	1	1	1	1	1	0	1	1	1	0	0	0	0	0	0	1	1	1	1	1	1	1	1	1	1	1	1	1	1	1	1
RL15001606	54	CC54	I	1	1	1	1	1	1	1	1	1	1	1	1	1	1	1	1	1	1	1	1	0	1	1	1	0	0	0	0	0	0	1	1	1	1	1	1	1	1	1	1	1	1	1	1	1	1
RL15001310	54	CC54	I	1	1	1	1	1	1	1	1	1	1	1	1	1	1	1	1	1	1	1	1	0	1	1	1	0	0	0	0	0	0	1	1	1	1	1	1	1	1	1	1	1	1	1	1	1	1
RL15000409	54	CC54	I	1	1	1	1	1	1	1	1	1	1	1	1	1	1	1	1	1	1	1	1	0	1	1	1	0	0	0	0	0	0	1	1	1	1	1	1	1	1	1	1	1	1	1	1	1	1
RL15000399	54	CC54	I	1	1	1	1	1	1	1	1	1	1	1	1	1	1	1	1	1	1	1	1	0	1	1	1	0	0	0	0	0	0	1	1	1	1	1	1	1	1	1	1	1	1	1	1	1	1
RL15003016	59	CC59	I	1	1	1	1	1	1	1	1	1	1	1	1	1	1	1	1	1	1	1	1	0	1	1	1	0	0	0	0	0	1	1	1	1	1	1	1	1	1	1	1	1	1	1	1	1	1
RL15002426	59	CC59	I	1	1	1	1	1	1	1	1	1	1	1	1	1	1	1	1	1	1	1	1	0	1	1	1	0	0	0	0	0	1	1	1	1	1	1	1	1	1	1	1	1	1	1	1	1	1
RL15001557	59	CC59	I	1	1	1	1	1	1	1	1	1	1	1	1	1	1	1	1	1	1	1	1	0	1	1	1	0	0	0	0	0	1	1	1	1	1	1	1	1	1	1	1	1	1	1	1	1	1
RL15001383	59	CC59	I	1	1	1	1	1	1	1	1	1	1	1	1	1	1	1	1	1	1	1	1	0	1	1	1	0	0	0	0	0	1	1	1	1	1	1	1	1	1	1	1	1	1	1	1	1	1
RL15001379	59	CC59	I	1	1	1	1	1	1	1	1	1	1	1	1	1	1	1	1	1	1	1	1	0	1	1	1	0	0	0	0	0	1	1	1	1	1	1	1	1	1	1	1	1	1	1	1	1	1
RL15001377	59	CC59	I	1	1	1	1	1	1	1	1	1	1	1	1	1	1	1	1	1	1	1	1	0	1	1	1	0	0	0	0	0	1	1	1	1	1	1	1	1	1	1	1	1	1	1	1	1	1
RL15001337	59	CC59	I	1	1	1	1	1	1	1	1	1	1	1	1	1	1	1	1	1	1	1	1	0	1	1	1	0	0	0	0	0	1	1	1	1	1	1	1	1	1	1	1	1	1	1	1	1	1
RL15003030	18	CC18	II	1	1	1	1	1	1	1	1	1	1	1	1	1	1	1	1	1	1	1	1	1	1	1	1	1	1	1	1	1	1	1	1	1	1	1	1	1	1	1	1	1	1	1	1	1	1
RL15003028	8	CC8	II	1	1	1	1	1	1	1	1	1	1	1	1	1	1	1	1	1	1	0	1	1	1	1	1	1	1	1	1	1	1	1	1	1	1	1	1	1	1	1	1	1	1	1	1	1	1
RL15003025	8	CC8	II	1	1	1	1	1	1	1	1	1	1	1	1	1	1	1	1	1	1	0	1	1	1	1	1	1	1	1	1	1	1	1	1	1	1	1	1	1	1	1	1	1	1	1	1	1	1
RL15003024	399	CC14	II	1	1	1	1	1	1	1	1	1	1	1	1	1	1	1	1	1	1	1	1	0	1	1	1	0	0	0	0	0	1	1	1	1	1	1	1	1	1	1	1	1	1	1	1	1	1
RL15003023	155	CC155	II	1	1	1	1	1	1	1	1	1	1	1	1	1	1	1	1	1	1	1	1	1	1	1	1	1	1	1	1	1	0	1	1	1	1	1	1	1	1	1	1	1	1	1	1	1	1
RL15003019	121	CC121	II	1	1	1	1	1	1	1	1	1	1	1	1	1	1	1	1	1	1	1	1	0	1	1	1	0	0	0	0	0	1	1	1	1	1	1	1	1	1	1	1	1	1	1	1	1	1
RL15003017	9	CC9	II	1	1	1	1	1	1	1	1	1	1	1	1	1	1	1	1	1	1	1	1	1	1	1	1	1	1	1	1	1	1	1	1	1	1	1	1	1	1	1	1	1	1	1	1	1	1
RL15001336	59	CC59	I	1	1	1	1	1	1	1	1	1	1	1	1	1	1	1	1	1	1	1	1	0	1	1	1	0	0	0	0	0	1	1	1	1	1	1	1	1	1	1	1	1	1	1	1	1	1
RL15003015	8	CC8	II	1	1	1	1	1	1	1	1	1	1	1	1	1	1	1	1	1	1	0	1	1	1	1	1	1	1	1	1	1	1	1	1	1	1	1	1	1	1	1	1	1	1	1	1	1	1
RL15003014	802	CC398	II	1	1	1	1	1	1	1	1	1	1	1	1	1	1	1	1	1	1	1	1	1	1	1	1	0	0	0	0	0	0	1	1	1	1	1	1	1	1	1	1	1	1	1	1	1	1
RL15003013	802	CC398	II	1	1	1	1	1	1	1	1	1	1	1	1	1	1	1	1	1	1	1	1	1	1	1	1	0	0	0	0	0	0	1	1	1	1	1	1	1	1	1	1	1	1	1	1	1	1
RL15003012	802	CC398	II	1	1	1	1	1	1	1	1	1	1	1	1	1	1	1	1	1	1	1	1	1	1	1	1	0	0	0	0	0	0	1	1	1	1	1	1	1	1	1	1	1	1	1	1	1	1
RL15003011	802	CC398	II	1	1	1	1	1	1	1	1	1	1	1	1	1	1	1	1	1	1	1	1	1	1	1	1	0	0	0	0	0	0	1	1	1	1	1	1	1	1	1	1	1	1	1	1	1	1
RL15003010	*802	CC398	II	1	1	1	1	1	1	1	1	1	1	1	1	1	1	1	1	1	1	1	1	1	1	1	1	0	0	0	0	0	0	1	1	1	1	1	1	1	1	1	1	1	1	1	1	1	1
RL15003008	8	CC8	II	1	1	1	1	1	1	1	1	1	1	1	1	1	1	1	1	1	1	0	1	1	1	1	1	1	1	1	1	1	1	1	1	1	1	1	1	1	1	1	1	1	1	1	1	1	1
RL15003007	7	CC7	II	1	1	1	1	1	1	1	1	1	1	1	1	1	1	1	1	1	1	0	1	1	1	1	1	1	1	1	1	1	1	1	1	1	1	1	1	1	1	1	1	1	1	1	1	1	1
RL15003006	398	CC398	II	1	1	1	1	1	1	1	1	1	1	1	1	1	1	1	1	1	1	1	1	1	1	1	1	0	0	0	0	0	0	1	1	1	1	1	1	1	1	1	1	1	1	1	1	1	1
RL15003005	101	CC101	II	1	1	1	1	1	1	1	1	1	1	1	1	1	1	1	1	1	1	1	1	1	1	1	1	0	0	0	0	0	1	1	1	1	1	1	1	1	1	1	1	1	1	1	1	1	1
RL15003002	7	CC7	II	1	1	1	1	1	1	1	1	1	1	1	1	1	1	1	1	1	1	0	1	1	1	1	1	1	1	1	1	1	1	1	1	1	1	1	1	1	1	1	1	1	1	1	1	1	1
RL15003001	8	CC8	II	1	1	1	1	1	1	1	1	1	1	1	1	1	1	1	1	1	1	0	1	1	1	1	1	1	1	1	1	1	1	1	1	1	1	1	1	1	1	1	1	1	1	1	1	1	1
RL15002453	121	CC121	II	1	1	1	1	1	1	1	1	1	1	1	1	1	1	1	1	1	1	1	1	0	1	1	1	0	0	0	0	0	1	1	1	1	1	1	1	1	1	1	1	1	1	1	1	1	1
RL15002447	18	CC18	II	1	1	1	1	1	1	1	1	1	1	1	1	1	1	1	1	1	1	1	1	1	1	1	1	1	1	1	1	1	1	1	1	1	1	1	1	1	1	1	1	1	1	1	1	1	1
RL15001313	59	CC59	I	1	1	1	1	1	1	1	1	1	1	1	1	1	1	1	1	1	1	1	1	0	1	1	1	0	0	0	0	0	1	1	1	1	1	1	1	1	1	1	1	1	1	1	1	1	1
RL15002440	9	CC9	II	1	1	1	1	1	1	1	1	1	1	1	1	1	1	1	1	1	1	1	1	1	1	1	1	1	1	1	1	1	1	1	1	1	1	1	1	1	1	1	1	1	1	1	1	1	1
RL15002436	155	CC155	II	1	1	1	1	1	1	1	1	1	1	1	1	1	1	1	1	1	1	1	1	1	1	1	1	1	1	1	1	1	0	1	1	1	1	1	1	1	1	1	1	1	1	1	1	1	1
RL15001293	59	CC59	I	1	1	1	1	1	1	1	1	1	1	1	1	1	1	1	1	1	1	1	1	0	1	1	1	0	0	0	0	0	1	1	1	1	1	1	1	1	1	1	1	1	1	1	1	1	1
RL15002432	8	CC8	II	1	1	1	1	1	1	1	1	1	1	1	1	1	1	1	1	1	1	0	1	1	1	1	1	1	1	1	1	1	1	1	1	1	1	1	1	1	1	1	1	1	1	1	1	1	1
RL15002430	101	CC101	II	1	1	1	1	1	1	1	1	1	1	1	1	1	1	1	1	1	1	1	1	1	1	1	1	0	0	0	0	0	1	1	1	1	1	1	1	1	1	1	1	1	1	1	1	1	1
RL15000502	59	CC59	I	1	1	1	1	1	1	1	1	1	1	1	1	1	1	1	1	1	1	1	1	0	1	1	1	0	0	0	0	0	1	1	1	1	1	1	1	1	1	1	1	1	1	1	1	1	1
RL15000401	59	CC59	I	1	1	1	1	1	1	1	1	1	1	1	1	1	1	1	1	1	1	1	1	0	1	1	1	0	0	0	0	0	1	1	1	1	1	1	1	1	1	1	1	1	1	1	1	1	1
RL15002422	101	CC101	II	1	1	1	1	1	1	1	1	1	1	1	1	1	1	1	1	1	1	1	1	1	1	1	1	0	0	0	0	0	1	1	1	1	1	1	1	1	1	1	1	1	1	1	1	1	1
RL15001986	325	CC31	II	1	1	1	1	1	1	1	1	1	1	1	1	1	1	1	1	1	1	0	1	1	1	1	1	1	1	1	1	1	1	1	1	1	1	1	1	1	1	1	1	1	1	1	1	1	1
RL15001981	121	CC121	II	1	1	1	1	1	1	1	1	1	1	1	1	1	1	1	1	1	1	1	1	0	1	1	1	0	0	0	0	0	1	1	1	1	1	1	1	1	1	1	1	1	1	1	1	1	1
RL15000331	59	CC59	I	1	1	1	1	1	1	1	1	1	1	1	1	1	1	1	1	1	1	1	1	0	1	1	1	0	0	0	0	0	1	1	1	1	1	1	1	1	1	1	1	1	1	1	1	1	1
RL15000259	59	CC59	I	1	1	1	1	1	1	1	1	1	1	1	1	1	1	1	1	1	1	1	1	0	1	1	1	0	0	0	0	0	1	1	1	1	1	1	1	1	1	1	1	1	1	1	1	1	1
RL15000255	*Novel ST. Closest ST:59 (SLV)	CC59	I	1	1	1	1	1	1	1	1	1	1	1	1	1	1	1	1	1	1	1	1	0	1	1	1	0	0	0	0	0	1	1	1	1	1	1	1	1	1	1	1	1	1	1	1	1	1
RL15000254	59	CC59	I	1	1	1	1	1	1	1	1	1	1	1	1	1	1	1	1	1	1	1	1	0	1	1	1	0	0	0	0	0	1	1	1	1	1	1	1	1	1	1	1	1	1	1	1	1	1
RL15000248	59	CC59	I	1	1	1	1	1	1	1	1	1	1	1	1	1	1	1	1	1	1	1	1	0	1	1	1	0	0	0	0	0	1	1	1	1	1	1	1	1	1	1	1	1	1	1	1	1	1
RL15000247	59	CC59	I	1	1	1	1	1	1	1	1	1	1	1	1	1	1	1	1	1	1	1	1	0	1	1	1	0	0	0	0	0	1	1	1	1	1	1	1	1	1	1	1	1	1	1	1	1	1
RL15003029	*6	CC6	I	1	1	1	1	1	1	1	1	1	1	1	1	1	1	1	1	1	1	1	1	0	1	1	1	0	0	0	0	0	1	1	1	1	1	1	1	1	1	1	1	1	1	1	1	1	1
RL15002454	6	CC6	I	1	1	1	1	1	1	1	1	1	1	1	1	1	1	1	1	1	1	1	1	0	1	1	1	0	0	0	0	0	1	1	1	1	1	1	1	1	1	1	1	1	1	1	1	1	1
RL15002452	6	CC6	I	1	1	1	1	1	1	1	1	1	1	1	1	1	1	1	1	1	1	1	1	0	1	1	1	0	0	0	0	0	1	1	1	1	1	1	1	1	1	1	1	1	1	1	1	1	1
RL15002450	6	CC6	I	1	1	1	1	1	1	1	1	1	1	1	1	1	1	1	1	1	1	1	1	0	1	1	1	0	0	0	0	0	1	1	1	1	1	1	1	1	1	1	1	1	1	1	1	1	1
RL15002449	6	CC6	I	1	1	1	1	1	1	1	1	1	1	1	1	1	1	1	1	1	1	1	1	0	1	1	1	0	0	0	0	0	1	1	1	1	1	1	1	1	1	1	1	1	1	1	1	1	1
RL15002439	*Novel ST. Closest ST:6 (SLV)	CC6	I	1	1	1	1	1	1	1	1	1	1	1	1	1	1	1	1	1	1	1	1	0	1	1	1	0	0	0	0	0	1	1	1	1	1	1	1	1	1	1	1	1	1	1	1	1	1
RL15002431	6	CC6	I	1	1	1	1	1	1	1	1	1	1	1	1	1	1	1	1	1	1	1	1	0	1	1	1	0	0	0	0	0	1	1	1	1	1	1	1	1	1	1	1	1	1	1	1	1	1
RL15002428	6	CC6	I	1	1	1	1	1	1	1	1	1	1	1	1	1	1	1	1	1	1	1	1	0	1	1	1	0	0	0	0	0	1	1	1	1	1	1	1	1	1	1	1	1	1	1	1	1	1
RL15001984	6	CC6	I	1	1	1	1	1	1	1	1	1	1	1	1	1	1	1	1	1	1	1	1	0	1	1	1	0	0	0	0	0	1	1	1	1	1	1	1	1	1	1	1	1	1	1	1	1	1
RL15001737	6	CC6	I	1	1	1	1	1	1	1	1	1	1	1	1	1	1	1	1	1	1	1	1	0	1	1	1	0	0	0	0	0	1	1	1	1	1	1	1	1	1	1	1	1	1	1	1	1	1
RL15001655	6	CC6	I	1	1	1	1	1	1	1	1	1	1	1	1	1	1	1	1	1	1	1	1	0	1	1	1	0	0	0	0	0	1	1	1	1	1	1	1	1	1	1	1	1	1	1	1	1	1
RL15001652	6	CC6	I	1	1	1	1	1	1	1	1	1	1	1	1	1	1	1	1	1	1	1	1	0	1	1	1	0	0	0	0	0	1	1	1	1	1	1	1	1	1	1	1	1	1	1	1	1	1
RL15001644	6	CC6	I	1	1	1	1	1	1	1	1	1	1	1	1	1	1	1	1	1	1	1	1	0	1	1	1	0	0	0	0	0	1	1	1	1	1	1	1	1	1	1	1	1	1	1	1	1	1
RL15001668	14	CC14	II	1	1	1	1	1	1	1	1	1	1	1	1	1	1	1	1	1	1	1	1	0	1	1	1	0	0	0	0	0	1	1	1	1	1	1	1	1	1	1	1	1	1	1	1	1	1
RL15001667	14	CC14	II	1	1	1	1	1	1	1	1	1	1	1	1	1	1	1	1	1	1	1	1	0	1	1	1	0	0	0	0	0	1	1	1	1	1	1	1	1	1	1	1	1	1	1	1	1	1
RL15001666	14	CC14	II	1	1	1	1	1	1	1	1	1	1	1	1	1	1	1	1	1	1	1	1	0	1	1	1	0	0	0	0	0	1	1	1	1	1	1	1	1	1	1	1	1	1	1	1	1	1
RL15001665	14	CC14	II	1	1	1	1	1	1	1	1	1	1	1	1	1	1	1	1	1	1	1	1	0	1	1	1	0	0	0	0	0	1	1	1	1	1	1	1	1	1	1	1	1	1	1	1	1	1
RL15001664	14	CC14	II	1	1	1	1	1	1	1	1	1	1	1	1	1	1	1	1	1	1	1	1	0	1	1	1	0	0	0	0	0	1	1	1	1	1	1	1	1	1	1	1	1	1	1	1	1	1
RL15001663	14	CC14	II	1	1	1	1	1	1	1	1	1	1	1	1	1	1	1	1	1	1	1	1	0	1	1	1	0	0	0	0	0	1	1	1	1	1	1	1	1	1	1	1	1	1	1	1	1	1
RL15001662	14	CC14	II	1	1	1	1	1	1	1	1	1	1	1	1	1	1	1	1	1	1	1	1	0	1	1	1	0	0	0	0	0	1	1	1	1	1	1	1	1	1	1	1	1	1	1	1	1	1
RL15001661	14	CC14	II	1	1	1	1	1	1	1	1	1	1	1	1	1	1	1	1	1	1	1	1	0	1	1	1	0	0	0	0	0	1	1	1	1	1	1	1	1	1	1	1	1	1	1	1	1	1
RL15001660	14	CC14	II	1	1	1	1	1	1	1	1	1	1	1	1	1	1	1	1	1	1	1	1	0	1	1	1	0	0	0	0	0	1	1	1	1	1	1	1	1	1	1	1	1	1	1	1	1	1
RL15001659	14	CC14	II	1	1	1	1	1	1	1	1	1	1	1	1	1	1	1	1	1	1	1	1	0	1	1	1	0	0	0	0	0	1	1	1	1	1	1	1	1	1	1	1	1	1	1	1	1	1
RL15001658	14	CC14	II	1	1	1	1	1	1	1	1	1	1	1	1	1	1	1	1	1	1	1	1	0	1	1	1	0	0	0	0	0	1	1	1	1	1	1	1	1	1	1	1	1	1	1	1	1	1
RL15001657	14	CC14	II	1	1	1	1	1	1	1	1	1	1	1	1	1	1	1	1	1	1	1	1	0	1	1	1	0	0	0	0	0	1	1	1	1	1	1	1	1	1	1	1	1	1	1	1	1	1
RL15001656	14	CC14	II	1	1	1	1	1	1	1	1	1	1	1	1	1	1	1	1	1	1	1	1	0	1	1	1	0	0	0	0	0	1	1	1	1	1	1	1	1	1	1	1	1	1	1	1	1	1
RL15001643	6	CC6	I	1	1	1	1	1	1	1	1	1	1	1	1	1	1	1	1	1	1	1	1	0	1	1	1	0	0	0	0	0	1	1	1	1	1	1	1	1	1	1	1	1	1	1	1	1	1
RL15001653	120	CC8	II	1	1	1	1	1	1	1	1	1	1	1	1	1	1	1	1	1	1	0	1	1	1	1	1	1	1	1	1	1	1	1	1	1	1	1	1	1	1	1	1	1	1	1	1	1	1
RL15001596	*Novel ST. Closest ST:6 (SLV)	CC6	I	1	1	1	1	1	1	1	1	1	1	1	1	1	1	1	1	1	1	1	1	0	1	1	1	0	0	0	0	0	1	1	1	1	1	1	1	1	1	1	1	1	1	1	1	1	1
RL15001650	9	CC9	II	1	1	1	1	1	1	1	1	1	1	1	1	1	1	1	1	1	1	1	1	1	1	1	1	1	1	1	1	1	1	1	1	1	1	1	1	1	1	1	1	1	1	1	1	1	1
RL15001590	6	CC6	I	1	1	1	1	1	1	1	1	1	1	1	1	1	1	1	1	1	1	1	1	0	1	1	1	0	0	0	0	0	1	1	1	1	1	1	1	1	1	1	1	1	1	1	1	1	1
RL15001587	6	CC6	I	1	1	1	1	1	1	1	1	1	1	1	1	1	1	1	1	1	1	1	1	0	1	1	1	0	0	0	0	0	1	1	1	1	1	1	1	1	1	1	1	1	1	1	1	1	1
RL15001642	8	CC8	II	1	1	1	1	1	1	1	1	1	1	1	1	1	1	1	1	1	1	0	1	1	1	1	1	1	1	1	1	1	1	1	1	1	1	1	1	1	1	1	1	1	1	1	1	1	1
RL15001640	8	CC8	II	1	1	1	1	1	1	1	1	1	1	1	1	1	1	1	1	1	1	0	1	1	1	1	1	1	1	1	1	1	1	1	1	1	1	1	1	1	1	1	1	1	1	1	1	1	1
RL15001638	8	CC8	II	1	1	1	1	1	1	1	1	1	1	1	1	1	1	1	1	1	1	0	1	1	1	1	1	1	1	1	1	1	1	1	1	1	1	1	1	1	1	1	1	1	1	1	1	1	1
RL15001635	398	CC398	II	1	1	1	1	1	1	1	1	1	1	1	1	1	1	1	1	1	1	1	1	1	1	1	1	0	0	0	0	0	0	1	1	1	1	1	1	1	1	1	1	1	1	1	1	1	1
RL15001540	6	CC6	I	1	1	1	1	1	1	1	1	1	1	1	1	1	1	1	1	1	1	1	1	0	1	1	1	0	0	0	0	0	1	1	1	1	1	1	1	1	1	1	1	1	1	1	1	1	1
RL15001632	451	CC11	II	1	1	1	1	1	1	1	1	1	1	1	1	1	1	1	1	1	1	1	1	1	1	1	1	0	0	0	0	0	1	1	1	1	1	1	1	1	1	1	1	1	1	1	1	1	1
RL15001631	7	CC7	II	1	1	1	1	1	1	1	1	1	1	1	1	1	1	1	1	1	1	0	1	1	1	1	1	1	1	1	1	1	1	1	1	1	1	1	1	1	1	1	1	1	1	1	1	1	1
RL15001423	6	CC6	I	1	1	1	1	1	1	1	1	1	1	1	1	1	1	1	1	1	1	1	1	0	1	1	1	0	0	0	0	0	1	1	1	1	1	1	1	1	1	1	1	1	1	1	1	1	1
RL15001629	8	CC8	II	1	1	1	1	1	1	1	1	1	1	1	1	1	1	1	1	1	1	0	1	1	1	1	1	1	1	1	1	1	1	1	1	1	1	1	1	1	1	1	1	1	1	1	1	1	1
RL15001627	121	CC121	II	1	1	1	1	1	1	1	1	1	1	1	1	1	1	1	1	1	1	1	1	0	1	1	1	0	0	0	0	0	1	1	1	1	1	1	1	1	1	1	1	1	1	1	1	1	1
RL15001420	6	CC6	I	1	1	1	1	1	1	1	1	1	1	1	1	1	1	1	1	1	1	1	1	0	1	1	1	0	0	0	0	0	1	1	1	1	1	1	1	1	1	1	1	1	1	1	1	1	1
RL15001624	451	CC11	II	1	1	1	1	1	1	1	1	1	1	1	1	1	1	1	1	1	1	1	1	1	1	1	1	0	0	0	0	0	1	1	1	1	1	1	1	1	1	1	1	1	1	1	1	1	1
RL15001621	91	CC14	II	1	1	1	1	1	1	1	1	1	1	1	1	1	1	1	1	1	1	1	1	1	1	1	1	0	0	0	0	0	1	1	1	1	1	1	1	1	1	1	1	1	1	1	1	1	1
RL15001620	101	CC101	II	1	1	1	1	1	1	1	1	1	1	1	1	1	1	1	1	1	1	1	1	1	1	1	1	0	0	0	0	0	1	1	1	1	1	1	1	1	1	1	1	1	1	1	1	1	1
RL15001619	9	CC9	II	1	1	1	1	1	1	1	1	1	1	1	1	1	1	1	1	1	1	1	1	1	1	1	1	1	1	1	1	1	1	1	1	1	1	1	1	1	1	1	1	1	1	1	1	1	1
RL15001618	7	CC7	II	1	1	1	1	1	1	1	1	1	1	1	1	1	1	1	1	1	1	0	1	1	1	1	1	1	1	1	1	1	1	1	1	1	1	1	1	1	1	1	1	1	1	1	1	1	1
RL15001616	9	CC9	II	1	1	1	1	1	1	1	1	1	1	1	1	1	1	1	1	1	1	1	1	1	1	1	1	1	1	1	1	1	1	1	1	1	1	1	1	1	1	1	1	1	1	1	1	1	1
RL15001614	7	CC7	II	1	1	1	1	1	1	1	1	1	1	1	1	1	1	1	1	1	1	0	1	1	1	1	1	1	1	1	1	1	1	1	1	1	1	1	1	1	1	1	1	1	1	1	1	1	1
RL15001417	6	CC6	I	1	1	1	1	1	1	1	1	1	1	1	1	1	1	1	1	1	1	1	1	0	1	1	1	0	0	0	0	0	1	1	1	1	1	1	1	1	1	1	1	1	1	1	1	1	1
RL15001612	7	CC7	II	1	1	1	1	1	1	1	1	1	1	1	1	1	1	1	1	1	1	0	1	1	1	1	1	1	1	1	1	1	1	1	1	1	1	1	1	1	1	1	1	1	1	1	1	1	1
RL15001611	7	CC7	II	1	1	1	1	1	1	1	1	1	1	1	1	1	1	1	1	1	1	0	1	1	1	1	1	1	1	1	1	1	1	1	1	1	1	1	1	1	1	1	1	1	1	1	1	1	1
RL15001607	204	CC204	II	1	1	1	1	1	1	1	1	1	1	1	1	1	1	1	1	1	1	0	1	1	1	1	1	1	1	1	1	1	1	1	1	1	1	1	1	1	1	1	1	1	1	1	1	1	1
RL15001605	8	CC8	II	1	1	1	1	1	1	1	1	1	1	1	1	1	1	1	1	1	1	0	1	1	1	1	1	1	1	1	1	1	1	1	1	1	1	1	1	1	1	1	1	1	1	1	1	1	1
RL15001604	7	CC7	II	1	1	1	1	1	1	1	1	1	1	1	1	1	1	1	1	1	1	0	1	1	1	1	1	1	1	1	1	1	1	1	1	1	1	1	1	1	1	1	1	1	1	1	1	1	1
RL15001352	6	CC6	I	1	1	1	1	1	1	1	1	1	1	1	1	1	1	1	1	1	1	1	1	0	1	1	1	0	0	0	0	0	1	1	1	1	1	1	1	1	1	1	1	1	1	1	1	1	1
RL15001600	9	CC9	II	1	1	1	1	1	1	1	1	1	1	1	1	1	1	1	1	1	1	1	1	1	1	1	1	1	1	1	1	1	1	1	1	1	1	1	1	1	1	1	1	1	1	1	1	1	1
RL15001597	37	CC37	II	1	1	1	1	1	1	1	1	1	1	1	1	1	1	1	1	1	1	0	1	1	1	1	1	0	0	0	0	0	1	1	1	1	1	1	1	1	1	1	1	1	1	1	1	1	1
RL15001595	8	CC8	II	1	1	1	1	1	1	1	1	1	1	1	1	1	1	1	1	1	1	0	1	1	1	1	1	1	1	1	1	1	1	1	1	1	1	1	1	1	1	1	1	1	1	1	1	1	1
RL15001348	6	CC6	I	1	1	1	1	1	1	1	1	1	1	1	1	1	1	1	1	1	1	1	1	0	1	1	1	0	0	0	0	0	1	1	1	1	1	1	1	1	1	1	1	1	1	1	1	1	1
RL15001593	16	CC8	II	1	1	1	1	1	1	1	1	1	1	1	1	1	1	1	1	1	1	0	1	1	1	1	1	1	1	1	1	1	1	1	1	1	1	1	1	1	1	1	1	1	1	1	1	1	1
RL15001592	155	CC155	II	1	1	1	1	1	1	1	1	1	1	1	1	1	1	1	1	1	1	1	1	1	1	1	1	1	1	1	1	1	0	1	1	1	1	1	1	1	1	1	1	1	1	1	1	1	1
RL15001589	14	CC14	II	1	1	1	1	1	1	1	1	1	1	1	1	1	1	1	1	1	1	1	1	0	1	1	1	0	0	0	0	0	1	1	1	1	1	1	1	1	1	1	1	1	1	1	1	1	1
RL15001345	6	CC6	I	1	1	1	1	1	1	1	1	1	1	1	1	1	1	1	1	1	1	1	1	0	1	1	1	0	0	0	0	0	1	1	1	1	1	1	1	1	1	1	1	1	1	1	1	1	1
RL15001583	155	CC155	II	1	1	1	1	1	1	1	1	1	1	1	1	1	1	1	1	1	1	1	1	1	1	1	1	1	1	1	1	1	0	1	1	1	1	1	1	1	1	1	1	1	1	1	1	1	1
RL15001582	8	CC8	II	1	1	1	1	1	1	1	1	1	1	1	1	1	1	1	1	1	1	0	1	1	1	1	1	1	1	1	1	1	1	1	1	1	1	1	1	1	1	1	1	1	1	1	1	1	1
RL15001581	121	CC121	II	1	1	1	1	1	1	1	1	1	1	1	1	1	1	1	1	1	1	1	1	0	1	1	1	0	0	0	0	0	1	1	1	1	1	1	1	1	1	1	1	1	1	1	1	1	1
RL15001580	8	CC8	II	1	1	1	1	1	1	1	1	1	1	1	1	1	1	1	1	1	1	0	1	1	1	1	1	1	1	1	1	1	1	1	1	1	1	1	1	1	1	1	1	1	1	1	1	1	1
RL15001579	9	CC9	II	1	1	1	1	1	1	1	1	1	1	1	1	1	1	1	1	1	1	1	1	1	1	1	1	1	1	1	1	1	1	1	1	1	1	1	1	1	1	1	1	1	1	1	1	1	1
RL15001578	7	CC7	II	1	1	1	1	1	1	1	1	1	1	1	1	1	1	1	1	1	1	0	1	1	1	1	1	1	1	1	1	1	1	1	1	1	1	1	1	1	1	1	1	1	1	1	1	1	1
RL15001577	91	CC14	II	1	1	1	1	1	1	1	1	1	1	1	1	1	1	1	1	1	1	1	1	1	1	1	1	0	0	0	0	0	1	1	1	1	1	1	1	1	1	1	1	1	1	1	1	1	1
RL15001576	8	CC8	II	1	1	1	1	1	1	1	1	1	1	1	1	1	1	1	1	1	1	0	1	1	1	1	1	1	1	1	1	1	1	1	1	1	1	1	1	1	1	1	1	1	1	1	1	1	1
RL15001575	399	CC14	II	1	1	1	1	1	1	1	1	1	1	1	1	1	1	1	1	1	1	1	1	0	1	1	1	0	0	0	0	0	1	1	1	1	1	1	1	1	1	1	1	1	1	1	1	1	1
RL15001574	NOVEL allele. Closest ST:177(SLV)	CC177	II	1	1	1	1	1	1	1	1	1	1	1	1	1	1	1	1	1	1	0	1	1	1	1	1	0	0	0	0	0	1	1	1	1	1	1	1	1	1	1	1	1	1	1	1	1	1
RL15001573	121	CC121	II	1	1	1	1	1	1	1	1	1	1	1	1	1	1	1	1	1	1	1	1	0	1	1	1	0	0	0	0	0	1	1	1	1	1	1	1	1	1	1	1	1	1	1	1	1	1
RL15001572	7	CC7	II	1	1	1	1	1	1	1	1	1	1	1	1	1	1	1	1	1	1	0	1	1	1	1	1	1	1	1	1	1	1	1	1	1	1	1	1	1	1	1	1	1	1	1	1	1	1
RL15001571	399	CC14	II	1	1	1	1	1	1	1	1	1	1	1	1	1	1	1	1	1	1	1	1	0	1	1	1	0	0	0	0	0	1	1	1	1	1	1	1	1	1	1	1	1	1	1	1	1	1
RL15001570	399	CC14	II	1	1	1	1	1	1	1	1	1	1	1	1	1	1	1	1	1	1	1	1	0	1	1	1	0	0	0	0	0	1	1	1	1	1	1	1	1	1	1	1	1	1	1	1	1	1
RL15001568	7	CC7	II	1	1	1	1	1	1	1	1	1	1	1	1	1	1	1	1	1	1	0	1	1	1	1	1	1	1	1	1	1	1	1	1	1	1	1	1	1	1	1	1	1	1	1	1	1	1
RL15001567	101	CC101	II	1	1	1	1	1	1	1	1	1	1	1	1	1	1	1	1	1	1	1	1	1	1	1	1	0	0	0	0	0	1	1	1	1	1	1	1	1	1	1	1	1	1	1	1	1	1
RL15001566	7	CC7	II	1	1	1	1	1	1	1	1	1	1	1	1	1	1	1	1	1	1	0	1	1	1	1	1	1	1	1	1	1	1	1	1	1	1	1	1	1	1	1	1	1	1	1	1	1	1
RL15001565	20	CC20	II	1	1	1	1	1	1	1	1	1	1	1	1	1	1	1	1	1	1	1	1	1	1	1	1	0	0	0	0	0	1	1	1	1	1	1	1	1	1	1	1	1	1	1	1	1	1
RL15001563	31	CC31	II	1	1	1	1	1	1	1	1	1	1	1	1	1	1	1	1	1	1	0	1	1	1	1	1	1	1	1	1	1	1	1	1	1	1	1	1	1	1	1	1	1	1	1	1	1	1
RL15001562	451	CC11	II	1	1	1	1	1	1	1	1	1	1	1	1	1	1	1	1	1	1	1	1	1	1	1	1	0	0	0	0	0	1	1	1	1	1	1	1	1	1	1	1	1	1	1	1	1	1
RL15001561	8	CC8	II	1	1	1	1	1	1	1	1	1	1	1	1	1	1	1	1	1	1	0	1	1	1	1	1	1	1	1	1	1	1	1	1	1	1	1	1	1	1	1	1	1	1	1	1	1	1
RL15001560	155	CC155	II	1	1	1	1	1	1	1	1	1	1	1	1	1	1	1	1	1	1	1	1	1	1	1	1	1	1	1	1	1	0	1	1	1	1	1	1	1	1	1	1	1	1	1	1	1	1
RL15001559	14	CC14	II	1	1	1	1	1	1	1	1	1	1	1	1	1	1	1	1	1	1	1	1	0	1	1	1	0	0	0	0	0	1	1	1	1	1	1	1	1	1	1	1	1	1	1	1	1	1
RL15001558	399	CC14	II	1	1	1	1	1	1	1	1	1	1	1	1	1	1	1	1	1	1	1	1	0	1	1	1	0	0	0	0	0	1	1	1	1	1	1	1	1	1	1	1	1	1	1	1	1	1
RL15001343	6	CC6	I	1	1	1	1	1	1	1	1	1	1	1	1	1	1	1	1	1	1	1	1	0	1	1	1	0	0	0	0	0	1	1	1	1	1	1	1	1	1	1	1	1	1	1	1	1	1
RL15001556	398	CC398	II	1	1	1	1	1	1	1	1	1	1	1	1	1	1	1	1	1	1	1	1	1	1	1	1	0	0	0	0	0	0	1	1	1	1	1	1	1	1	1	1	1	1	1	1	1	1
RL15001555	18	CC18	II	1	1	1	1	1	1	1	1	1	1	1	1	1	1	1	1	1	1	1	1	1	1	1	1	1	1	1	1	1	1	1	1	1	1	1	1	1	1	1	1	1	1	1	1	1	1
RL15001554	8	CC8	II	1	1	1	1	1	1	1	1	1	1	1	1	1	1	1	1	1	1	0	1	1	1	1	1	1	1	1	1	1	1	1	1	1	1	1	1	1	1	1	1	1	1	1	1	1	1
RL15001553	8	CC8	II	1	1	1	1	1	1	1	1	1	1	1	1	1	1	1	1	1	1	0	1	1	1	1	1	1	1	1	1	1	1	1	1	1	1	1	1	1	1	1	1	1	1	1	1	1	1
RL15001551	21	CC21	II	1	1	1	1	1	1	1	1	1	1	1	1	1	1	1	1	1	1	0	1	1	1	1	1	0	0	0	0	0	1	1	1	1	1	1	1	1	1	1	1	1	1	1	1	1	1
RL15001549	37	CC37	II	1	1	1	1	1	1	1	1	1	1	1	1	1	1	1	1	1	1	0	1	1	1	1	1	0	0	0	0	0	1	1	1	1	1	1	1	1	1	1	1	1	1	1	1	1	1
RL15001545	8	CC8	II	1	1	1	1	1	1	1	1	1	1	1	1	1	1	1	1	1	1	0	1	1	1	1	1	1	1	1	1	1	1	1	1	1	1	1	1	1	1	1	1	1	1	1	1	1	1
RL15001543	21	CC21	II	1	1	1	1	1	1	1	1	1	1	1	1	1	1	1	1	1	1	0	1	1	1	1	1	0	0	0	0	0	1	1	1	1	1	1	1	1	1	1	1	1	1	1	1	1	1
RL15001542	26	CC26	II	1	1	1	1	1	1	1	1	1	1	1	1	1	1	1	1	1	1	1	1	1	1	1	1	1	1	1	1	1	1	1	1	1	1	1	1	1	1	1	1	1	1	1	1	1	1
RL15001539	7	CC7	II	1	1	1	1	1	1	1	1	1	1	1	1	1	1	1	1	1	1	0	1	1	1	1	1	1	1	1	1	1	1	1	1	1	1	1	1	1	1	1	1	1	1	1	1	1	1
RL15001538	9	CC9	II	1	1	1	1	1	1	1	1	1	1	1	1	1	1	1	1	1	1	1	1	1	1	1	1	1	1	1	1	1	1	1	1	1	1	1	1	1	1	1	1	1	1	1	1	1	1
RL15001537	9	CC9	II	1	1	1	1	1	1	1	1	1	1	1	1	1	1	1	1	1	1	1	1	1	1	1	1	1	1	1	1	1	1	1	1	1	1	1	1	1	1	1	1	1	1	1	1	1	1
RL15001536	570	ST570	II	1	1	1	1	1	1	1	1	1	1	1	1	1	1	1	1	1	1	1	1	1	1	1	1	0	0	0	0	0	1	1	1	1	1	1	1	1	1	1	1	1	1	1	1	1	1
RL15001339	6	CC6	I	1	1	1	1	1	1	1	1	1	1	1	1	1	1	1	1	1	1	1	1	0	1	1	1	0	0	0	0	0	1	1	1	1	1	1	1	1	1	1	1	1	1	1	1	1	1
RL15001307	6	CC6	I	1	1	1	1	1	1	1	1	1	1	1	1	1	1	1	1	1	1	1	1	0	1	1	1	0	0	0	0	0	1	1	1	1	1	1	1	1	1	1	1	1	1	1	1	1	1
RL15001531	155	CC155	II	1	1	1	1	1	1	1	1	1	1	1	1	1	1	1	1	1	1	1	1	1	1	1	1	1	1	1	1	1	0	1	1	1	1	1	1	1	1	1	1	1	1	1	1	1	1
RL15001280	6	CC6	I	1	1	1	1	1	1	1	1	1	1	1	1	1	1	1	1	1	1	1	1	0	1	1	1	0	0	0	0	0	1	1	1	1	1	1	1	1	1	1	1	1	1	1	1	1	1
RL15001528	101	CC101	II	1	1	1	1	1	1	1	1	1	1	1	1	1	1	1	1	1	1	1	1	1	1	1	1	0	0	0	0	0	1	1	1	1	1	1	1	1	1	1	1	1	1	1	1	1	1
RL15001278	NOVEL allele. Closest ST:6(SLV)	CC6	I	1	1	1	1	1	1	1	1	1	1	1	1	1	1	1	1	1	1	1	1	0	1	1	1	0	0	0	0	0	1	1	1	1	1	1	1	1	1	1	1	1	1	1	1	1	1
RL15001524	37	CC37	II	1	1	1	1	1	1	1	1	1	1	1	1	1	1	1	1	1	1	0	1	1	1	1	1	0	0	0	0	0	1	1	1	1	1	1	1	1	1	1	1	1	1	1	1	1	1
RL15001523	9	CC9	II	1	1	1	1	1	1	1	1	1	1	1	1	1	1	1	1	1	1	1	1	1	1	1	1	1	1	1	1	1	1	1	1	1	1	1	1	1	1	1	1	1	1	1	1	1	1
RL15001427	101	CC101	II	1	1	1	1	1	1	1	1	1	1	1	1	1	1	1	1	1	1	1	1	1	1	1	1	0	0	0	0	0	1	1	1	1	1	1	1	1	1	1	1	1	1	1	1	1	1
RL15001425	9	CC9	II	1	1	1	1	1	1	1	1	1	1	1	1	1	1	1	1	1	1	1	1	1	1	1	1	1	1	1	1	1	1	1	1	1	1	1	1	1	1	1	1	1	1	1	1	1	1
RL15001424	9	CC9	II	1	1	1	1	1	1	1	1	1	1	1	1	1	1	1	1	1	1	1	1	1	1	1	1	1	1	1	1	1	1	1	1	1	1	1	1	1	1	1	1	1	1	1	1	1	1
RL15001419	18	CC18	II	1	1	1	1	1	1	1	1	1	1	1	1	1	1	1	1	1	1	1	1	1	1	1	1	1	1	1	1	1	1	1	1	1	1	1	1	1	1	1	1	1	1	1	1	1	1
RL15001418	451	CC11	II	1	1	1	1	1	1	1	1	1	1	1	1	1	1	1	1	1	1	1	1	1	1	1	1	0	0	0	0	0	1	1	1	1	1	1	1	1	1	1	1	1	1	1	1	1	1
RL15001416	155	CC155	II	1	1	1	1	1	1	1	1	1	1	1	1	1	1	1	1	1	1	1	1	1	1	1	1	1	1	1	1	1	0	1	1	1	1	1	1	1	1	1	1	1	1	1	1	1	1
RL15001415	155	CC155	II	1	1	1	1	1	1	1	1	1	1	1	1	1	1	1	1	1	1	1	1	1	1	1	1	1	1	1	1	1	0	1	1	1	1	1	1	1	1	1	1	1	1	1	1	1	1
RL15001411	7	CC7	II	1	1	1	1	1	1	1	1	1	1	1	1	1	1	1	1	1	1	0	1	1	1	1	1	1	1	1	1	1	1	1	1	1	1	1	1	1	1	1	1	1	1	1	1	1	1
RL15001410	7	CC7	II	1	1	1	1	1	1	1	1	1	1	1	1	1	1	1	1	1	1	0	1	1	1	1	1	1	1	1	1	1	1	1	1	1	1	1	1	1	1	1	1	1	1	1	1	1	1
RL15001409	394	CC415	II	1	1	1	1	1	1	1	1	1	1	1	1	1	1	1	1	1	1	1	1	1	1	1	1	0	0	0	0	0	1	1	1	1	1	1	1	1	1	1	1	1	1	1	1	1	1
RL15001408	7	CC7	II	1	1	1	1	1	1	1	1	1	1	1	1	1	1	1	1	1	1	0	1	1	1	1	1	1	1	1	1	1	1	1	1	1	1	1	1	1	1	1	1	1	1	1	1	1	1
RL15001407	394	CC415	II	1	1	1	1	1	1	1	1	1	1	1	1	1	1	1	1	1	1	1	1	1	1	1	1	0	0	0	0	0	1	1	1	1	1	1	1	1	1	1	1	1	1	1	1	1	1
RL15001406	394	CC415	II	1	1	1	1	1	1	1	1	1	1	1	1	1	1	1	1	1	1	1	1	1	1	1	1	0	0	0	0	0	1	1	1	1	1	1	1	1	1	1	1	1	1	1	1	1	1
RL15001405	394	CC415	II	1	1	1	1	1	1	1	1	1	1	1	1	1	1	1	1	1	1	1	1	1	1	1	1	0	0	0	0	0	1	1	1	1	1	1	1	1	1	1	1	1	1	1	1	1	1
RL15001404	394	CC415	II	1	1	1	1	1	1	1	1	1	1	1	1	1	1	1	1	1	1	1	1	1	1	1	1	0	0	0	0	0	1	1	1	1	1	1	1	1	1	1	1	1	1	1	1	1	1
RL15001403	394	CC415	II	1	1	1	1	1	1	1	1	1	1	1	1	1	1	1	1	1	1	1	1	1	1	1	1	0	0	0	0	0	1	1	1	1	1	1	1	1	1	1	1	1	1	1	1	1	1
RL15001400	394	CC415	II	1	1	1	1	1	1	1	1	1	1	1	1	1	1	1	1	1	1	1	1	1	1	1	1	0	0	0	0	0	1	1	1	1	1	1	1	1	1	1	1	1	1	1	1	1	1
RL15001398	7	CC7	II	1	1	1	1	1	1	1	1	1	1	1	1	1	1	1	1	1	1	0	1	1	1	1	1	1	1	1	1	1	1	1	1	1	1	1	1	1	1	1	1	1	1	1	1	1	1
RL15001396	7	CC7	II	1	1	1	1	1	1	1	1	1	1	1	1	1	1	1	1	1	1	0	1	1	1	1	1	1	1	1	1	1	1	1	1	1	1	1	1	1	1	1	1	1	1	1	1	1	1
RL15001395	*7	CC7	II	1	1	1	1	1	1	1	1	1	1	1	1	1	1	1	1	1	1	0	1	1	1	1	1	1	1	1	1	1	1	1	1	1	1	1	1	1	1	1	1	1	1	1	1	1	1
RL15001394	394	CC415	II	1	1	1	1	1	1	1	1	1	1	1	1	1	1	1	1	1	1	1	1	1	1	1	1	0	0	0	0	0	1	1	1	1	1	1	1	1	1	1	1	1	1	1	1	1	1
RL15001386	403	CC403	II	1	1	1	1	1	1	1	1	1	1	1	1	1	1	1	1	1	1	0	1	1	1	1	1	1	1	1	1	1	1	1	1	1	1	1	1	1	1	1	1	1	1	1	1	1	1
RL15001385	9	CC9	II	1	1	1	1	1	1	1	1	1	1	1	1	1	1	1	1	1	1	1	1	1	1	1	1	1	1	1	1	1	1	1	1	1	1	1	1	1	1	1	1	1	1	1	1	1	1
RL15001384	37	CC37	II	1	1	1	1	1	1	1	1	1	1	1	1	1	1	1	1	1	1	0	1	1	1	1	1	0	0	0	0	0	1	1	1	1	1	1	1	1	1	1	1	1	1	1	1	1	1
RL15000688	6	CC6	I	1	1	1	1	1	1	1	1	1	1	1	1	1	1	1	1	1	1	1	1	0	1	1	1	0	0	0	0	0	1	1	1	1	1	1	1	1	1	1	1	1	1	1	1	1	1
RL15000684	6	CC6	I	1	1	1	1	1	1	1	1	1	1	1	1	1	1	1	1	1	1	1	1	0	1	1	1	0	0	0	0	0	1	1	1	1	1	1	1	1	1	1	1	1	1	1	1	1	1
RL15001380	7	CC7	II	1	1	1	1	1	1	1	1	1	1	1	1	1	1	1	1	1	1	0	1	1	1	1	1	1	1	1	1	1	1	1	1	1	1	1	1	1	1	1	1	1	1	1	1	1	1
RL15000665	6	CC6	I	1	1	1	1	1	1	1	1	1	1	1	1	1	1	1	1	1	1	1	1	0	1	1	1	0	0	0	0	0	1	1	1	1	1	1	1	1	1	1	1	1	1	1	1	1	1
RL15000646	6	CC6	I	1	1	1	1	1	1	1	1	1	1	1	1	1	1	1	1	1	1	1	1	0	1	1	1	0	0	0	0	0	1	1	1	1	1	1	1	1	1	1	1	1	1	1	1	1	1
RL15001376	37	CC37	II	1	1	1	1	1	1	1	1	1	1	1	1	1	1	1	1	1	1	0	1	1	1	1	1	0	0	0	0	0	1	1	1	1	1	1	1	1	1	1	1	1	1	1	1	1	1
RL15001374	121	CC121	II	1	1	1	1	1	1	1	1	1	1	1	1	1	1	1	1	1	1	1	1	0	1	1	1	0	0	0	0	0	1	1	1	1	1	1	1	1	1	1	1	1	1	1	1	1	1
RL15001372	7	CC7	II	1	1	1	1	1	1	1	1	1	1	1	1	1	1	1	1	1	1	0	1	1	1	1	1	1	1	1	1	1	1	1	1	1	1	1	1	1	1	1	1	1	1	1	1	1	1
RL15001371	394	CC415	II	1	1	1	1	1	1	1	1	1	1	1	1	1	1	1	1	1	1	1	1	1	1	1	1	0	0	0	0	0	1	1	1	1	1	1	1	1	1	1	1	1	1	1	1	1	1
RL15001369	155	CC155	II	1	1	1	1	1	1	1	1	1	1	1	1	1	1	1	1	1	1	1	1	1	1	1	1	1	1	1	1	1	0	1	1	1	1	1	1	1	1	1	1	1	1	1	1	1	1
RL15001368	504	CC475	II	1	1	1	1	1	1	1	1	1	1	1	1	1	1	1	1	1	1	1	1	0	1	1	1	0	0	0	0	0	1	1	1	1	1	1	1	1	1	1	1	1	1	1	1	1	1
RL15001367	155	CC155	II	1	1	1	1	1	1	1	1	1	1	1	1	1	1	1	1	1	1	1	1	1	1	1	1	1	1	1	1	1	0	1	1	1	1	1	1	1	1	1	1	1	1	1	1	1	1
RL15001366	155	CC155	II	1	1	1	1	1	1	1	1	1	1	1	1	1	1	1	1	1	1	1	1	1	1	1	1	1	1	1	1	1	0	1	1	1	1	1	1	1	1	1	1	1	1	1	1	1	1
RL15001364	155	CC155	II	1	1	1	1	1	1	1	1	1	1	1	1	1	1	1	1	1	1	1	1	1	1	1	1	1	1	1	1	1	0	1	1	1	1	1	1	1	1	1	1	1	1	1	1	1	1
RL15001363	155	CC155	II	1	1	1	1	1	1	1	1	1	1	1	1	1	1	1	1	1	1	1	1	1	1	1	1	1	1	1	1	1	0	1	1	1	1	1	1	1	1	1	1	1	1	1	1	1	1
RL15001362	155	CC155	II	1	1	1	1	1	1	1	1	1	1	1	1	1	1	1	1	1	1	1	1	1	1	1	1	1	1	1	1	1	0	1	1	1	1	1	1	1	1	1	1	1	1	1	1	1	1
RL15001361	155	CC155	II	1	1	1	1	1	1	1	1	1	1	1	1	1	1	1	1	1	1	1	1	1	1	1	1	1	1	1	1	1	0	1	1	1	1	1	1	1	1	1	1	1	1	1	1	1	1
RL15001360	155	CC155	II	1	1	1	1	1	1	1	1	1	1	1	1	1	1	1	1	1	1	1	1	1	1	1	1	1	1	1	1	1	0	1	1	1	1	1	1	1	1	1	1	1	1	1	1	1	1
RL15001359	155	CC155	II	1	1	1	1	1	1	1	1	1	1	1	1	1	1	1	1	1	1	1	1	1	1	1	1	1	1	1	1	1	0	1	1	1	1	1	1	1	1	1	1	1	1	1	1	1	1
RL15001358	155	CC155	II	1	1	1	1	1	1	1	1	1	1	1	1	1	1	1	1	1	1	1	1	1	1	1	1	1	1	1	1	1	0	1	1	1	1	1	1	1	1	1	1	1	1	1	1	1	1
RL15001357	155	CC155	II	1	1	1	1	1	1	1	1	1	1	1	1	1	1	1	1	1	1	1	1	1	1	1	1	1	1	1	1	1	0	1	1	1	1	1	1	1	1	1	1	1	1	1	1	1	1
RL15001356	155	CC155	II	1	1	1	1	1	1	1	1	1	1	1	1	1	1	1	1	1	1	1	1	1	1	1	1	1	1	1	1	1	0	1	1	1	1	1	1	1	1	1	1	1	1	1	1	1	1
RL15001355	155	CC155	II	1	1	1	1	1	1	1	1	1	1	1	1	1	1	1	1	1	1	1	1	1	1	1	1	1	1	1	1	1	0	1	1	1	1	1	1	1	1	1	1	1	1	1	1	1	1
RL15001354	204	CC204	II	1	1	1	1	1	1	1	1	1	1	1	1	1	1	1	1	1	1	0	1	1	1	1	1	1	1	1	1	1	1	1	1	1	1	1	1	1	1	1	1	1	1	1	1	1	1
RL15001353	204	CC204	II	1	1	1	1	1	1	1	1	1	1	1	1	1	1	1	1	1	1	0	1	1	1	1	1	1	1	1	1	1	1	1	1	1	1	1	1	1	1	1	1	1	1	1	1	1	1
RL15001350	91	CC14	II	1	1	1	1	1	1	1	1	1	1	1	1	1	1	1	1	1	1	1	1	1	1	1	1	0	0	0	0	0	1	1	1	1	1	1	1	1	1	1	1	1	1	1	1	1	1
RL15001349	9	CC9	II	1	1	1	1	1	1	1	1	1	1	1	1	1	1	1	1	1	1	1	1	1	1	1	1	1	1	1	1	1	1	1	1	1	1	1	1	1	1	1	1	1	1	1	1	1	1
RL15001347	121	CC121	II	1	1	1	1	1	1	1	1	1	1	1	1	1	1	1	1	1	1	1	1	0	1	1	1	0	0	0	0	0	1	1	1	1	1	1	1	1	1	1	1	1	1	1	1	1	1
RL15001346	37	CC37	II	1	1	1	1	1	1	1	1	1	1	1	1	1	1	1	1	1	1	0	1	1	1	1	1	0	0	0	0	0	1	1	1	1	1	1	1	1	1	1	1	1	1	1	1	1	1
RL15001342	20	CC20	II	1	1	1	1	1	1	1	1	1	1	1	1	1	1	1	1	1	1	1	1	1	1	1	1	0	0	0	0	0	1	1	1	1	1	1	1	1	1	1	1	1	1	1	1	1	1
RL15000520	6	CC6	I	1	1	1	1	1	1	1	1	1	1	1	1	1	1	1	1	1	1	1	1	0	1	1	1	0	0	0	0	0	1	1	1	1	1	1	1	1	1	1	1	1	1	1	1	1	1
RL15000504	6	CC6	I	1	1	1	1	1	1	1	1	1	1	1	1	1	1	1	1	1	1	1	1	0	1	1	1	0	0	0	0	0	1	1	1	1	1	1	1	1	1	1	1	1	1	1	1	1	1
RL15001335	16	CC8	II	1	1	1	1	1	1	1	1	1	1	1	1	1	1	1	1	1	1	0	1	1	1	1	1	1	1	1	1	1	1	1	1	1	1	1	1	1	1	1	1	1	1	1	1	1	1
RL15001334	9	CC9	II	1	1	1	1	1	1	1	1	1	1	1	1	1	1	1	1	1	1	1	1	1	1	1	1	1	1	1	1	1	1	1	1	1	1	1	1	1	1	1	1	1	1	1	1	1	1
RL15001333	427	CC29	II	1	1	1	1	1	1	1	1	1	1	1	1	1	1	1	1	1	1	0	1	1	1	1	1	0	0	0	0	0	1	1	1	1	1	1	1	1	1	1	1	1	1	1	1	1	1
RL15001332	8	CC8	II	1	1	1	1	1	1	1	1	1	1	1	1	1	1	1	1	1	1	0	1	1	1	1	1	1	1	1	1	1	1	1	1	1	1	1	1	1	1	1	1	1	1	1	1	1	1
RL15001327	8	CC8	II	1	1	1	1	1	1	1	1	1	1	1	1	1	1	1	1	1	1	0	1	1	1	1	1	1	1	1	1	1	1	1	1	1	1	1	1	1	1	1	1	1	1	1	1	1	1
RL15000482	6	CC6	I	1	1	1	1	1	1	1	1	1	1	1	1	1	1	1	1	1	1	1	1	0	1	1	1	0	0	0	0	0	1	1	1	1	1	1	1	1	1	1	1	1	1	1	1	1	1
RL15001325	37	CC37	II	1	1	1	1	1	1	1	1	1	1	1	1	1	1	1	1	1	1	0	1	1	1	1	1	0	0	0	0	0	1	1	1	1	1	1	1	1	1	1	1	1	1	1	1	1	1
RL15001324	37	CC37	II	1	1	1	1	1	1	1	1	1	1	1	1	1	1	1	1	1	1	0	1	1	1	1	1	0	0	0	0	0	1	1	1	1	1	1	1	1	1	1	1	1	1	1	1	1	1
RL15001323	8	CC8	II	1	1	1	1	1	1	1	1	1	1	1	1	1	1	1	1	1	1	0	1	1	1	1	1	1	1	1	1	1	1	1	1	1	1	1	1	1	1	1	1	1	1	1	1	1	1
RL15001322	37	CC37	II	1	1	1	1	1	1	1	1	1	1	1	1	1	1	1	1	1	1	0	1	1	1	1	1	0	0	0	0	0	1	1	1	1	1	1	1	1	1	1	1	1	1	1	1	1	1
RL15001321	8	CC8	II	1	1	1	1	1	1	1	1	1	1	1	1	1	1	1	1	1	1	0	1	1	1	1	1	1	1	1	1	1	1	1	1	1	1	1	1	1	1	1	1	1	1	1	1	1	1
RL15001320	37	CC37	II	1	1	1	1	1	1	1	1	1	1	1	1	1	1	1	1	1	1	0	1	1	1	1	1	0	0	0	0	0	1	1	1	1	1	1	1	1	1	1	1	1	1	1	1	1	1
RL15001318	204	CC204	II	1	1	1	1	1	1	1	1	1	1	1	1	1	1	1	1	1	1	0	1	1	1	1	1	1	1	1	1	1	1	1	1	1	1	1	1	1	1	1	1	1	1	1	1	1	1
RL15001316	20	CC20	II	1	1	1	1	1	1	1	1	1	1	1	1	1	1	1	1	1	1	1	1	1	1	1	1	0	0	0	0	0	1	1	1	1	1	1	1	1	1	1	1	1	1	1	1	1	1
RL15001315	121	CC121	II	1	1	1	1	1	1	1	1	1	1	1	1	1	1	1	1	1	1	1	1	0	1	1	1	0	0	0	0	0	1	1	1	1	1	1	1	1	1	1	1	1	1	1	1	1	1
RL15001314	394	CC415	II	1	1	1	1	1	1	1	1	1	1	1	1	1	1	1	1	1	1	1	1	1	1	1	1	0	0	0	0	0	1	1	1	1	1	1	1	1	1	1	1	1	1	1	1	1	1
RL15000473	6	CC6	I	1	1	1	1	1	1	1	1	1	1	1	1	1	1	1	1	1	1	1	1	0	1	1	1	0	0	0	0	0	1	1	1	1	1	1	1	1	1	1	1	1	1	1	1	1	1
RL15000435	6	CC6	I	1	1	1	1	1	1	1	1	1	1	1	1	1	1	1	1	1	1	1	1	0	1	1	1	0	0	0	0	0	1	1	1	1	1	1	1	1	1	1	1	1	1	1	1	1	1
RL15001309	31	CC31	II	1	1	1	1	1	1	1	1	1	1	1	1	1	1	1	1	1	1	0	1	1	1	1	1	1	1	1	1	1	1	1	1	1	1	1	1	1	1	1	1	1	1	1	1	1	1
RL15001308	20	CC20	II	1	1	1	1	1	1	1	1	1	1	1	1	1	1	1	1	1	1	1	1	1	1	1	1	0	0	0	0	0	1	1	1	1	1	1	1	1	1	1	1	1	1	1	1	1	1
RL15001306	9	CC9	II	1	1	1	1	1	1	1	1	1	1	1	1	1	1	1	1	1	1	1	1	1	1	1	1	1	1	1	1	1	1	1	1	1	1	1	1	1	1	1	1	1	1	1	1	1	1
RL15001304	9	CC9	II	1	1	1	1	1	1	1	1	1	1	1	1	1	1	1	1	1	1	1	1	1	1	1	1	1	1	1	1	1	1	1	1	1	1	1	1	1	1	1	1	1	1	1	1	1	1
RL15001302	121	CC121	II	1	1	1	1	1	1	1	1	1	1	1	1	1	1	1	1	1	1	1	1	0	1	1	1	0	0	0	0	0	1	1	1	1	1	1	1	1	1	1	1	1	1	1	1	1	1
RL15001301	121	CC121	II	1	1	1	1	1	1	1	1	1	1	1	1	1	1	1	1	1	1	1	1	0	1	1	1	0	0	0	0	0	1	1	1	1	1	1	1	1	1	1	1	1	1	1	1	1	1
RL15001300	121	CC121	II	1	1	1	1	1	1	1	1	1	1	1	1	1	1	1	1	1	1	1	1	0	1	1	1	0	0	0	0	0	1	1	1	1	1	1	1	1	1	1	1	1	1	1	1	1	1
RL15001299	121	CC121	II	1	1	1	1	1	1	1	1	1	1	1	1	1	1	1	1	1	1	1	1	0	1	1	1	0	0	0	0	0	1	1	1	1	1	1	1	1	1	1	1	1	1	1	1	1	1
RL15001298	31	CC31	II	1	1	1	1	1	1	1	1	1	1	1	1	1	1	1	1	1	1	0	1	1	1	1	1	1	1	1	1	1	1	1	1	1	1	1	1	1	1	1	1	1	1	1	1	1	1
RL15001297	121	CC121	II	1	1	1	1	1	1	1	1	1	1	1	1	1	1	1	1	1	1	1	1	0	1	1	1	0	0	0	0	0	1	1	1	1	1	1	1	1	1	1	1	1	1	1	1	1	1
RL15001296	9	CC9	II	1	1	1	1	1	1	1	1	1	1	1	1	1	1	1	1	1	1	1	1	1	1	1	1	1	1	1	1	1	1	1	1	1	1	1	1	1	1	1	1	1	1	1	1	1	1
RL15000434	6	CC6	I	1	1	1	1	1	1	1	1	1	1	1	1	1	1	1	1	1	1	1	1	0	1	1	1	0	0	0	0	0	1	1	1	1	1	1	1	1	1	1	1	1	1	1	1	1	1
RL15001294	21	CC21	II	1	1	1	1	1	1	1	1	1	1	1	1	1	1	1	1	1	1	0	1	1	1	1	1	0	0	0	0	0	1	1	1	1	1	1	1	1	1	1	1	1	1	1	1	1	1
RL15000433	6	CC6	I	1	1	1	1	1	1	1	1	1	1	1	1	1	1	1	1	1	1	1	1	0	1	1	1	0	0	0	0	0	1	1	1	1	1	1	1	1	1	1	1	1	1	1	1	1	1
RL15001292	37	CC37	II	1	1	1	1	1	1	1	1	1	1	1	1	1	1	1	1	1	1	0	1	1	1	1	1	0	0	0	0	0	1	1	1	1	1	1	1	1	1	1	1	1	1	1	1	1	1
RL15001291	7	CC7	II	1	1	1	1	1	1	1	1	1	1	1	1	1	1	1	1	1	1	0	1	1	1	1	1	1	1	1	1	1	1	1	1	1	1	1	1	1	1	1	1	1	1	1	1	1	1
RL15001290	16	CC8	II	1	1	1	1	1	1	1	1	1	1	1	1	1	1	1	1	1	1	0	1	1	1	1	1	1	1	1	1	1	1	1	1	1	1	1	1	1	1	1	1	1	1	1	1	1	1
RL15000432	6	CC6	I	1	1	1	1	1	1	1	1	1	1	1	1	1	1	1	1	1	1	1	1	0	1	1	1	0	0	0	0	0	1	1	1	1	1	1	1	1	1	1	1	1	1	1	1	1	1
RL15001282	8	CC8	II	1	1	1	1	1	1	1	1	1	1	1	1	1	1	1	1	1	1	0	1	1	1	1	1	1	1	1	1	1	1	1	1	1	1	1	1	1	1	1	1	1	1	1	1	1	1
RL15001279	9	CC9	II	1	1	1	1	1	1	1	1	1	1	1	1	1	1	1	1	1	1	1	1	1	1	1	1	1	1	1	1	1	1	1	1	1	1	1	1	1	1	1	1	1	1	1	1	1	1
RL15000734	155	CC155	II	1	1	1	1	1	1	1	1	1	1	1	1	1	1	1	1	1	1	1	1	1	1	1	1	1	1	1	1	1	0	1	1	1	1	1	1	1	1	1	1	1	1	1	1	1	1
RL15000733	155	CC155	II	1	1	1	1	1	1	1	1	1	1	1	1	1	1	1	1	1	1	1	1	1	1	1	1	1	1	1	1	1	0	1	1	1	1	1	1	1	1	1	1	1	1	1	1	1	1
RL15000732	204	CC204	II	1	1	1	1	1	1	1	1	1	1	1	1	1	1	1	1	1	1	0	1	1	1	1	1	1	1	1	1	1	1	1	1	1	1	1	1	1	1	1	1	1	1	1	1	1	1
RL15000731	121	CC121	II	1	1	1	1	1	1	1	1	1	1	1	1	1	1	1	1	1	1	1	1	0	1	1	1	0	0	0	0	0	1	1	1	1	1	1	1	1	1	1	1	1	1	1	1	1	1
RL15000730	204	CC204	II	1	1	1	1	1	1	1	1	1	1	1	1	1	1	1	1	1	1	0	1	1	1	1	1	1	1	1	1	1	1	1	1	1	1	1	1	1	1	1	1	1	1	1	1	1	1
RL15000729	155	CC155	II	1	1	1	1	1	1	1	1	1	1	1	1	1	1	1	1	1	1	1	1	1	1	1	1	1	1	1	1	1	0	1	1	1	1	1	1	1	1	1	1	1	1	1	1	1	1
RL15000728	155	CC155	II	1	1	1	1	1	1	1	1	1	1	1	1	1	1	1	1	1	1	1	1	1	1	1	1	1	1	1	1	1	0	1	1	1	1	1	1	1	1	1	1	1	1	1	1	1	1
RL15000727	155	CC155	II	1	1	1	1	1	1	1	1	1	1	1	1	1	1	1	1	1	1	1	1	1	1	1	1	1	1	1	1	1	0	1	1	1	1	1	1	1	1	1	1	1	1	1	1	1	1
RL15000726	155	CC155	II	1	1	1	1	1	1	1	1	1	1	1	1	1	1	1	1	1	1	1	1	1	1	1	1	1	1	1	1	1	0	1	1	1	1	1	1	1	1	1	1	1	1	1	1	1	1
RL15000725	155	CC155	II	1	1	1	1	1	1	1	1	1	1	1	1	1	1	1	1	1	1	1	1	1	1	1	1	1	1	1	1	1	0	1	1	1	1	1	1	1	1	1	1	1	1	1	1	1	1
RL15000724	121	CC121	II	1	1	1	1	1	1	1	1	1	1	1	1	1	1	1	1	1	1	1	1	0	1	1	1	0	0	0	0	0	1	1	1	1	1	1	1	1	1	1	1	1	1	1	1	1	1
RL15000723	9	CC9	II	1	1	1	1	1	1	1	1	1	1	1	1	1	1	1	1	1	1	1	1	1	1	1	1	1	1	1	1	1	1	1	1	1	1	1	1	1	1	1	1	1	1	1	1	1	1
RL15000722	9	CC9	II	1	1	1	1	1	1	1	1	1	1	1	1	1	1	1	1	1	1	1	1	1	1	1	1	1	1	1	1	1	1	1	1	1	1	1	1	1	1	1	1	1	1	1	1	1	1
RL15000720	121	CC121	II	1	1	1	1	1	1	1	1	1	1	1	1	1	1	1	1	1	1	1	1	0	1	1	1	0	0	0	0	0	1	1	1	1	1	1	1	1	1	1	1	1	1	1	1	1	1
RL15000431	6	CC6	I	1	1	1	1	1	1	1	1	1	1	1	1	1	1	1	1	1	1	1	1	0	1	1	1	0	0	0	0	0	1	1	1	1	1	1	1	1	1	1	1	1	1	1	1	1	1
RL15000718	121	CC121	II	1	1	1	1	1	1	1	1	1	1	1	1	1	1	1	1	1	1	1	1	0	1	1	1	0	0	0	0	0	1	1	1	1	1	1	1	1	1	1	1	1	1	1	1	1	1
RL15000717	9	CC9	II	1	1	1	1	1	1	1	1	1	1	1	1	1	1	1	1	1	1	1	1	1	1	1	1	1	1	1	1	1	1	1	1	1	1	1	1	1	1	1	1	1	1	1	1	1	1
RL15000716	8	CC8	II	1	1	1	1	1	1	1	1	1	1	1	1	1	1	1	1	1	1	1	1	1	1	1	1	1	1	1	1	1	1	1	1	1	1	1	1	1	1	1	1	1	1	1	1	1	1
RL15000715	9	CC9	II	1	1	1	1	1	1	1	1	1	1	1	1	1	1	1	1	1	1	1	1	1	1	1	1	1	1	1	1	1	1	1	1	1	1	1	1	1	1	1	1	1	1	1	1	1	1
RL15000430	6	CC6	I	1	1	1	1	1	1	1	1	1	1	1	1	1	1	1	1	1	1	1	1	0	1	1	1	0	0	0	0	0	1	1	1	1	1	1	1	1	1	1	1	1	1	1	1	1	1
RL15000713	121	CC121	II	1	1	1	1	1	1	1	1	1	1	1	1	1	1	1	1	1	1	1	1	0	1	1	1	0	0	0	0	0	1	1	1	1	1	1	1	1	1	1	1	1	1	1	1	1	1
RL15000712	121	CC121	II	1	1	1	1	1	1	1	1	1	1	1	1	1	1	1	1	1	1	1	1	0	1	1	1	0	0	0	0	0	1	1	1	1	1	1	1	1	1	1	1	1	1	1	1	1	1
RL15000711	26	CC26	II	1	1	1	1	1	1	1	1	1	1	1	1	1	1	1	1	1	1	1	1	1	1	1	1	1	1	1	1	1	1	1	1	1	1	1	1	1	1	1	1	1	1	1	1	1	1
RL15000415	6	CC6	I	1	1	1	1	1	1	1	1	1	1	1	1	1	1	1	1	1	1	1	1	0	1	1	1	0	0	0	0	0	1	1	1	1	1	1	1	1	1	1	1	1	1	1	1	1	1
RL15000709	121	CC121	II	1	1	1	1	1	1	1	1	1	1	1	1	1	1	1	1	1	1	1	1	0	1	1	1	0	0	1	1	1	1	1	1	1	1	1	1	1	1	1	1	1	1	1	1	1	1
RL15000707	121	CC121	II	1	1	1	1	1	1	1	1	1	1	1	1	1	1	1	1	1	1	1	1	0	1	1	1	0	0	0	0	0	1	1	1	1	1	1	1	1	1	1	1	1	1	1	1	1	1
RL15000706	9	CC9	II	1	1	1	1	1	1	1	1	1	1	1	1	1	1	1	1	1	1	1	1	1	1	1	1	1	1	1	1	1	1	1	1	1	1	1	1	1	1	1	1	1	1	1	1	1	1
RL15000705	121	CC121	II	1	1	1	1	1	1	1	1	1	1	1	1	1	1	1	1	1	1	1	1	0	1	1	1	0	0	0	0	0	1	1	1	1	1	1	1	1	1	1	1	1	1	1	1	1	1
RL15000703	31	CC31	II	1	1	1	1	1	1	1	1	1	1	1	1	1	1	1	1	1	1	0	1	1	1	1	1	1	1	1	1	1	1	1	1	1	1	1	1	1	1	1	1	1	1	1	1	1	1
RL15000702	31	CC31	II	1	1	1	1	1	1	1	1	1	1	1	1	1	1	1	1	1	1	0	1	1	1	1	1	1	1	1	1	1	1	1	1	1	1	1	1	1	1	1	1	1	1	1	1	1	1
RL15000701	9	CC9	II	1	1	1	1	1	1	1	1	1	1	1	1	1	1	1	1	1	1	1	1	1	1	1	1	1	1	1	1	1	1	1	1	1	1	1	1	1	1	1	1	1	1	1	1	1	1
RL15000407	6	CC6	I	1	1	1	1	1	1	1	1	1	1	1	1	1	1	1	1	1	1	1	1	0	1	1	1	0	0	0	0	0	1	1	1	1	1	1	1	1	1	1	1	1	1	1	1	1	1
RL15000695	8	CC8	II	1	1	1	1	1	1	1	1	1	1	1	1	1	1	1	1	1	1	0	1	1	1	1	1	1	1	1	1	1	1	1	1	1	1	1	1	1	1	1	1	1	1	1	1	1	1
RL15000693	121	CC121	II	1	1	1	1	1	1	1	1	1	1	1	1	1	1	1	1	1	1	1	1	0	1	1	1	0	0	0	0	0	1	1	1	1	1	1	1	1	1	1	1	1	1	1	1	1	1
RL15000692	121	CC121	II	1	1	1	1	1	1	1	1	1	1	1	1	1	1	1	1	1	1	1	1	0	1	1	1	0	0	0	0	0	1	1	1	1	1	1	1	1	1	1	1	1	1	1	1	1	1
RL15000691	325	CC31	II	1	1	1	1	1	1	1	1	1	1	1	1	1	1	1	1	1	1	0	1	1	1	1	1	1	1	1	1	1	1	1	1	1	1	1	1	1	1	1	1	1	1	1	1	1	1
RL15000690	155	CC155	II	1	1	1	1	1	1	1	1	1	1	1	1	1	1	1	1	1	1	1	1	1	1	1	1	1	1	1	1	1	0	1	1	1	1	1	1	1	1	1	1	1	1	1	1	1	1
RL15000689	121	CC121	II	1	1	1	1	1	1	1	1	1	1	1	1	1	1	1	1	1	1	1	1	0	1	1	1	0	0	0	0	0	1	1	1	1	1	1	1	1	1	1	1	1	1	1	1	1	1
RL15000687	121	CC121	II	1	1	1	1	1	1	1	1	1	1	1	1	1	1	1	1	1	1	1	1	0	1	1	1	0	0	0	0	0	1	1	1	1	1	1	1	1	1	1	1	1	1	1	1	1	1
RL15000406	6	CC6	I	1	1	1	1	1	1	1	1	1	1	1	1	1	1	1	1	1	1	1	1	0	1	1	1	0	0	0	0	0	1	1	1	1	1	1	1	1	1	1	1	1	1	1	1	1	1
RL15000685	121	CC121	II	1	1	1	1	1	1	1	1	1	1	1	1	1	1	1	1	1	1	1	1	0	1	1	1	0	0	0	0	0	1	1	1	1	1	1	1	1	1	1	1	1	1	1	1	1	1
RL15000683	177	CC177	II	1	1	1	1	1	1	1	1	1	1	1	1	1	1	1	1	1	1	0	1	1	1	1	1	0	0	0	0	0	1	1	1	1	1	1	1	1	1	1	1	1	1	1	1	1	1
RL15000682	121	CC121	II	1	1	1	1	1	1	1	1	1	1	1	1	1	1	1	1	1	1	1	1	0	1	1	1	0	0	0	0	0	1	1	1	1	1	1	1	1	1	1	1	1	1	1	1	1	1
RL15000681	9	CC9	II	1	1	1	1	1	1	1	1	1	1	1	1	1	1	1	1	1	1	1	1	1	1	1	1	1	1	1	1	1	1	1	1	1	1	1	1	1	1	1	1	1	1	1	1	1	1
RL15000680	21	CC21	II	1	1	1	1	1	1	1	1	1	1	1	1	1	1	1	1	1	1	0	1	1	1	1	1	0	0	0	0	0	1	1	1	1	1	1	1	1	1	1	1	1	1	1	1	1	1
RL15000405	6	CC6	I	1	1	1	1	1	1	1	1	1	1	1	1	1	1	1	1	1	1	1	1	0	1	1	1	0	0	0	0	0	1	1	1	1	1	1	1	1	1	1	1	1	1	1	1	1	1
RL15000678	9	CC9	II	1	1	1	1	1	1	1	1	1	1	1	1	1	1	1	1	1	1	1	1	1	1	1	1	1	1	1	1	1	1	1	1	1	1	1	1	1	1	1	1	1	1	1	1	1	1
RL15000677	9	CC9	II	1	1	1	1	1	1	1	1	1	1	1	1	1	1	1	1	1	1	1	1	1	1	1	1	1	1	1	1	1	1	1	1	1	1	1	1	1	1	1	1	1	1	1	1	1	1
RL15000676	9	CC9	II	1	1	1	1	1	1	1	1	1	1	1	1	1	1	1	1	1	1	1	1	1	1	1	1	1	1	1	1	1	1	1	1	1	1	1	1	1	1	1	1	1	1	1	1	1	1
RL15000675	121	CC121	II	1	1	1	1	1	1	1	1	1	1	1	1	1	1	1	1	1	1	1	1	0	1	1	1	0	0	0	0	0	1	1	1	1	1	1	1	1	1	1	1	1	1	1	1	1	1
RL15000674	121	CC121	II	1	1	1	1	1	1	1	1	1	1	1	1	1	1	1	1	1	1	1	1	0	1	1	1	0	0	0	0	0	1	1	1	1	1	1	1	1	1	1	1	1	1	1	1	1	1
RL15000671	121	CC121	II	1	1	1	1	1	1	1	1	1	1	1	1	1	1	1	1	1	1	1	1	0	1	1	1	0	0	0	0	0	1	1	1	1	1	1	1	1	1	1	1	1	1	1	1	1	1
RL15000669	9	CC9	II	1	1	1	1	1	1	1	1	1	1	1	1	1	1	1	1	1	1	1	1	1	1	1	1	1	1	1	1	1	1	1	1	1	1	1	1	1	1	1	1	1	1	1	1	1	1
RL15000668	121	CC121	II	1	1	1	1	1	1	1	1	1	1	1	1	1	1	1	1	1	1	1	1	0	1	1	1	0	0	0	0	0	1	1	1	1	1	1	1	1	1	1	1	1	1	1	1	1	1
RL15000667	121	CC121	II	1	1	1	1	1	1	1	1	1	1	1	1	1	1	1	1	1	1	1	1	0	1	1	1	0	0	0	0	0	1	1	1	1	1	1	1	1	1	1	1	1	1	1	1	1	1
RL15000666	8	CC8	II	1	1	1	1	1	1	1	1	1	1	1	1	1	1	1	1	1	1	0	1	1	1	1	1	1	1	1	1	1	1	1	1	1	1	1	1	1	1	1	1	1	1	1	1	1	1
RL15000664	121	CC121	II	1	1	1	1	1	1	1	1	1	1	1	1	1	1	1	1	1	1	1	1	0	1	1	1	0	0	0	0	0	1	1	1	1	1	1	1	1	1	1	1	1	1	1	1	1	1
RL15000663	16	CC8	II	1	1	1	1	1	1	1	1	1	1	1	1	1	1	1	1	1	1	0	1	1	1	1	1	1	1	1	1	1	1	1	1	1	1	1	1	1	1	1	1	1	1	1	1	1	1
RL15000662	9	CC9	II	1	1	1	1	1	1	1	1	1	1	1	1	1	1	1	1	1	1	1	1	1	1	1	1	1	1	1	1	1	1	1	1	1	1	1	1	1	1	1	1	1	1	1	1	1	1
RL15000661	121	CC121	II	1	1	1	1	1	1	1	1	1	1	1	1	1	1	1	1	1	1	1	1	0	1	1	1	0	0	0	0	0	1	1	1	1	1	1	1	1	1	1	1	1	1	1	1	1	1
RL15000660	121	CC121	II	1	1	1	1	1	1	1	1	1	1	1	1	1	1	1	1	1	1	1	1	0	1	1	1	0	0	0	0	0	1	1	1	1	1	1	1	1	1	1	1	1	1	1	1	1	1
RL15000659	9	CC9	II	1	1	1	1	1	1	1	1	1	1	1	1	1	1	1	1	1	1	1	1	1	1	1	1	1	1	1	1	1	1	1	1	1	1	1	1	1	1	1	1	1	1	1	1	1	1
RL15000658	7	CC7	II	1	1	1	1	1	1	1	1	1	1	1	1	1	1	1	1	1	1	0	1	1	1	1	1	1	1	1	1	1	1	1	1	1	1	1	1	1	1	1	1	1	1	1	1	1	1
RL15000657	8	CC8	II	1	1	1	1	1	1	1	1	1	1	1	1	1	1	1	1	1	1	0	1	1	1	1	1	1	1	1	1	1	1	1	1	1	1	1	1	1	1	1	1	1	1	1	1	1	1
RL15000656	391	CC89	II	1	1	1	1	1	1	1	1	1	1	1	1	1	1	1	1	1	1	1	1	1	1	1	1	0	0	0	0	0	1	1	1	1	1	1	1	1	1	1	1	1	1	1	1	1	1
RL15000655	325	CC31	II	1	1	1	1	1	1	1	1	1	1	1	1	1	1	1	1	1	1	0	1	1	1	1	1	1	1	1	1	1	1	1	1	1	1	1	1	1	1	1	1	1	1	1	1	1	1
RL15000654	7	CC7	II	1	1	1	1	1	1	1	1	1	1	1	1	1	1	1	1	1	1	0	1	1	1	1	1	1	1	1	1	1	1	1	1	1	1	1	1	1	1	1	1	1	1	1	1	1	1
RL15000653	325	CC31	II	1	1	1	1	1	1	1	1	1	1	1	1	1	1	1	1	1	1	0	1	1	1	1	1	1	1	1	1	1	1	1	1	1	1	1	1	1	1	1	1	1	1	1	1	1	1
RL15000652	325	CC31	II	1	1	1	1	1	1	1	1	1	1	1	1	1	1	1	1	1	1	0	1	1	1	1	1	1	1	1	1	1	1	1	1	1	1	1	1	1	1	1	1	1	1	1	1	1	1
RL15000651	394	CC415	II	1	1	1	1	1	1	1	1	1	1	1	1	1	1	1	1	1	1	1	1	1	1	1	1	0	0	0	0	0	1	1	1	1	1	1	1	1	1	1	1	1	1	1	1	1	1
RL15000650	121	CC121	II	1	1	1	1	1	1	1	1	1	1	1	1	1	1	1	1	1	1	1	1	0	1	1	1	0	0	0	0	0	1	1	1	1	1	1	1	1	1	1	1	1	1	1	1	1	1
RL15000649	399	CC14	II	1	1	1	1	1	1	1	1	1	1	1	1	1	1	1	1	1	1	1	1	0	1	1	1	0	0	0	0	0	1	1	1	1	1	1	1	1	1	1	1	1	1	1	1	1	1
RL15000648	121	CC121	II	1	1	1	1	1	1	1	1	1	1	1	1	1	1	1	1	1	1	1	1	0	1	1	1	0	0	0	0	0	1	1	1	1	1	1	1	1	1	1	1	1	1	1	1	1	1
RL15000647	775	CC101	II	1	1	1	1	1	1	1	1	1	1	1	1	1	1	1	1	1	1	1	1	1	1	1	1	0	0	0	0	0	1	1	1	1	1	1	1	1	1	1	1	1	1	1	1	1	1
RL15000645	121	CC121	II	1	1	1	1	1	1	1	1	1	1	1	1	1	1	1	1	1	1	1	1	0	1	1	1	0	0	0	0	0	1	1	1	1	1	1	1	1	1	1	1	1	1	1	1	1	1
RL15000644	775	CC101	II	1	1	1	1	1	1	1	1	1	1	1	1	1	1	1	1	1	1	1	1	1	1	1	1	0	0	0	0	0	1	1	1	1	1	1	1	1	1	1	1	1	1	1	1	1	1
RL15000643	775	CC101	II	1	1	1	1	1	1	1	1	1	1	1	1	1	1	1	1	1	1	1	1	1	1	1	1	0	0	0	0	0	1	1	1	1	1	1	1	1	1	1	1	1	1	1	1	1	1
RL15000642	775	CC101	II	1	1	1	1	1	1	1	1	1	1	1	1	1	1	1	1	1	1	1	1	1	1	1	1	0	0	0	0	0	1	1	1	1	1	1	1	1	1	1	1	1	1	1	1	1	1
RL15000641	775	CC101	II	1	1	1	1	1	1	1	1	1	1	1	1	1	1	1	1	1	1	1	1	1	1	1	1	0	0	0	0	0	1	1	1	1	1	1	1	1	1	1	1	1	1	1	1	1	1
RL15000640	775	CC101	II	1	1	1	1	1	1	1	1	1	1	1	1	1	1	1	1	1	1	1	1	1	1	1	1	0	0	0	0	0	1	1	1	1	1	1	1	1	1	1	1	1	1	1	1	1	1
RL15000639	121	CC121	II	1	1	1	1	1	1	1	1	1	1	1	1	1	1	1	1	1	1	1	1	0	1	1	1	0	0	0	0	0	1	1	1	1	1	1	1	1	1	1	1	1	1	1	1	1	1
RL15000638	37	CC37	II	1	1	1	1	1	1	1	1	1	1	1	1	1	1	1	1	1	1	0	1	1	1	1	1	0	0	0	0	0	1	1	1	1	1	1	1	1	1	1	1	1	1	1	1	1	1
RL15000637	37	CC37	II	1	1	1	1	1	1	1	1	1	1	1	1	1	1	1	1	1	1	0	1	1	1	1	1	0	0	0	0	0	1	1	1	1	1	1	1	1	1	1	1	1	1	1	1	1	1
RL15000636	37	CC37	II	1	1	1	1	1	1	1	1	1	1	1	1	1	1	1	1	1	1	0	1	1	1	1	1	0	0	0	0	0	1	1	1	1	1	1	1	1	1	1	1	1	1	1	1	1	1
RL15000635	37	CC37	II	1	1	1	1	1	1	1	1	1	1	1	1	1	1	1	1	1	1	0	1	1	1	1	1	0	0	0	0	0	1	1	1	1	1	1	1	1	1	1	1	1	1	1	1	1	1
RL15000634	37	CC37	II	1	1	1	1	1	1	1	1	1	1	1	1	1	1	1	1	1	1	0	1	1	1	1	1	0	0	0	0	0	1	1	1	1	1	1	1	1	1	1	1	1	1	1	1	1	1
RL15000633	37	CC37	II	1	1	1	1	1	1	1	1	1	1	1	1	1	1	1	1	1	1	0	1	1	1	1	1	0	0	0	0	0	1	1	1	1	1	1	1	1	1	1	1	1	1	1	1	1	1
RL15000632	37	CC37	II	1	1	1	1	1	1	1	1	1	1	1	1	1	1	1	1	1	1	0	1	1	1	1	1	0	0	0	0	0	1	1	1	1	1	1	1	1	1	1	1	1	1	1	1	1	1
RL15000631	37	CC37	II	1	1	1	1	1	1	1	1	1	1	1	1	1	1	1	1	1	1	0	1	1	1	1	1	0	0	0	0	0	1	1	1	1	1	1	1	1	1	1	1	1	1	1	1	1	1
RL15000630	37	CC37	II	1	1	1	1	1	1	1	1	1	1	1	1	1	1	1	1	1	1	0	1	1	1	1	1	0	0	0	0	0	1	1	1	1	1	1	1	1	1	1	1	1	1	1	1	1	1
RL15000629	121	CC121	II	1	1	1	1	1	1	1	1	1	1	1	1	1	1	1	1	1	1	1	1	0	1	1	1	0	0	0	0	0	1	1	1	1	1	1	1	1	1	1	1	1	1	1	1	1	1
RL15000628	775	CC101	II	1	1	1	1	1	1	1	1	1	1	1	1	1	1	1	1	1	1	1	1	1	1	1	1	0	0	0	0	0	1	1	1	1	1	1	1	1	1	1	1	1	1	1	1	1	1
RL15000627	775	CC101	II	1	1	1	1	1	1	1	1	1	1	1	1	1	1	1	1	1	1	1	1	1	1	1	1	0	0	0	0	0	1	1	1	1	1	1	1	1	1	1	1	1	1	1	1	1	1
RL15000626	121	CC121	II	1	1	1	1	1	1	1	1	1	1	1	1	1	1	1	1	1	1	1	1	0	1	1	1	0	0	0	0	0	1	1	1	1	1	1	1	1	1	1	1	1	1	1	1	1	1
RL15000625	121	CC121	II	1	1	1	1	1	1	1	1	1	1	1	1	1	1	1	1	1	1	1	1	0	1	1	1	0	0	0	0	0	1	1	1	1	1	1	1	1	1	1	1	1	1	1	1	1	1
RL15000624	121	CC121	II	1	1	1	1	1	1	1	1	1	1	1	1	1	1	1	1	1	1	1	1	0	1	1	1	0	0	0	0	0	1	1	1	1	1	1	1	1	1	1	1	1	1	1	1	1	1
RL15000623	121	CC121	II	1	1	1	1	1	1	1	1	1	1	1	1	1	1	1	1	1	1	1	1	0	1	1	1	0	0	0	0	0	1	1	1	1	1	1	1	1	1	1	1	1	1	1	1	1	1
RL15000622	121	CC121	II	1	1	1	1	1	1	1	1	1	1	1	1	1	1	1	1	1	1	1	1	0	1	1	1	0	0	0	0	0	1	1	1	1	1	1	1	1	1	1	1	1	1	1	1	1	1
RL15000621	121	CC121	II	1	1	1	1	1	1	1	1	1	1	1	1	1	1	1	1	1	1	1	1	0	1	1	1	0	0	0	0	0	1	1	1	1	1	1	1	1	1	1	1	1	1	1	1	1	1
RL15000620	121	CC121	II	1	1	1	1	1	1	1	1	1	1	1	1	1	1	1	1	1	1	1	1	0	1	1	1	0	0	0	0	0	1	1	1	1	1	1	1	1	1	1	1	1	1	1	1	1	1
RL15000619	121	CC121	II	1	1	1	1	1	1	1	1	1	1	1	1	1	1	1	1	1	1	1	1	0	1	1	1	0	0	0	0	0	1	1	1	1	1	1	1	1	1	1	1	1	1	1	1	1	1
RL15000543	691	CC7	II	1	1	1	1	1	1	1	1	1	1	1	1	1	1	1	1	1	1	0	1	1	1	1	1	1	1	1	1	1	1	1	1	1	1	1	1	1	1	1	1	1	1	1	1	1	1
RL15000542	9	CC9	II	1	1	1	1	1	1	1	1	1	1	1	1	1	1	1	1	1	1	1	1	1	1	1	1	1	1	1	1	1	1	1	1	1	1	1	1	1	1	1	1	1	1	1	1	1	1
RL15000362	6	CC6	I	1	1	1	1	1	1	1	1	1	1	1	1	1	1	1	1	1	1	1	1	0	1	1	1	0	0	0	0	0	1	1	1	1	1	1	1	1	1	1	1	1	1	1	0	1	1
RL15000540	31	CC31	II	1	1	1	1	1	1	1	1	1	1	1	1	1	1	1	1	1	1	0	1	1	1	1	1	1	1	1	1	1	1	1	1	1	1	1	1	1	1	1	1	1	1	1	1	1	1
RL15000539	31	CC31	II	1	1	1	1	1	1	1	1	1	1	1	1	1	1	1	1	1	1	0	1	1	1	1	1	1	1	1	1	1	1	1	1	1	1	1	1	1	1	1	1	1	1	1	1	1	1
RL15000538	775	CC101	II	1	1	1	1	1	1	1	1	1	1	1	1	1	1	1	1	1	1	1	1	1	1	1	1	0	0	0	0	0	1	1	1	1	1	1	1	1	1	1	1	1	1	1	1	1	1
RL15000535	*7	CC7	II	1	1	1	1	1	1	1	1	1	1	1	1	1	1	1	1	1	1	1	1	1	1	1	1	1	1	1	1	1	1	1	1	1	1	1	1	1	1	1	1	1	1	1	1	1	1
RL15000322	6	CC6	I	1	1	1	1	1	1	1	1	1	1	1	1	1	1	1	1	1	1	1	1	0	1	1	1	0	0	0	0	0	1	1	1	1	1	1	1	1	1	1	1	1	1	1	1	1	1
RL15000533	9	CC9	II	1	1	1	1	1	1	1	1	1	1	1	1	1	1	1	1	1	1	1	1	1	1	1	1	1	1	1	1	1	1	1	1	1	1	1	1	1	1	1	1	1	1	1	1	1	1
RL15000532	121	CC121	II	1	1	1	1	1	1	1	1	1	1	1	1	1	1	1	1	1	1	1	1	0	1	1	1	0	0	0	0	0	1	1	1	1	1	1	1	1	1	1	1	1	1	1	1	1	1
RL15000531	9	CC9	II	1	1	1	1	1	1	1	1	1	1	1	1	1	1	1	1	1	1	1	1	1	1	1	1	1	1	1	1	1	1	1	1	1	1	1	1	1	1	1	1	1	1	1	1	1	1
RL15000530	9	CC9	II	1	1	1	1	1	1	1	1	1	1	1	1	1	1	1	1	1	1	1	1	1	1	1	1	1	1	1	1	1	1	1	1	1	1	1	1	1	1	1	1	1	1	1	1	1	1
RL15000529	9	CC9	II	1	1	1	1	1	1	1	1	1	1	1	1	1	1	1	1	1	1	1	1	1	1	1	1	1	1	1	1	1	1	1	1	1	1	1	1	1	1	1	1	1	1	1	1	1	1
RL15000528	9	CC9	II	1	1	1	1	1	1	1	1	1	1	1	1	1	1	1	1	1	1	1	1	1	1	1	1	1	1	1	1	1	1	1	1	1	1	1	1	1	1	1	1	1	1	1	1	1	1
RL15000527	8	CC8	II	1	1	1	1	1	1	1	1	1	1	1	1	1	1	1	1	1	1	0	1	1	1	1	1	1	1	1	1	1	1	1	1	1	1	1	1	1	1	1	1	1	1	1	1	1	1
RL15000526	121	CC121	II	1	1	1	1	1	1	1	1	1	1	1	1	1	1	1	1	1	1	1	1	0	1	1	1	0	0	0	0	0	1	1	1	1	1	1	1	1	1	1	1	1	1	1	1	1	1
RL15000525	9	CC9	II	1	1	1	1	1	1	1	1	1	1	1	1	1	1	1	1	1	1	1	1	1	1	1	1	1	1	1	1	1	1	1	1	1	1	1	1	1	1	1	1	1	1	1	1	1	1
RL15000524	9	CC9	II	1	1	1	1	1	1	1	1	1	1	1	1	1	1	1	1	1	1	1	1	1	1	1	1	1	1	1	1	1	1	1	1	1	1	1	1	1	1	1	1	1	1	1	1	1	1
RL15000523	9	CC9	II	1	1	1	1	1	1	1	1	1	1	1	1	1	1	1	1	1	1	1	1	1	1	1	1	1	1	1	1	1	1	1	1	1	1	1	1	1	1	1	1	1	1	1	1	1	1
RL15000522	9	CC9	II	1	1	1	1	1	1	1	1	1	1	1	1	1	1	1	1	1	1	1	1	1	1	1	1	1	1	1	1	1	1	1	1	1	1	1	1	1	1	1	1	1	1	1	1	1	1
RL15000521	31	CC31	II	1	1	1	1	1	1	1	1	1	1	1	1	1	1	1	1	1	1	0	1	1	1	1	1	1	1	1	1	1	1	1	1	1	1	1	1	1	1	1	1	1	1	1	1	1	1
RL15000519	451	CC11	II	1	1	1	1	1	1	1	1	1	1	1	1	1	1	1	1	1	1	1	1	1	1	1	1	0	0	0	0	0	1	1	1	1	1	1	1	1	1	1	1	1	1	1	1	1	1
RL15000518	451	CC11	II	1	1	1	1	1	1	1	1	1	1	1	1	1	1	1	1	1	1	1	1	1	1	1	1	0	0	0	0	0	1	1	1	1	1	1	1	1	1	1	1	1	1	1	1	1	1
RL15000517	121	CC121	II	1	1	1	1	1	1	1	1	1	1	1	1	1	1	1	1	1	1	1	1	0	1	1	1	0	0	0	0	0	1	1	1	1	1	1	1	1	1	1	1	1	1	1	1	1	1
RL15000516	121	CC121	II	1	1	1	1	1	1	1	1	1	1	1	1	1	1	1	1	1	1	1	1	0	1	1	1	0	0	0	0	0	1	1	1	1	1	1	1	1	1	1	1	1	1	1	1	1	1
RL15000514	9	CC9	II	1	1	1	1	1	1	1	1	1	1	1	1	1	1	1	1	1	1	1	1	1	1	1	1	1	1	1	1	1	1	1	1	1	1	1	1	1	1	1	1	1	1	1	1	1	1
RL15000513	9	CC9	II	1	1	1	1	1	1	1	1	1	1	1	1	1	1	1	1	1	1	1	1	1	1	1	1	1	1	1	1	1	1	1	1	1	1	1	1	1	1	1	1	1	1	1	1	1	1
RL15000512	21	CC21	II	1	1	1	1	1	1	1	1	1	1	1	1	1	1	1	1	1	1	0	1	1	1	1	1	0	0	0	0	0	1	1	1	1	1	1	1	1	1	1	1	1	1	1	1	1	1
RL15000511	91	CC14	II	1	1	1	1	1	1	1	1	1	1	1	1	1	1	1	1	1	1	1	1	1	1	1	1	0	0	0	0	0	1	1	1	1	1	1	1	1	1	1	1	1	1	1	1	1	1
RL15000510	9	CC9	II	1	1	1	1	1	1	1	1	1	1	1	1	1	1	1	1	1	1	1	1	1	1	1	1	1	1	1	1	1	1	1	1	1	1	1	1	1	1	1	1	1	1	1	1	1	1
RL15000509	9	CC9	II	1	1	1	1	1	1	1	1	1	1	1	1	1	1	1	1	1	1	1	1	1	1	1	1	1	1	1	1	1	1	1	1	1	1	1	1	1	1	1	1	1	1	1	1	1	1
RL15000508	9	CC9	II	1	1	1	1	1	1	1	1	1	1	1	1	1	1	1	1	1	1	1	1	1	1	1	1	1	1	1	1	1	1	1	1	1	1	1	1	1	1	1	1	1	1	1	1	1	1
RL15000506	16	CC8	II	1	1	1	1	1	1	1	1	1	1	1	1	1	1	1	1	1	1	0	1	1	1	1	1	1	1	1	1	1	1	1	1	1	1	1	1	1	1	1	1	1	1	1	1	1	1
RL15000505	37	CC37	II	1	1	1	1	1	1	1	1	1	1	1	1	1	1	1	1	1	1	0	1	1	1	1	1	0	0	0	0	0	1	1	1	1	1	1	1	1	1	1	1	1	1	1	1	1	1
RL15000503	9	CC9	II	1	1	1	1	1	1	1	1	1	1	1	1	1	1	1	1	1	1	1	1	1	1	1	1	1	1	1	1	1	1	1	1	1	1	1	1	1	1	1	1	1	1	1	1	1	1
RL15000309	6	CC6	I	1	1	1	1	1	1	1	1	1	1	1	1	1	1	1	1	1	1	1	1	0	1	1	1	0	0	0	0	0	1	1	1	1	1	1	1	1	1	1	1	1	1	1	1	1	1
RL15000501	121	CC121	II	1	1	1	1	1	1	1	1	1	1	1	1	1	1	1	1	1	1	1	1	0	1	1	1	0	0	0	0	0	1	1	1	1	1	1	1	1	1	1	1	1	1	1	1	1	1
RL15000280	6	CC6	I	1	1	1	1	1	1	1	1	1	1	1	1	1	1	1	1	1	1	1	1	0	1	1	1	0	0	0	0	0	1	1	1	1	1	1	1	1	1	1	1	1	1	1	1	1	1
RL15000499	NOVEL allele. Closest ST:121(SLV)	CC121	II	1	1	1	1	1	1	1	1	1	1	1	1	1	1	1	1	1	1	1	1	0	1	1	1	0	0	0	0	0	1	1	1	1	1	1	1	1	1	1	1	1	1	1	1	1	1
RL15000498	121	CC121	II	1	1	1	1	1	1	1	1	1	1	1	1	1	1	1	1	1	1	1	1	0	1	1	1	0	0	0	0	0	1	1	1	1	1	1	1	1	1	1	1	1	1	1	1	1	1
RL15000496	121	CC121	II	1	1	1	1	1	1	1	1	1	1	1	1	1	1	1	1	1	1	1	1	0	1	1	1	0	0	0	0	0	1	1	1	1	1	1	1	1	1	1	1	1	1	1	1	1	1
RL15000495	121	CC121	II	1	1	1	1	1	1	1	1	1	1	1	1	1	1	1	1	1	1	1	1	0	1	1	1	0	0	0	0	0	1	1	1	1	1	1	1	1	1	1	1	1	1	1	1	1	1
RL15000494	121	CC121	II	1	1	1	1	1	1	1	1	1	1	1	1	1	1	1	1	1	1	1	1	0	1	1	1	0	0	0	0	0	1	1	1	1	1	1	1	1	1	1	1	1	1	1	1	1	1
RL15000493	31	CC31	II	1	1	1	1	1	1	1	1	1	1	1	1	1	1	1	1	1	1	0	1	1	1	1	1	1	1	1	1	1	1	1	1	1	1	1	1	1	1	1	1	1	1	1	1	1	1
RL15000198	6	CC6	I	1	1	1	1	1	1	1	1	1	1	1	1	1	1	1	1	1	1	1	1	0	1	1	1	0	0	0	0	0	1	1	1	1	1	1	1	1	1	1	1	1	1	1	1	1	1
RL15000491	9	CC9	II	1	1	1	1	1	1	1	1	1	1	1	1	1	1	1	1	1	1	1	1	1	1	1	1	1	1	1	1	1	1	1	1	1	1	1	1	1	1	1	1	1	1	1	1	1	1
RL15000489	37	CC37	II	1	1	1	1	1	1	1	1	1	1	1	1	1	1	1	1	1	1	0	1	1	1	1	1	0	0	0	0	0	1	1	1	1	1	1	1	1	1	1	1	1	1	1	1	1	1
RL15000488	121	CC121	II	1	1	1	1	1	1	1	1	1	1	1	1	1	1	1	1	1	1	1	1	0	1	1	1	0	0	0	0	0	1	1	1	1	1	1	1	1	1	1	1	1	1	1	1	1	1
RL15000487	9	CC9	II	1	1	1	1	1	1	1	1	1	1	1	1	1	1	1	1	1	1	1	1	1	1	1	1	1	1	1	1	1	1	1	1	1	1	1	1	1	1	1	1	1	1	1	1	1	1
RL15000485	121	CC121	II	1	1	1	1	1	1	1	1	1	1	1	1	1	1	1	1	1	1	1	1	0	1	1	1	0	0	0	0	0	1	1	1	1	1	1	1	1	1	1	1	1	1	1	1	1	1
RL15000484	121	CC121	II	1	1	1	1	1	1	1	1	1	1	1	1	1	1	1	1	1	1	1	1	0	1	1	1	0	0	0	0	0	1	1	1	1	1	1	1	1	1	1	1	1	1	1	1	1	1
RL15000483	31	CC31	II	1	1	1	1	1	1	1	1	1	1	1	1	1	1	1	1	1	1	0	1	1	1	1	1	1	1	1	1	1	1	1	1	1	1	1	1	1	1	1	1	1	1	1	1	1	1
RL15000481	204	CC204	II	1	1	1	1	1	1	1	1	1	1	1	1	1	1	1	1	1	1	0	1	1	1	1	1	1	1	1	1	1	1	1	1	1	1	1	1	1	1	1	1	1	1	1	1	1	1
RL15000480	9	CC9	II	1	1	1	1	1	1	1	1	1	1	1	1	1	1	1	1	1	1	1	1	1	1	1	1	1	1	1	1	1	1	1	1	1	1	1	1	1	1	1	1	1	1	1	1	1	1
RL15000479	9	CC9	II	1	1	1	1	1	1	1	1	1	1	1	1	1	1	1	1	1	1	1	1	1	1	1	1	1	1	1	1	1	1	1	1	1	1	1	1	1	1	1	1	1	1	1	1	1	1
RL15000478	31	CC31	II	1	1	1	1	1	1	1	1	1	1	1	1	1	1	1	1	1	1	0	1	1	1	1	1	1	1	1	1	1	0	1	1	1	1	1	1	1	1	1	1	1	1	1	1	1	1
RL15000477	31	CC31	II	1	1	1	1	1	1	1	1	1	1	1	1	1	1	1	1	1	1	0	1	1	1	1	1	1	1	1	1	1	1	1	1	1	1	1	1	1	1	1	1	1	1	1	1	1	1
RL15000476	31	CC31	II	1	1	1	1	1	1	1	1	1	1	1	1	1	1	1	1	1	1	0	1	1	1	1	1	1	1	1	1	1	1	1	1	1	1	1	1	1	1	1	1	1	1	1	1	1	1
RL15000475	31	CC31	II	1	1	1	1	1	1	1	1	1	1	1	1	1	1	1	1	1	1	0	1	1	1	1	1	1	1	1	1	1	1	1	1	1	1	1	1	1	1	1	1	1	1	1	1	1	1
RL15000474	31	CC31	II	1	1	1	1	1	1	1	1	1	1	1	1	1	1	1	1	1	1	0	1	1	1	1	1	1	1	1	1	1	1	1	1	1	1	1	1	1	1	1	1	1	1	1	1	1	1
RL15000472	121	CC121	II	1	1	1	1	1	1	1	1	1	1	1	1	1	1	1	1	1	1	1	1	0	1	1	1	0	0	0	0	0	1	1	1	1	1	1	1	1	1	1	1	1	1	1	1	1	1
RL15000471	121	CC121	II	1	1	1	1	1	1	1	1	1	1	1	1	1	1	1	1	1	1	1	1	0	1	1	1	0	0	0	0	0	1	1	1	1	1	1	1	1	1	1	1	1	1	1	1	1	1
RL15000470	121	CC121	II	1	1	1	1	1	1	1	1	1	1	1	1	1	1	1	1	1	1	1	1	0	1	1	1	0	0	0	0	0	1	1	1	1	1	1	1	1	1	1	1	1	1	1	1	1	1
RL15000469	121	CC121	II	1	1	1	1	1	1	1	1	1	1	1	1	1	1	1	1	1	1	1	1	0	1	1	1	0	0	0	0	0	1	1	1	1	1	1	1	1	1	1	1	1	1	1	1	1	1
RL15000468	204	CC204	II	1	1	1	1	1	1	1	1	1	1	1	1	1	1	1	1	1	1	0	1	1	1	1	1	1	1	1	1	1	1	1	1	1	1	1	1	1	1	1	1	1	1	1	1	1	1
RL15000467	204	CC204	II	1	1	1	1	1	1	1	1	1	1	1	1	1	1	1	1	1	1	0	1	1	1	1	1	1	1	1	1	1	1	1	1	1	1	1	1	1	1	1	1	1	1	1	1	1	1
RL15000466	121	CC121	II	1	1	1	1	1	1	1	1	1	1	1	1	1	1	1	1	1	1	1	1	0	1	1	1	0	0	0	0	0	1	1	1	1	1	1	1	1	1	1	1	1	1	1	1	1	1
RL15000465	8	CC8	II	1	1	1	1	1	1	1	1	1	1	1	1	1	1	1	1	1	1	0	1	1	1	1	1	1	1	1	1	1	1	1	1	1	1	1	1	1	1	1	1	1	1	1	1	1	1
RL15000464	9	CC9	II	1	1	1	1	1	1	1	1	1	1	1	1	1	1	1	1	1	1	1	1	1	1	1	1	1	1	1	1	1	1	1	1	1	1	1	1	1	1	1	1	1	1	1	1	1	1
RL15000463	9	CC9	II	1	1	1	1	1	1	1	1	1	1	1	1	1	1	1	1	1	1	1	1	1	1	1	1	1	1	1	1	1	1	1	1	1	1	1	1	1	1	1	1	1	1	1	1	1	1
RL15000462	121	CC121	II	1	1	1	1	1	1	1	1	1	1	1	1	1	1	1	1	1	1	1	1	0	1	1	1	0	0	0	0	0	1	1	1	1	1	1	1	1	1	1	1	1	1	1	1	1	1
RL15000461	9	CC9	II	1	1	1	1	1	1	1	1	1	1	1	1	1	1	1	1	1	1	1	1	1	1	1	1	1	1	1	1	1	1	1	1	1	1	1	1	1	1	1	1	1	1	1	1	1	1
RL15000459	200	ST200	II	1	1	1	1	1	1	1	1	1	1	1	1	1	1	1	1	1	1	1	1	1	1	1	1	0	0	0	0	0	1	1	1	1	1	1	1	1	1	1	1	1	1	1	1	1	1
RL15000458	37	CC37	II	1	1	1	1	1	1	1	1	1	1	1	1	1	1	1	1	1	1	0	1	1	1	1	1	0	0	0	0	0	1	1	1	1	1	1	1	1	1	1	1	1	1	1	1	1	1
RL15000456	121	CC121	II	1	1	1	1	1	1	1	1	1	1	1	1	1	1	1	1	1	1	1	1	0	1	1	1	0	0	0	0	0	1	1	1	1	1	1	1	1	1	1	1	1	1	1	1	1	1
RL15000455	20	CC20	II	1	1	1	1	1	1	1	1	1	1	1	1	1	1	1	1	1	1	1	1	1	1	1	1	0	0	0	0	0	1	1	1	1	1	1	1	1	1	1	1	1	1	1	1	1	1
RL15000453	325	CC31	II	1	1	1	1	1	1	1	1	1	1	1	1	1	1	1	1	1	1	0	1	1	1	1	1	1	1	1	1	1	1	1	1	1	1	1	1	1	1	1	1	1	1	1	1	1	1
RL15000452	21	CC21	II	1	1	1	1	1	1	1	1	1	1	1	1	1	1	1	1	1	1	0	1	1	1	1	1	0	0	0	0	0	1	1	1	1	1	1	1	1	1	1	1	1	1	1	1	1	1
RL15000451	37	CC37	II	1	1	1	1	1	1	1	1	1	1	1	1	1	1	1	1	1	1	0	1	1	1	1	1	0	0	0	0	0	1	1	1	1	1	1	1	1	1	1	1	1	1	1	1	1	1
RL15000450	7	CC7	II	1	1	1	1	1	1	1	1	1	1	1	1	1	1	1	1	1	1	0	1	1	1	1	1	1	1	1	1	1	1	1	1	1	1	1	1	1	1	1	1	1	1	1	1	1	1
RL15000449	14	CC14	II	1	1	1	1	1	1	1	1	1	1	1	1	1	1	1	1	1	1	1	1	0	1	1	1	0	0	0	0	0	1	1	1	1	1	1	1	1	1	1	1	1	1	1	1	1	1
RL15000448	21	CC21	II	1	1	1	1	1	1	1	1	1	1	1	1	1	1	1	1	1	1	0	1	1	1	1	1	0	0	0	0	0	1	1	1	1	1	1	1	1	1	1	1	1	1	1	1	1	1
RL15000447	91	CC14	II	1	1	1	1	1	1	1	1	1	1	1	1	1	1	1	1	1	1	1	1	1	1	1	1	0	0	0	0	0	1	1	1	1	1	1	1	1	1	1	1	1	1	1	1	1	1
RL15000446	21	CC21	II	1	1	1	1	1	1	1	1	1	1	1	1	1	1	1	1	1	1	0	1	1	1	1	1	0	0	0	0	0	1	1	1	1	1	1	1	1	1	1	1	1	1	1	1	1	1
RL15000445	511	CC7	II	1	1	1	1	1	1	1	1	1	1	1	1	1	1	1	1	1	1	0	1	1	1	1	1	1	1	1	1	1	1	1	1	1	1	1	1	1	1	1	1	1	1	1	1	1	1
RL15000444	21	CC21	II	1	1	1	1	1	1	1	1	1	1	1	1	1	1	1	1	1	1	0	1	1	1	1	1	0	0	0	0	0	1	1	1	1	1	1	1	1	1	1	1	1	1	1	1	1	1
RL15000443	21	CC21	II	1	1	1	1	1	1	1	1	1	1	1	1	1	1	1	1	1	1	0	1	1	1	1	1	0	0	0	0	0	1	1	1	1	1	1	1	1	1	1	1	1	1	1	1	1	1
RL15000442	91	CC14	II	1	1	1	1	1	1	1	1	1	1	1	1	1	1	1	1	1	1	1	1	1	1	1	1	0	0	0	0	0	1	1	1	1	1	1	1	1	1	1	1	1	1	1	1	1	1
RL15000441	91	CC14	II	1	1	1	1	1	1	1	1	1	1	1	1	1	1	1	1	1	1	1	1	1	1	1	1	0	0	0	0	0	1	1	1	1	1	1	1	1	1	1	1	1	1	1	1	1	1
RL15000440	91	CC14	II	1	1	1	1	1	1	1	1	1	1	1	1	1	1	1	1	1	1	1	1	1	1	1	1	0	0	0	0	0	1	1	1	1	1	1	1	1	1	1	1	1	1	1	1	1	1
RL15000439	21	CC21	II	1	1	1	1	1	1	1	1	1	1	1	1	1	1	1	1	1	1	0	1	1	1	1	1	0	0	0	0	0	1	1	1	1	1	1	1	1	1	1	1	1	1	1	1	1	1
RL15000438	37	CC37	II	1	1	1	1	1	1	1	1	1	1	1	1	1	1	1	1	1	1	0	1	1	1	1	1	0	0	0	0	0	1	1	1	1	1	1	1	1	1	1	1	1	1	1	1	1	1
RL15000437	14	CC14	II	1	1	1	1	1	1	1	1	1	1	1	1	1	1	1	1	1	1	1	1	0	1	1	1	0	0	0	0	0	1	1	1	1	1	1	1	1	1	1	1	1	1	1	1	1	1
RL15000436	8	CC8	II	1	1	1	1	1	1	1	1	1	1	1	1	1	1	1	1	1	1	0	1	1	1	1	1	1	1	1	1	1	1	1	1	1	1	1	1	1	1	1	1	1	1	1	1	1	1
RL15000429	8	CC8	II	1	1	1	1	1	1	1	1	1	1	1	1	1	1	1	1	1	1	0	1	1	1	1	1	1	1	1	1	1	1	1	1	1	1	1	1	1	1	1	1	1	1	1	1	1	1
RL15000428	8	CC8	II	1	1	1	1	1	1	1	1	1	1	1	1	1	1	1	1	1	1	0	1	1	1	1	1	1	1	1	1	1	1	1	1	1	1	1	1	1	1	1	1	1	1	1	1	1	1
RL15000427	155	CC155	II	1	1	1	1	1	1	1	1	1	1	1	1	1	1	1	1	1	1	1	1	1	1	1	1	1	1	1	1	1	0	1	1	1	1	1	1	1	1	1	1	1	1	1	1	1	1
RL15000426	8	CC8	II	1	1	1	1	1	1	1	1	1	1	1	1	1	1	1	1	1	1	0	1	1	1	1	1	1	1	1	1	1	1	1	1	1	1	1	1	1	1	1	1	1	1	1	1	1	1
RL15000425	8	CC8	II	1	1	1	1	1	1	1	1	1	1	1	1	1	1	1	1	1	1	0	1	1	1	1	1	1	1	1	1	1	1	1	1	1	1	1	1	1	1	1	1	1	1	1	1	1	1
RL15000424	8	CC8	II	1	1	1	1	1	1	1	1	1	1	1	1	1	1	1	1	1	1	0	1	1	1	1	1	1	1	1	1	1	1	1	1	1	1	1	1	1	1	1	1	1	1	1	1	1	1
RL15000423	8	CC8	II	1	1	1	1	1	1	1	1	1	1	1	1	1	1	1	1	1	1	0	1	1	1	1	1	1	1	1	1	1	1	1	1	1	1	1	1	1	1	1	1	1	1	1	1	1	1
RL15000422	21	CC21	II	1	1	1	1	1	1	1	1	1	1	1	1	1	1	1	1	1	1	0	1	1	1	1	1	0	0	0	0	0	1	1	1	1	1	1	1	1	1	1	1	1	1	1	1	1	1
RL15000420	451	CC11	II	1	1	1	1	1	1	1	1	1	1	1	1	1	1	1	1	1	1	1	1	1	1	1	1	0	0	0	0	0	1	1	1	1	1	1	1	1	1	1	1	1	1	1	1	1	1
RL15000419	325	CC31	II	1	1	1	1	1	1	1	1	1	1	1	1	1	1	1	1	1	1	0	1	1	1	1	1	1	1	1	1	1	1	1	1	1	1	1	1	1	1	1	1	1	1	1	1	1	1
RL15000418	37	CC37	II	1	1	1	1	1	1	1	1	1	1	1	1	1	1	1	1	1	1	0	1	1	1	1	1	0	0	0	0	0	1	1	1	1	1	1	1	1	1	1	1	1	1	1	1	1	1
RL15000417	21	CC21	II	1	1	1	1	1	1	1	1	1	1	1	1	1	1	1	1	1	1	0	1	1	1	1	1	0	0	0	0	0	1	1	1	1	1	1	1	1	1	1	1	1	1	1	1	1	1
RL15000414	20	CC20	II	1	1	1	1	1	1	1	1	1	1	1	1	1	1	1	1	1	1	1	1	1	1	1	1	0	0	0	0	0	1	1	1	1	1	1	1	1	1	1	1	1	1	1	1	1	1
RL15000413	121	CC121	II	1	1	1	1	1	1	1	1	1	1	1	1	1	1	1	1	1	1	1	1	0	1	1	1	0	0	0	0	0	1	1	1	1	1	1	1	1	1	1	1	1	1	1	1	1	1
RL15000412	21	CC21	II	1	1	1	1	1	1	1	1	1	1	1	1	1	1	1	1	1	1	0	1	1	1	1	1	0	0	0	0	0	1	1	1	1	1	1	1	1	1	1	1	1	1	1	1	1	1
RL15000411	121	CC121	II	1	1	1	1	1	1	1	1	1	1	1	1	1	1	1	1	1	1	1	1	0	1	1	1	0	0	0	0	0	1	1	1	1	1	1	1	1	1	1	1	1	1	1	1	1	1
RL15000180	6	CC6	I	1	1	1	1	1	1	1	1	1	1	1	1	1	1	1	1	1	1	1	1	0	1	1	1	0	0	0	0	0	1	1	1	1	1	1	1	1	1	1	1	1	1	1	1	1	1
RL15000408	9	CC9	II	1	1	1	1	1	1	1	1	1	1	1	1	1	1	1	1	1	1	1	1	1	1	1	1	1	1	1	1	1	1	1	1	1	1	1	1	1	1	1	1	1	1	1	1	1	1
RL15000157	6	CC6	I	1	1	1	1	1	1	1	1	1	1	1	1	1	1	1	1	1	1	1	1	0	1	1	1	0	0	0	0	0	1	1	1	1	1	1	1	1	1	1	1	1	1	1	1	1	1
RL15000140	6	CC6	I	1	1	1	1	1	1	1	1	1	1	1	1	1	1	1	1	1	1	1	1	0	1	1	1	0	0	0	0	0	1	1	1	1	1	1	1	1	1	1	1	1	1	1	1	1	1
RL15000400	101	CC101	II	1	1	1	1	1	1	1	1	1	1	1	1	1	1	1	1	1	1	1	1	1	1	1	1	0	0	0	0	0	1	1	1	1	1	1	1	1	1	1	1	1	1	1	1	1	1
RL15000398	101	CC101	II	1	1	1	1	1	1	1	1	1	1	1	1	1	1	1	1	1	1	1	1	1	1	1	1	0	0	0	0	0	1	1	1	1	1	1	1	1	1	1	1	1	1	1	1	1	1
RL15000397	21	CC21	II	1	1	1	1	1	1	1	1	1	1	1	1	1	1	1	1	1	1	0	1	1	1	1	1	0	0	0	0	0	1	1	1	1	1	1	1	1	1	1	1	1	1	1	1	1	1
RL15000396	207	CC207	II	1	1	1	1	1	1	1	1	1	1	1	1	1	1	1	1	1	1	1	1	1	1	1	1	1	1	1	1	1	1	1	1	1	1	1	1	1	1	1	1	1	1	1	1	1	1
RL15000135	6	CC6	I	1	1	1	1	1	1	1	1	1	1	1	1	1	1	1	1	1	1	1	1	0	1	1	1	0	0	0	0	0	1	1	1	1	1	1	1	1	1	1	1	1	1	1	1	1	1
RL15000394	155	CC155	II	1	1	1	1	1	1	1	1	1	1	1	1	1	1	1	1	1	1	1	1	1	1	1	1	1	1	1	1	1	0	1	1	1	1	1	1	1	1	1	1	1	1	1	1	1	1
RL15000392	121	CC121	II	1	1	1	1	1	1	1	1	1	1	1	1	1	1	1	1	1	1	1	1	0	1	1	1	0	0	0	0	0	1	1	1	1	1	1	1	1	1	1	1	1	1	1	1	1	1
RL15000391	121	CC121	II	1	1	1	1	1	1	1	1	1	1	1	1	1	1	1	1	1	1	1	1	0	1	1	1	0	0	0	0	0	1	1	1	1	1	1	1	1	1	1	1	1	1	1	1	1	1
RL15000390	121	CC121	II	1	1	1	1	1	1	1	1	1	1	1	1	1	1	1	1	1	1	1	1	0	1	1	1	0	0	0	0	0	1	1	1	1	1	1	1	1	1	1	1	1	1	1	1	1	1
RL15000389	691	CC7	II	1	1	1	1	1	1	1	1	1	1	1	1	1	1	1	1	1	1	0	1	1	1	1	1	1	1	1	1	1	1	1	1	1	1	1	1	1	1	1	1	1	1	1	1	1	1
RL15000387	8	CC8	II	1	1	1	1	1	1	1	1	1	1	1	1	1	1	1	1	1	1	0	1	1	1	1	1	1	1	1	1	1	1	1	1	1	1	1	1	1	1	1	1	1	1	1	1	1	1
RL15000378	121	CC121	II	1	1	1	1	1	1	1	1	1	1	1	1	1	1	1	1	1	1	1	1	0	1	1	1	0	0	0	0	0	1	1	1	1	1	1	1	1	1	1	1	1	1	1	1	1	1
RL15000377	121	CC121	II	1	1	1	1	1	1	1	1	1	1	1	1	1	1	1	1	1	1	1	1	0	1	1	1	0	0	0	0	0	1	1	1	1	1	1	1	1	1	1	1	1	1	1	1	1	1
RL15000127	6	CC6	I	1	1	1	1	1	1	1	1	1	1	1	1	1	1	1	1	0	1	1	1	0	1	1	1	0	0	0	0	0	1	1	1	1	1	1	1	1	1	1	1	1	1	1	1	1	1
RL15000375	9	CC9	II	1	1	1	1	1	1	1	1	1	1	1	1	1	1	1	1	1	1	1	1	1	1	1	1	1	1	1	1	1	1	1	1	1	1	1	1	1	1	1	1	1	1	1	1	1	1
RL15000056	6	CC6	I	1	1	1	1	1	1	1	1	1	1	1	1	1	1	1	1	1	1	1	1	0	1	1	1	0	0	0	0	0	1	1	1	1	1	1	1	1	1	1	1	1	1	1	1	1	1
RL15000373	9	CC9	II	1	1	1	1	1	1	1	1	1	1	1	1	1	1	1	1	1	1	1	1	1	1	1	1	1	1	1	1	1	1	1	1	1	1	1	1	1	1	1	1	1	1	1	1	1	1
RL15000372	121	CC121	II	1	1	1	1	1	1	1	1	1	1	1	1	1	1	1	1	1	1	1	1	0	1	1	1	0	0	0	0	0	1	1	1	1	1	1	1	1	1	1	1	1	1	1	1	1	1
RL15000048	6	CC6	I	1	1	1	1	1	1	1	1	1	1	1	1	1	1	1	1	1	1	1	1	0	1	1	1	0	0	0	0	0	1	1	1	1	1	1	1	1	1	1	1	1	1	1	1	1	1
RL15000370	121	CC121	II	1	1	1	1	1	1	1	1	1	1	1	1	1	1	1	1	1	1	1	1	0	1	1	1	0	0	0	0	0	1	1	1	1	1	1	1	1	1	1	1	1	1	1	1	1	1
RL15000368	*18	CC18	II	1	1	1	1	1	1	1	1	1	1	1	1	1	1	1	1	1	1	1	1	1	1	1	1	1	1	1	1	1	1	1	1	1	1	1	1	1	1	1	1	1	1	1	0	0	0
RL15000367	37	CC37	II	1	1	1	1	1	1	1	1	1	1	1	1	1	1	1	1	1	1	0	1	1	1	1	1	0	0	0	0	0	1	1	1	1	1	1	1	1	1	1	1	1	1	1	1	1	1
RL15000366	37	CC37	II	1	1	1	1	1	1	1	1	1	1	1	1	1	1	1	1	1	1	0	1	1	1	1	1	0	0	0	0	0	1	1	1	1	1	1	1	1	1	1	1	1	1	1	1	1	1
RL15001522	NOVEL allele	CC6	I	1	1	1	1	1	1	1	1	0	0	0	0	0	0	0	1	0	1	1	1	0	1	0	1	0	0	0	0	0	0	0	1	1	0	1	1	1	0	1	1	1	0	0	0	0	0
RL15000421	NOVEL allele	CC6	I	1	1	1	1	1	1	1	1	0	0	0	0	0	0	0	1	0	1	1	1	0	1	0	1	0	0	0	0	0	0	0	1	1	0	1	1	1	0	1	1	1	0	0	0	0	0
RL15000360	121	CC121	II	1	1	1	1	1	1	1	1	1	1	1	1	1	1	1	1	1	1	1	1	0	1	1	1	0	0	0	0	0	1	1	1	1	1	1	1	1	1	1	1	1	1	1	1	1	1
RL15000359	8	CC8	II	1	1	1	1	1	1	1	1	1	1	1	1	1	1	1	1	1	1	0	1	1	1	1	1	1	1	1	1	1	1	1	1	1	1	1	1	1	1	1	1	1	1	1	1	1	1
RL15000358	451	CC11	II	1	1	1	1	1	1	1	1	1	1	1	1	1	1	1	1	1	1	1	1	1	1	1	1	0	0	0	0	0	1	1	1	1	1	1	1	1	1	1	1	1	1	1	1	1	1
RL15000357	9	CC9	II	1	1	1	1	1	1	1	1	1	1	1	1	1	1	1	1	1	1	1	1	1	1	1	1	1	1	1	1	1	1	1	1	1	1	1	1	1	1	1	1	1	1	1	1	1	1
RL15000356	9	CC9	II	1	1	1	1	1	1	1	1	1	1	1	1	1	1	1	1	1	1	1	1	1	1	1	1	1	1	1	1	1	1	1	1	1	1	1	1	1	1	1	1	1	1	1	1	1	1
RL15000355	101	CC101	II	1	1	1	1	1	1	1	1	1	1	1	1	1	1	1	1	1	1	1	1	1	1	1	1	0	0	0	0	0	1	1	1	1	1	1	1	1	1	1	1	1	1	1	1	1	1
RL15000354	9	CC9	II	1	1	1	1	1	1	1	1	1	1	1	1	1	1	1	1	1	1	1	1	1	1	1	1	1	1	1	1	1	1	1	1	1	1	1	1	1	1	1	1	1	1	1	1	1	1
RL15000353	29	CC29	II	1	1	1	1	1	1	1	1	1	1	1	1	1	1	1	1	1	1	0	1	1	1	1	1	0	0	0	0	0	1	1	1	1	1	1	1	1	1	1	1	1	1	1	1	1	1
RL15000352	20	CC20	II	1	1	1	1	1	1	1	1	1	1	1	1	1	1	1	1	1	1	1	1	1	1	1	1	0	0	0	0	0	1	1	1	1	1	1	1	1	1	1	1	1	1	1	1	1	1
RL15000351	7	CC7	II	1	1	1	1	1	1	1	1	1	1	1	1	1	1	1	1	1	1	0	1	1	1	1	1	1	1	1	1	1	1	1	1	1	1	1	1	1	1	1	1	1	1	1	1	1	1
RL15000350	31	CC31	II	1	1	1	1	1	1	1	1	1	1	1	1	1	1	1	1	1	1	0	1	1	1	1	1	1	1	1	1	1	1	1	1	1	1	1	1	1	1	1	1	1	1	1	1	1	1
RL15000395	77	CC77	I	1	1	1	1	1	1	1	1	1	1	1	1	1	1	1	1	1	1	1	1	0	1	1	1	1	1	1	1	1	0	1	1	1	1	1	1	1	1	1	1	1	1	1	1	1	1
RL15000348	204	CC204	II	1	1	1	1	1	1	1	1	1	1	1	1	1	1	1	1	1	1	0	1	1	1	1	1	1	1	1	1	1	1	1	1	1	1	1	1	1	1	1	1	1	1	1	1	1	1
RL15000347	121	CC121	II	1	1	1	1	1	1	1	1	1	1	1	1	1	1	1	1	1	1	1	1	0	1	1	1	0	0	0	0	0	1	1	1	1	1	1	1	1	1	1	1	1	1	1	1	1	1
RL15000346	31	CC31	II	1	1	1	1	1	1	1	1	1	1	1	1	1	1	1	1	1	1	0	1	1	1	1	1	1	1	1	1	1	1	1	1	1	1	1	1	1	1	1	1	1	1	1	1	1	1
RL15000345	9	CC9	II	1	1	1	1	1	1	1	1	1	1	1	1	1	1	1	1	1	1	1	1	1	1	1	1	1	1	1	1	1	1	1	1	1	1	1	1	1	1	1	1	1	1	1	1	1	1
RL15000365	77	CC77	I	1	1	1	1	1	1	1	1	1	1	1	1	1	1	1	1	1	1	1	1	0	1	1	1	1	1	1	1	1	0	1	1	1	1	1	1	1	1	1	1	1	1	1	1	1	1
RL15000344	77	CC77	I	1	1	1	1	1	1	1	1	1	1	1	1	1	1	1	1	1	1	1	1	0	1	1	1	1	1	1	1	1	0	1	1	1	1	1	1	1	1	1	1	1	1	1	1	1	1
RL15001687	87	CC87	I	1	1	1	1	1	1	1	1	1	1	1	1	1	1	1	1	1	1	1	1	0	1	1	1	0	0	0	0	0	0	1	1	1	1	1	1	1	1	1	1	1	1	1	1	1	1
RL15000341	8	CC8	II	1	1	1	1	1	1	1	1	1	1	1	1	1	1	1	1	1	1	0	1	1	1	1	1	1	1	1	1	1	1	1	1	1	1	1	1	1	1	1	1	1	1	1	1	1	1
RL15000340	155	CC155	II	1	1	1	1	1	1	1	1	1	1	1	1	1	1	1	1	1	1	1	1	1	1	1	1	1	1	1	1	1	0	1	1	1	1	1	1	1	1	1	1	1	1	1	1	1	1
RL15000339	101	CC101	II	1	1	1	1	1	1	1	1	1	1	1	1	1	1	1	1	1	1	1	1	1	1	1	1	0	0	0	0	0	1	1	1	1	1	1	1	1	1	1	1	1	1	1	1	1	1
RL15000338	9	CC9	II	1	1	1	1	1	1	1	1	1	1	1	1	1	1	1	1	1	1	1	1	1	1	1	1	1	1	1	1	1	1	1	1	1	1	1	1	1	1	1	1	1	1	1	1	1	1
RL15000337	8	CC8	II	1	1	1	1	1	1	1	1	1	1	1	1	1	1	1	1	1	1	0	1	1	1	1	1	1	1	1	1	1	1	1	1	1	1	1	1	1	1	1	1	1	1	1	1	1	1
RL15000336	121	CC121	II	1	1	1	1	1	1	1	1	1	1	1	1	1	1	1	1	1	1	1	1	0	1	1	1	0	0	0	0	0	1	1	1	1	1	1	1	1	1	1	1	1	1	1	1	1	1
RL15000335	8	CC8	II	1	1	1	1	1	1	1	1	1	1	1	1	1	1	1	1	1	1	0	1	1	1	1	1	1	1	1	1	1	1	1	1	1	1	1	1	1	1	1	1	1	1	1	1	1	1
RL15000334	8	CC8	II	1	1	1	1	1	1	1	1	1	1	1	1	1	1	1	1	1	1	0	1	1	1	1	1	1	1	1	1	1	1	1	1	1	1	1	1	1	1	1	1	1	1	1	1	1	1
RL15000333	121	CC121	II	1	1	1	1	1	1	1	1	1	1	1	1	1	1	1	1	1	1	1	1	0	1	1	1	0	0	0	0	0	1	1	1	1	1	1	1	1	1	1	1	1	1	1	1	1	1
RL15000332	8	CC8	II	1	1	1	1	1	1	1	1	1	1	1	1	1	1	1	1	1	1	0	1	1	1	1	1	1	1	1	1	1	1	1	1	1	1	1	1	1	1	1	1	1	1	1	1	1	1
RL15001686	87	CC87	I	1	1	1	1	1	1	1	1	1	1	1	1	1	1	1	1	1	1	1	1	0	1	1	1	0	0	0	0	0	0	1	1	1	1	1	1	1	1	1	1	1	1	1	1	1	1
RL15000330	8	CC8	II	1	1	1	1	1	1	1	1	1	1	1	1	1	1	1	1	1	1	0	1	1	1	1	1	1	1	1	1	1	1	1	1	1	1	1	1	1	1	1	1	1	1	1	1	1	1
RL15000328	37	CC37	II	1	1	1	1	1	1	1	1	1	1	1	1	1	1	1	1	1	1	0	1	1	1	1	1	0	0	0	0	0	1	1	1	1	1	1	1	1	1	1	1	1	1	1	1	1	1
RL15000327	38	CC101	II	1	1	1	1	1	1	1	1	1	1	1	1	1	1	1	1	1	1	1	1	1	1	1	1	0	0	0	0	0	1	1	1	1	1	1	1	1	1	1	1	1	1	1	1	1	1
RL15001685	87	CC87	I	1	1	1	1	1	1	1	1	1	1	1	1	1	1	1	1	1	1	1	1	0	1	1	1	0	0	0	0	0	0	1	1	1	1	1	1	1	1	1	1	1	1	1	1	1	1
RL15001684	87	CC87	I	1	1	1	1	1	1	1	1	1	1	1	1	1	1	1	1	1	1	1	1	0	1	1	1	0	0	0	0	0	0	1	1	1	1	1	1	1	1	1	1	1	1	1	1	1	1
RL15000323	8	CC8	II	1	1	1	1	1	1	1	1	1	1	1	1	1	1	1	1	1	1	0	1	1	1	1	1	1	1	1	1	1	1	1	1	1	1	1	1	1	1	1	1	1	1	1	1	1	1
RL15000320	7	CC7	II	1	1	1	1	1	1	1	1	1	1	1	1	1	1	1	1	1	1	0	1	1	1	1	1	1	1	1	1	1	1	1	1	1	1	1	1	1	1	1	1	1	1	1	1	1	1
RL15000319	38	CC101	II	1	1	1	1	1	1	1	1	1	1	1	1	1	1	1	1	1	1	1	1	1	1	1	1	0	0	0	0	0	1	1	1	1	1	1	1	1	1	1	1	1	1	1	1	1	1
RL15001683	87	CC87	I	1	1	1	1	1	1	1	1	1	1	1	1	1	1	1	1	1	1	1	1	0	1	1	1	0	0	0	0	0	0	1	1	1	1	1	1	1	1	1	1	1	1	1	1	1	1
RL15000317	38	CC101	II	1	1	1	1	1	1	1	1	1	1	1	1	1	1	1	1	1	1	1	1	1	1	1	1	0	0	0	0	0	1	1	1	1	1	1	1	1	1	1	1	1	1	1	1	1	1
RL15000316	38	CC101	II	1	1	1	1	1	1	1	1	1	1	1	1	1	1	1	1	1	1	1	1	1	1	1	1	0	0	0	0	0	1	1	1	1	1	1	1	1	1	1	1	1	1	1	1	1	1
RL15000315	8	CC8	II	1	1	1	1	1	1	1	1	1	1	1	1	1	1	1	1	1	1	0	1	1	1	1	1	1	1	1	1	1	1	1	1	1	1	1	1	1	1	1	1	1	1	1	1	1	1
RL15000314	9	CC9	II	1	1	1	1	1	1	1	1	1	1	1	1	1	1	1	1	1	1	1	1	1	1	1	1	1	1	1	1	1	1	1	1	1	1	1	1	1	1	1	1	1	1	1	1	1	1
RL15000312	38	CC101	II	1	1	1	1	1	1	1	1	1	1	1	1	1	1	1	1	1	1	1	1	1	1	1	1	0	0	0	0	0	1	1	1	1	1	1	1	1	1	1	1	1	1	1	1	1	1
RL15000311	398	CC398	II	1	1	1	1	1	1	1	1	1	1	1	1	1	1	1	1	1	1	1	1	1	1	1	1	0	0	0	0	0	0	1	1	1	1	1	1	1	1	1	1	1	1	1	1	1	1
RL15000310	38	CC101	II	1	1	1	1	1	1	1	1	1	1	1	1	1	1	1	1	1	1	1	1	1	1	1	1	0	0	0	0	0	1	1	1	1	1	1	1	1	1	1	1	1	1	1	1	1	1
RL15000308	38	CC101	II	1	1	1	1	1	1	1	1	1	1	1	1	1	1	1	1	1	1	1	1	1	1	1	1	0	0	0	0	0	1	1	1	1	1	1	1	1	1	1	1	1	1	1	1	1	1
RL15000307	38	CC101	II	1	1	1	1	1	1	1	1	1	1	1	1	1	1	1	1	1	1	1	1	1	1	1	1	0	0	0	0	0	1	1	1	1	1	1	1	1	1	1	1	1	1	1	1	1	1
RL15000306	101	CC101	II	1	1	1	1	1	1	1	1	1	1	1	1	1	1	1	1	1	1	1	1	1	1	1	1	0	0	0	0	0	1	1	1	1	1	1	1	1	1	1	1	1	1	1	1	1	1
RL15000305	8	CC8	II	1	1	1	1	1	1	1	1	1	1	1	1	1	1	1	1	1	1	0	1	1	1	1	1	1	1	1	1	1	1	1	1	1	1	1	1	1	1	1	1	1	1	1	1	1	1
RL15000304	624	CC7	II	1	1	1	1	1	1	1	1	1	1	1	1	1	1	1	1	1	1	0	1	1	1	1	1	1	1	1	1	1	1	1	1	1	1	1	1	1	1	1	1	1	1	1	1	1	1
RL15000303	204	CC204	II	1	1	1	1	1	1	1	1	1	1	1	1	1	1	1	1	1	1	0	1	1	1	1	1	1	1	1	1	1	1	1	1	1	1	1	1	1	1	1	1	1	1	1	1	1	1
RL15001682	87	CC87	I	1	1	1	1	1	1	1	1	1	1	1	1	1	1	1	1	1	1	1	1	0	1	1	1	0	0	0	0	0	0	1	1	1	1	1	1	1	1	1	1	1	1	1	1	1	1
RL15000301	121	CC121	II	1	1	1	1	1	1	1	1	1	1	1	1	1	1	1	1	1	1	1	1	0	1	1	1	0	0	0	0	0	1	1	1	1	1	1	1	1	1	1	1	1	1	1	1	1	1
RL15000300	8	CC8	II	1	1	1	1	1	1	1	1	1	1	1	1	1	1	1	1	1	1	0	1	1	1	1	1	1	1	1	1	1	1	1	1	1	1	1	1	1	1	1	1	1	1	1	1	1	1
RL15000299	8	CC8	II	1	1	1	1	1	1	1	1	1	1	1	1	1	1	1	1	1	1	0	1	1	1	1	1	1	1	1	1	1	1	1	1	1	1	1	1	1	1	1	1	1	1	1	1	1	1
RL15000298	8	CC8	II	1	1	1	1	1	1	1	1	1	1	1	1	1	1	1	1	1	1	0	1	1	1	1	1	1	1	1	1	1	1	1	1	1	1	1	1	1	1	1	1	1	1	1	1	1	1
RL15000297	155	CC155	II	1	1	1	1	1	1	1	1	1	1	1	1	1	1	1	1	1	1	1	1	1	1	1	1	1	1	1	1	1	0	1	1	1	1	1	1	1	1	1	1	1	1	1	1	1	1
RL15000296	121	CC121	II	1	1	1	1	1	1	1	1	1	1	1	1	1	1	1	1	1	1	1	1	0	1	1	1	0	0	0	0	0	1	1	1	1	1	1	1	1	1	1	1	1	1	1	1	1	1
RL15000295	155	CC155	II	1	1	1	1	1	1	1	1	1	1	1	1	1	1	1	1	1	1	1	1	1	1	1	1	1	1	1	1	1	0	1	1	1	1	1	1	1	1	1	1	1	1	1	1	1	1
RL15000294	8	CC8	II	1	1	1	1	1	1	1	1	1	1	1	1	1	1	1	1	1	1	0	1	1	1	1	1	1	1	1	1	1	1	1	1	1	1	1	1	1	1	1	1	1	1	1	1	1	1
RL15000293	8	CC8	II	1	1	1	1	1	1	1	1	1	1	1	1	1	1	1	1	1	1	0	1	1	1	1	1	1	1	1	1	1	1	1	1	1	1	1	1	1	1	1	1	1	1	1	1	1	1
RL15000292	8	CC8	II	1	1	1	1	1	1	1	1	1	1	1	1	1	1	1	1	1	1	0	1	1	1	1	1	1	1	1	1	1	1	1	1	1	1	1	1	1	1	1	1	1	1	1	1	1	1
RL15000291	8	CC8	II	1	1	1	1	1	1	1	1	1	1	1	1	1	1	1	1	1	1	0	1	1	1	1	1	1	1	1	1	1	1	1	1	1	1	1	1	1	1	1	1	1	1	1	1	1	1
RL15000290	*8	CC8	II	1	1	1	1	1	1	1	1	1	1	1	1	1	1	1	1	1	1	1	1	1	1	1	1	1	1	1	1	1	1	1	1	1	1	1	1	1	1	1	1	1	1	1	1	1	1
RL15000289	121	CC121	II	1	1	1	1	1	1	1	1	1	1	1	1	1	1	1	1	1	1	1	1	0	1	1	1	0	0	0	0	0	1	1	1	1	1	1	1	1	1	1	1	1	1	1	1	1	1
RL15000288	8	CC8	II	1	1	1	1	1	1	1	1	1	1	1	1	1	1	1	1	1	1	0	1	1	1	1	1	1	1	1	1	1	1	1	1	1	1	1	1	1	1	1	1	1	1	1	1	1	1
RL15000287	121	CC121	II	1	1	1	1	1	1	1	1	1	1	1	1	1	1	1	1	1	1	1	1	0	1	1	1	0	0	0	0	0	1	1	1	1	1	1	1	1	1	1	1	1	1	1	1	1	1
RL15001681	87	CC87	I	1	1	1	1	1	1	1	1	1	1	1	1	1	1	1	1	1	1	1	1	0	1	1	1	0	0	0	0	0	0	1	1	1	1	1	1	1	1	1	1	1	1	1	1	1	1
RL15000284	121	CC121	II	1	1	1	1	1	1	1	1	1	1	1	1	1	1	1	1	1	1	1	1	0	1	1	1	0	0	0	0	0	1	1	1	1	1	1	1	1	1	1	1	1	1	1	1	1	1
RL15000282	121	CC121	II	1	1	1	1	1	1	1	1	1	1	1	1	1	1	1	1	1	1	1	1	0	1	1	1	0	0	0	0	0	1	1	1	1	1	1	1	1	1	1	1	1	1	1	1	1	1
RL15000281	8	CC8	II	1	1	1	1	1	1	1	1	1	1	1	1	1	1	1	1	1	1	0	1	1	1	1	1	1	1	1	1	1	1	1	1	1	1	1	1	1	1	1	1	1	1	1	1	1	1
RL15000279	7	CC7	II	1	1	1	1	1	1	1	1	1	1	1	1	1	1	1	1	1	1	0	1	1	1	1	1	1	1	1	1	1	1	1	1	1	1	1	1	1	1	1	1	1	1	1	1	1	1
RL15000278	9	CC9	II	1	1	1	1	1	1	1	1	1	1	1	1	1	1	1	1	1	1	1	1	1	1	1	1	1	1	1	1	1	1	1	1	1	1	1	1	1	1	1	1	1	1	1	1	1	1
RL15000277	121	CC121	II	1	1	1	1	1	1	1	1	1	1	1	1	1	1	1	1	1	1	1	1	0	1	1	1	0	0	0	0	0	1	1	1	1	1	1	1	1	1	1	1	1	1	1	1	1	1
RL15000276	121	CC121	II	1	1	1	1	1	1	1	1	1	1	1	1	1	1	1	1	1	1	1	1	0	1	1	1	0	0	0	0	0	1	1	1	1	1	1	1	1	1	1	1	1	1	1	1	1	1
RL15000275	7	CC7	II	1	1	1	1	1	1	1	1	1	1	1	1	1	1	1	1	1	1	0	1	1	1	1	1	1	1	1	1	1	1	1	1	1	1	1	1	1	1	1	1	1	1	1	1	1	1
RL15000274	8	CC8	II	1	1	1	1	1	1	1	1	1	1	1	1	1	1	1	1	1	1	0	1	1	1	1	1	1	1	1	1	1	1	1	1	1	1	1	1	1	1	1	1	1	1	1	1	1	1
RL15000273	732	CC7	II	1	1	1	1	1	1	1	1	1	1	1	1	1	1	1	1	1	1	0	1	1	1	1	1	1	1	1	1	1	1	1	1	1	1	1	1	1	1	1	1	1	1	1	1	1	1
RL15000272	325	CC31	II	1	1	1	1	1	1	1	1	1	1	1	1	1	1	1	1	1	1	0	1	1	1	1	1	1	1	1	1	1	1	1	1	1	1	1	1	1	1	1	1	1	1	1	1	1	1
RL15000271	325	CC31	II	1	1	1	1	1	1	1	1	1	1	1	1	1	1	1	1	1	1	0	1	1	1	1	1	1	1	1	1	1	1	1	1	1	1	1	1	1	1	1	1	1	1	1	1	1	1
RL15000270	8	CC8	II	1	1	1	1	1	1	1	1	1	1	1	1	1	1	1	1	1	1	1	1	1	1	1	1	1	1	1	1	1	1	1	1	1	1	1	1	1	1	1	1	1	1	1	1	1	1
RL15000269	121	CC121	II	1	1	1	1	1	1	1	1	1	1	1	1	1	1	1	1	1	1	1	1	0	1	1	1	0	0	0	0	0	1	1	1	1	1	1	1	1	1	1	1	1	1	1	1	1	1
RL15000268	31	CC31	II	1	1	1	1	1	1	1	1	1	1	1	1	1	1	1	1	1	1	0	1	1	1	1	1	1	1	1	1	1	1	1	1	1	1	1	1	1	1	1	1	1	1	1	1	1	1
RL15000267	8	CC8	II	1	1	1	1	1	1	1	1	1	1	1	1	1	1	1	1	1	1	0	1	1	1	1	1	1	1	1	1	1	1	1	1	1	1	1	1	1	1	1	1	1	1	1	1	1	1
RL15000266	20	CC20	II	1	1	1	1	1	1	1	1	1	1	1	1	1	1	1	1	1	1	1	1	1	1	1	1	0	0	0	0	0	1	1	1	1	1	1	1	1	1	1	1	1	1	1	1	1	1
RL15001680	87	CC87	I	1	1	1	1	1	1	1	1	1	1	1	1	1	1	1	1	1	1	1	1	0	1	1	1	0	0	0	0	0	0	1	1	1	1	1	1	1	1	1	1	1	1	1	1	1	1
RL15001679	87	CC87	I	1	1	1	1	1	1	1	1	1	1	1	1	1	1	1	1	1	1	1	1	0	1	1	1	0	0	0	0	0	0	1	1	1	1	1	1	1	1	1	1	1	1	1	1	1	1
RL15000263	155	CC155	II	1	1	1	1	1	1	1	1	1	1	1	1	1	1	1	1	1	1	1	1	1	1	1	1	1	1	1	1	1	0	1	1	1	1	1	1	1	1	1	1	1	1	1	1	1	1
RL15000262	121	CC121	II	1	1	1	1	1	1	1	1	1	1	1	1	1	1	1	1	1	1	1	1	0	1	1	1	0	0	0	0	0	1	1	1	1	1	1	1	1	1	1	1	1	1	1	1	1	1
RL15001678	87	CC87	I	1	1	1	1	1	1	1	1	1	1	1	1	1	1	1	1	1	1	1	1	0	1	1	1	0	0	0	0	0	0	1	1	1	1	1	1	1	1	1	1	1	1	1	1	1	1
RL15000260	7	CC7	II	1	1	1	1	1	1	1	1	1	1	1	1	1	1	1	1	1	1	0	1	1	1	1	1	1	1	1	1	1	1	1	1	1	1	1	1	1	1	1	1	1	1	1	1	1	1
RL15001677	87	CC87	I	1	1	1	1	1	1	1	1	1	1	1	1	1	1	1	1	1	1	1	1	0	1	1	1	0	0	0	0	0	0	1	1	1	1	1	1	1	1	1	1	1	1	1	1	1	1
RL15001676	87	CC87	I	1	1	1	1	1	1	1	1	1	1	1	1	1	1	1	1	1	1	1	1	0	1	1	1	0	0	0	0	0	0	1	1	1	1	1	1	1	1	1	1	1	1	1	1	1	1
RL15000257	31	CC31	II	1	1	1	1	1	1	1	1	1	1	1	1	1	1	1	1	1	1	0	1	1	1	1	1	1	1	1	1	1	1	1	1	1	1	1	1	1	1	1	1	1	1	1	1	1	1
RL15001675	87	CC87	I	1	1	1	1	1	1	1	1	1	1	1	1	1	1	1	1	1	1	1	1	0	1	1	1	0	0	0	0	0	0	1	1	1	1	1	1	1	1	1	1	1	1	1	1	1	1
RL15001674	87	CC87	I	1	1	1	1	1	1	1	1	1	1	1	1	1	1	1	1	1	1	1	1	0	1	1	1	0	0	0	0	0	0	1	1	1	1	1	1	1	1	1	1	1	1	1	1	1	1
RL15001673	87	CC87	I	1	1	1	1	1	1	1	1	1	1	1	1	1	1	1	1	1	1	1	1	0	1	1	1	0	0	0	0	0	0	1	1	1	1	1	1	1	1	1	1	1	1	1	1	1	1
RL15000253	121	CC121	II	1	1	1	1	1	1	1	1	1	1	1	1	1	1	1	1	1	1	1	1	0	1	1	1	0	0	0	0	0	1	1	1	1	1	1	1	1	1	1	1	1	1	1	1	1	1
RL15000252	121	CC121	II	1	1	1	1	1	1	1	1	1	1	1	1	1	1	1	1	1	1	1	1	0	1	1	1	0	0	0	0	0	1	1	1	1	1	1	1	1	1	1	1	1	1	1	1	1	1
RL15000251	121	CC121	II	1	1	1	1	1	1	1	1	1	1	1	1	1	1	1	1	1	1	1	1	0	1	1	1	0	0	0	0	0	1	1	1	1	1	1	1	1	1	1	1	1	1	1	1	1	1
RL15000250	7	CC7	II	1	1	1	1	1	1	1	1	1	1	1	1	1	1	1	1	1	1	0	1	1	1	1	1	1	1	1	1	1	1	1	1	1	1	1	1	1	1	1	1	1	1	1	1	1	1
RL15001672	87	CC87	I	1	1	1	1	1	1	1	1	1	1	1	1	1	1	1	1	1	1	1	1	0	1	1	1	0	0	0	0	0	0	1	1	1	1	1	1	1	1	1	1	1	1	1	1	1	1
RL15001671	87	CC87	I	1	1	1	1	1	1	1	1	1	1	1	1	1	1	1	1	1	1	1	1	0	1	1	1	0	0	0	0	0	0	1	1	1	1	1	1	1	1	1	1	1	1	1	1	1	1
RL15001670	87	CC87	I	1	1	1	1	1	1	1	1	1	1	1	1	1	1	1	1	1	1	1	1	0	1	1	1	0	0	0	0	0	0	1	1	1	1	1	1	1	1	1	1	1	1	1	1	1	1
RL15000246	121	CC121	II	1	1	1	1	1	1	1	1	1	1	1	1	1	1	1	1	1	1	1	1	0	1	1	1	0	0	0	0	0	1	1	1	1	1	1	1	1	1	1	1	1	1	1	1	1	1
RL15000245	120	CC8	II	1	1	1	1	1	1	1	1	1	1	1	1	1	1	1	1	1	1	0	1	1	1	1	1	1	1	1	1	1	1	1	1	1	1	1	1	1	1	1	1	1	1	1	1	1	1
RL15000244	121	CC121	II	1	1	1	1	1	1	1	1	1	1	1	1	1	1	1	1	1	1	1	1	0	1	1	1	0	0	0	0	0	1	1	1	1	1	1	1	1	1	1	1	1	1	1	1	1	1
RL15000243	121	CC121	II	1	1	1	1	1	1	1	1	1	1	1	1	1	1	1	1	1	1	1	1	0	1	1	1	0	0	0	0	0	1	1	1	1	1	1	1	1	1	1	1	1	1	1	1	1	1
RL15000242	236	CC121	II	1	1	1	1	1	1	1	1	1	1	1	1	1	1	1	1	1	1	1	1	0	1	1	1	0	0	0	0	0	1	1	1	1	1	1	1	1	1	1	1	1	1	1	1	1	1
RL15000241	121	CC121	II	1	1	1	1	1	1	1	1	1	1	1	1	1	1	1	1	1	1	1	1	0	1	1	1	0	0	0	0	0	1	1	1	1	1	1	1	1	1	1	1	1	1	1	1	1	1
RL15000240	121	CC121	II	1	1	1	1	1	1	1	1	1	1	1	1	1	1	1	1	1	1	1	1	0	1	1	1	0	0	0	0	0	1	1	1	1	1	1	1	1	1	1	1	1	1	1	1	1	1
RL15000239	121	CC121	II	1	1	1	1	1	1	1	1	1	1	1	1	1	1	1	1	1	1	1	1	0	1	1	1	0	0	0	0	0	1	1	1	1	1	1	1	1	1	1	1	1	1	1	1	1	1
RL15000238	8	CC8	II	1	1	1	1	1	1	1	1	1	1	1	1	1	1	1	1	1	1	0	1	1	1	1	1	1	1	1	1	1	1	1	1	1	1	1	1	1	1	1	1	1	1	1	1	1	1
RL15000237	121	CC121	II	1	1	1	1	1	1	1	1	1	1	1	1	1	1	1	1	1	1	1	1	0	1	1	1	0	0	0	0	0	1	1	1	1	1	1	1	1	1	1	1	1	1	1	1	1	1
RL15000236	121	CC121	II	1	1	1	1	1	1	1	1	1	1	1	1	1	1	1	1	1	1	1	1	0	1	1	1	0	0	0	0	0	1	1	1	1	1	1	1	1	1	1	1	1	1	1	1	1	1
RL15000235	177	CC177	II	1	1	1	1	1	1	1	1	1	1	1	1	1	1	1	1	1	1	0	1	1	1	1	1	0	0	0	0	0	1	1	1	1	1	1	1	1	1	1	1	1	1	1	1	1	1
RL15000234	9	CC9	II	1	1	1	1	1	1	1	1	1	1	1	1	1	1	1	1	1	1	1	1	1	1	1	1	1	1	1	1	1	1	1	1	1	1	1	1	1	1	1	1	1	1	1	1	1	1
RL15000233	121	CC121	II	1	1	1	1	1	1	1	1	1	1	1	1	1	1	1	1	1	1	1	1	0	1	1	1	0	0	0	0	0	1	1	1	1	1	1	1	1	1	1	1	1	1	1	1	1	1
RL15000232	NOVEL allele. Closest ST:378(SLV)	CC19	II	1	1	1	1	1	1	1	1	1	1	1	1	1	1	1	1	1	1	0	1	1	1	1	1	0	0	0	0	0	0	1	1	1	1	1	1	1	1	1	1	1	1	1	1	1	1
RL15000231	121	CC121	II	1	1	1	1	1	1	1	1	1	1	1	1	1	1	1	1	1	1	1	1	0	1	1	1	0	0	0	0	0	1	1	1	1	1	1	1	1	1	1	1	1	1	1	1	1	1
RL15000230	121	CC121	II	1	1	1	1	1	1	1	1	1	1	1	1	1	1	1	1	1	1	1	1	0	1	1	1	0	0	0	0	0	1	1	1	1	1	1	1	1	1	1	1	1	1	1	1	1	1
RL15000229	121	CC121	II	1	1	1	1	1	1	1	1	1	1	1	1	1	1	1	1	1	1	1	1	0	1	1	1	0	0	0	0	0	1	1	1	1	1	1	1	1	1	1	1	1	1	1	1	1	1
RL15000228	NOVEL allele. Closest ST:378(SLV)	CC19	II	1	1	1	1	1	1	1	1	1	1	1	1	1	1	1	1	1	1	0	1	1	1	1	1	0	0	0	0	0	0	1	1	1	1	1	1	1	1	1	1	1	1	1	1	1	1
RL15000227	9	CC9	II	1	1	1	1	1	1	1	1	1	1	1	1	1	1	1	1	1	1	1	1	1	1	1	1	1	1	1	1	1	1	1	1	1	1	1	1	1	1	1	1	1	1	1	1	1	1
RL15000226	121	CC121	II	1	1	1	1	1	1	1	1	1	1	1	1	1	1	1	1	1	1	1	1	0	1	1	1	0	0	0	0	0	1	1	1	1	1	1	1	1	1	1	1	1	1	1	1	1	1
RL15000225	121	CC121	II	1	1	1	1	1	1	1	1	1	1	1	1	1	1	1	1	1	1	1	1	0	1	1	1	0	0	0	0	0	1	1	1	1	1	1	1	1	1	1	1	1	1	1	1	1	1
RL15000224	121	CC121	II	1	1	1	1	1	1	1	1	1	1	1	1	1	1	1	1	1	1	1	1	0	1	1	1	0	0	0	0	0	1	1	1	1	1	1	1	1	1	1	1	1	1	1	1	1	1
RL15000223	121	CC121	II	1	1	1	1	1	1	1	1	1	1	1	1	1	1	1	1	1	1	1	1	0	1	1	1	0	0	0	0	0	1	1	1	1	1	1	1	1	1	1	1	1	1	1	1	1	1
RL15000222	9	CC9	II	1	1	1	1	1	1	1	1	1	1	1	1	1	1	1	1	1	1	1	1	1	1	0	1	1	1	1	1	1	1	1	1	1	1	1	1	1	1	1	1	1	1	1	1	1	1
RL15000220	8	CC8	II	1	1	1	1	1	1	1	1	1	1	1	1	1	1	1	1	1	1	0	1	1	1	1	1	1	1	1	1	1	1	1	1	1	1	1	1	1	1	1	1	1	1	1	1	1	1
RL15000219	121	CC121	II	1	1	1	1	1	1	1	1	1	1	1	1	1	1	1	1	1	1	1	1	0	1	1	1	0	0	0	0	0	1	1	1	1	1	1	1	1	1	1	1	1	1	1	1	1	1
RL15000218	121	CC121	II	1	1	1	1	1	1	1	1	1	1	1	1	1	1	1	1	1	1	1	1	0	1	1	1	0	0	0	0	0	1	1	1	1	1	1	1	1	1	1	1	1	1	1	1	1	1
RL15000217	121	CC121	II	1	1	1	1	1	1	1	1	1	1	1	1	1	1	1	1	1	1	1	1	0	1	1	1	0	0	0	0	0	1	1	1	1	1	1	1	1	1	1	1	1	1	1	1	1	1
RL15000216	204	CC204	II	1	1	1	1	1	1	1	1	1	1	1	1	1	1	1	1	1	1	0	1	1	1	1	1	1	1	1	1	1	1	1	1	1	1	1	1	1	1	1	1	1	1	1	1	1	1
RL15000215	9	CC9	II	1	1	1	1	1	1	1	1	1	1	1	1	1	1	1	1	1	1	1	1	1	1	1	1	1	1	1	1	1	1	1	1	1	1	1	1	1	1	1	1	1	1	1	1	1	1
RL15000214	121	CC121	II	1	1	1	1	1	1	1	1	1	1	1	1	1	1	1	1	1	1	1	1	0	1	1	1	0	0	0	0	0	1	1	1	1	1	1	1	1	1	1	1	1	1	1	1	1	1
RL15000213	101	CC101	II	1	1	1	1	1	1	1	1	1	1	1	1	1	1	1	1	1	1	1	1	1	1	1	1	0	0	0	0	0	1	1	1	1	1	1	1	1	1	1	1	1	1	1	1	1	1
RL15000212	101	CC101	II	1	1	1	1	1	1	1	1	1	1	1	1	1	1	1	1	1	1	1	1	1	1	1	1	0	0	0	0	0	1	1	1	1	1	1	1	1	1	1	1	1	1	1	1	1	1
RL15000210	8	CC8	II	1	1	1	1	1	1	1	1	1	1	1	1	1	1	1	1	1	1	0	1	1	1	1	1	1	1	1	1	1	1	1	1	1	1	1	1	1	1	1	1	1	1	1	1	1	1
RL15001669	87	CC87	I	1	1	1	1	1	1	1	1	1	1	1	1	1	1	1	1	1	1	1	1	0	1	1	1	0	0	0	0	0	0	1	1	1	1	1	1	1	1	1	1	1	1	1	1	1	1
RL15000208	121	CC121	II	1	1	1	1	1	1	1	1	1	1	1	1	1	1	1	1	1	1	1	1	0	1	1	1	0	0	0	0	0	1	1	1	1	1	1	1	1	1	1	1	1	1	1	1	1	1
RL15000207	9	CC9	II	1	1	1	1	1	1	1	1	1	1	1	1	1	1	1	1	1	1	1	1	1	1	1	1	1	1	1	1	1	1	1	1	1	1	1	1	1	1	1	1	1	1	1	1	1	1
RL15000206	121	CC121	II	1	1	1	1	1	1	1	1	1	1	1	1	1	1	1	1	1	1	1	1	0	1	1	1	0	0	0	0	0	1	1	1	1	1	1	1	1	1	1	1	1	1	1	1	1	1
RL15000205	9	CC9	II	1	1	1	1	1	1	1	1	1	1	1	1	1	1	1	1	1	1	1	1	1	1	1	1	1	1	1	1	1	1	1	1	1	1	1	1	1	1	1	1	1	1	1	1	1	1
RL15000204	9	CC9	II	1	1	1	1	1	1	1	1	1	1	1	1	1	1	1	1	1	1	1	1	1	1	1	1	1	1	1	1	1	1	1	1	1	1	1	1	1	1	1	1	1	1	1	1	1	1
RL15000203	236	CC121	II	1	1	1	1	1	1	1	1	1	1	1	1	1	1	1	1	1	1	1	1	0	1	1	1	0	0	0	0	0	1	1	1	1	1	1	1	1	1	1	1	1	1	1	1	1	1
RL15000202	236	CC121	II	1	1	1	1	1	1	1	1	1	1	1	1	1	1	1	1	1	1	1	1	0	1	1	1	0	0	0	0	0	1	1	1	1	1	1	1	1	1	1	1	1	1	1	1	1	1
RL15000201	121	CC121	II	1	1	1	1	1	1	1	1	1	1	1	1	1	1	1	1	1	1	1	1	0	1	1	1	0	0	0	0	0	1	1	1	1	1	1	1	1	1	1	1	1	1	1	1	1	1
RL15000199	9	CC9	II	1	1	1	1	1	1	1	1	1	1	1	1	1	1	1	1	1	1	1	1	1	1	1	1	1	1	1	1	1	1	1	1	1	1	1	1	1	1	1	1	1	1	1	1	1	1
RL15000197	121	CC121	II	1	1	1	1	1	1	1	1	1	1	1	1	1	1	1	1	1	1	1	1	0	1	1	1	0	0	0	0	0	1	1	1	1	1	1	1	1	1	1	1	1	1	1	1	1	1
RL15000195	403	CC403	II	1	1	1	1	1	1	1	1	1	1	1	1	1	1	1	1	1	1	0	1	1	1	1	1	1	1	1	1	1	1	1	1	1	1	1	1	1	1	1	1	1	1	1	1	1	1
RL15000194	8	CC8	II	1	1	1	1	1	1	1	1	1	1	1	1	1	1	1	1	1	1	0	1	1	1	1	1	1	1	1	1	1	1	1	1	1	1	1	1	1	1	1	1	1	1	1	1	1	1
RL15000193	8	CC8	II	1	1	1	1	1	1	1	1	1	1	1	1	1	1	1	1	1	1	0	1	1	1	1	1	1	1	1	1	1	1	1	1	1	1	1	1	1	1	1	1	1	1	1	1	1	1
RL15000192	8	CC8	II	1	1	1	1	1	1	1	1	1	1	1	1	1	1	1	1	1	1	0	1	1	1	1	1	1	1	1	1	1	1	1	1	1	1	1	1	1	1	1	1	1	1	1	1	1	1
RL15000191	155	CC155	II	1	1	1	1	1	1	1	1	1	1	1	1	1	1	1	1	1	1	1	1	1	1	1	1	1	1	1	1	1	0	1	1	1	1	1	1	1	1	1	1	1	1	1	1	1	1
RL15000190	121	CC121	II	1	1	1	1	1	1	1	1	1	1	1	1	1	1	1	1	1	1	1	1	0	1	1	1	0	0	0	0	0	1	1	1	1	1	1	1	1	1	1	1	1	1	1	1	1	1
RL15000189	*325	CC31	II	1	1	1	1	1	1	1	1	1	1	1	1	1	1	1	1	1	1	0	1	1	1	1	1	1	1	1	1	1	1	1	1	1	1	1	1	1	1	1	1	1	1	1	1	1	1
RL15000188	121	CC121	II	1	1	1	1	1	1	1	1	1	1	1	1	1	1	1	1	1	1	1	1	0	1	1	1	0	0	0	0	0	1	1	1	1	1	1	1	1	1	1	1	1	1	1	1	1	1
RL15000187	155	CC155	II	1	1	1	1	1	1	1	1	1	1	1	1	1	1	1	1	1	1	1	1	1	1	1	1	1	1	1	1	1	0	1	1	1	1	1	1	1	1	1	1	1	1	1	1	1	1
RL15000186	121	CC121	II	1	1	1	1	1	1	1	1	1	1	1	1	1	1	1	1	1	1	1	1	0	1	1	1	0	0	0	0	0	1	1	1	1	1	1	1	1	1	1	1	1	1	1	1	1	1
RL15000185	*193	CC193	II	1	1	1	1	1	1	1	1	1	1	1	1	1	1	1	1	0	1	0	1	0	1	1	1	0	0	0	0	0	1	1	1	1	1	1	1	1	1	1	1	1	1	1	1	1	1
RL15000184	193	CC193	II	1	1	1	1	1	1	1	1	1	1	1	1	1	1	1	1	1	1	0	1	1	1	1	1	0	0	0	0	0	1	1	1	1	1	1	1	1	1	1	1	1	1	1	1	1	1
RL15000183	9	CC9	II	1	1	1	1	1	1	1	1	1	1	1	1	1	1	1	1	1	1	1	1	1	1	1	1	1	1	1	1	1	1	1	1	1	1	1	1	1	1	1	1	1	1	1	1	1	1
RL15000182	31	CC31	II	1	1	1	1	1	1	1	1	1	1	1	1	1	1	1	1	1	1	0	1	1	1	1	1	1	1	1	1	1	1	1	1	1	1	1	1	1	1	1	1	1	1	1	1	1	1
RL15000181	*121	CC121	II	1	1	1	1	1	1	1	1	1	1	1	1	1	1	1	1	1	1	1	1	0	1	1	1	0	0	0	0	0	1	1	1	1	1	1	1	1	1	1	1	1	1	1	1	1	1
RL15000179	8	CC8	II	1	1	1	1	1	1	1	1	1	1	1	1	1	1	1	1	1	1	0	1	1	1	1	1	1	1	1	1	1	1	1	1	1	1	1	1	1	1	1	1	1	1	1	1	1	1
RL15000178	*121	CC121	II	1	1	1	1	1	1	1	1	1	1	1	1	1	1	1	1	1	1	1	1	0	1	1	1	0	0	0	0	0	1	1	1	1	1	1	1	1	1	1	1	1	1	1	1	1	1
RL15000177	155	CC155	II	1	1	1	1	1	1	1	1	1	1	1	1	1	1	1	1	1	1	1	1	1	1	1	1	1	1	1	1	1	0	1	1	1	1	1	1	1	1	1	1	1	1	1	1	1	1
RL15000176	*9	CC9	II	1	1	1	1	1	1	1	1	1	1	1	1	1	1	1	1	1	1	1	1	1	1	1	1	1	1	1	1	1	1	1	1	1	1	1	1	1	1	1	1	1	1	1	1	1	1
RL15000175	*155	CC155	II	1	1	1	1	1	1	1	1	1	1	1	1	1	1	1	1	1	1	1	1	1	1	1	1	1	1	1	1	1	0	1	1	1	1	1	1	1	1	1	1	1	1	1	1	1	1
RL15000174	*121	CC121	II	1	1	1	1	1	1	1	1	1	1	1	1	1	1	1	1	1	1	1	1	0	1	1	1	0	0	0	0	0	1	1	1	1	1	1	1	1	1	1	1	1	1	1	1	1	1
RL15000173	121	CC121	II	1	1	1	1	1	1	1	1	1	1	1	1	1	1	1	1	1	1	1	1	0	1	1	1	0	0	0	0	0	1	1	1	1	1	1	1	1	1	1	1	1	1	1	1	1	1
RL15000172	193	CC193	II	1	1	1	1	1	1	1	1	1	1	1	1	1	1	1	1	1	1	0	1	1	1	1	1	0	0	0	0	0	1	1	1	1	1	1	1	1	1	1	1	1	1	1	1	1	1
RL15000171	8	CC8	II	1	1	1	1	1	1	1	1	1	1	1	1	1	1	1	1	1	1	0	1	1	1	1	1	1	1	1	1	1	1	1	1	1	1	1	1	1	1	1	1	1	1	1	1	1	1
RL15000170	121	CC121	II	1	1	1	1	1	1	1	1	1	1	1	1	1	1	1	1	1	1	1	1	0	1	1	1	0	0	0	0	0	1	1	1	1	1	1	1	1	1	1	1	1	1	1	1	1	1
RL15000169	121	CC121	II	1	1	1	1	1	1	1	1	1	1	1	1	1	1	1	1	1	1	1	1	0	1	1	1	0	0	0	0	0	1	1	1	1	1	1	1	1	1	1	1	1	1	1	1	1	1
RL15000168	121	CC121	II	1	1	1	1	1	1	1	1	1	1	1	1	1	1	1	1	1	1	1	1	0	1	1	1	0	0	0	0	0	1	1	1	1	1	1	1	1	1	1	1	1	1	1	1	1	1
RL15000167	121	CC121	II	1	1	1	1	1	1	1	1	1	1	1	1	1	1	1	1	1	1	1	1	0	1	1	1	0	0	0	0	0	1	1	1	1	1	1	1	1	1	1	1	1	1	1	1	1	1
RL15000166	121	CC121	II	1	1	1	1	1	1	1	1	1	1	1	1	1	1	1	1	1	1	1	1	0	1	1	1	0	0	0	0	0	1	1	1	1	1	1	1	1	1	1	1	1	1	1	1	1	1
RL15000165	121	CC121	II	1	1	1	1	1	1	1	1	1	1	1	1	1	1	1	1	1	1	1	1	0	1	1	1	0	0	0	0	0	1	1	1	1	1	1	1	1	1	1	1	1	1	1	1	1	1
RL15000164	*9	CC9	II	1	1	1	1	1	1	1	1	1	1	1	1	1	1	1	1	1	1	1	1	1	1	1	1	1	1	1	1	1	1	1	1	1	1	1	1	1	1	1	1	1	1	1	1	1	1
RL15000163	121	CC121	II	1	1	1	1	1	1	1	1	1	1	1	1	1	1	1	1	1	1	1	1	0	1	1	1	0	0	0	0	0	1	1	1	1	1	1	1	1	1	1	1	1	1	1	1	1	1
RL15000162	7	CC7	II	1	1	1	1	1	1	1	1	1	1	1	1	1	1	1	1	1	1	0	1	1	1	1	1	1	1	1	1	1	1	1	1	1	1	1	1	1	1	1	1	1	1	1	1	1	1
RL15000161	121	CC121	II	1	1	1	1	1	1	1	1	1	1	1	1	1	1	1	1	1	1	1	1	0	1	1	1	0	0	0	0	0	1	1	1	1	1	1	1	1	1	1	1	1	1	1	1	1	1
RL15000160	121	CC121	II	1	1	1	1	1	1	1	1	1	1	1	1	1	1	1	1	1	1	1	1	0	1	1	1	0	0	0	0	0	1	1	1	1	1	1	1	1	1	1	1	1	1	1	1	1	1
RL15000158	*121	CC121	II	1	1	1	1	1	1	1	1	1	1	1	1	1	1	1	1	1	1	1	1	0	1	1	1	0	0	0	0	0	1	1	1	1	1	1	1	1	1	1	1	1	1	1	1	1	1
RL15000156	*121	CC121	II	1	1	1	1	1	1	1	1	1	1	1	1	1	1	1	1	1	1	1	1	0	1	1	1	0	0	0	0	0	1	1	1	1	1	1	1	1	1	1	1	1	1	1	1	1	1
RL15000155	*9	CC9	II	1	1	1	1	1	1	1	1	1	1	1	1	1	1	1	1	1	1	1	1	1	1	1	1	1	1	1	1	1	1	1	1	1	1	1	1	1	1	1	1	1	1	1	1	1	1
RL15000154	121	CC121	II	1	1	1	1	1	1	1	1	1	1	1	1	1	1	1	1	1	1	1	1	0	1	1	1	0	0	0	0	0	1	1	1	1	1	1	1	1	1	1	1	1	1	1	1	1	1
RL15000153	31	CC31	II	1	1	1	1	1	1	1	1	1	1	1	1	1	1	1	1	1	1	0	1	1	1	1	1	1	1	1	1	1	1	1	1	1	1	1	1	1	1	1	1	1	1	1	1	1	1
RL15000152	101	CC101	II	1	1	1	1	1	1	1	1	1	1	1	1	1	1	1	1	1	1	1	1	1	1	1	1	0	0	0	0	0	1	1	1	1	1	1	1	1	1	1	1	1	1	1	1	1	1
RL15000151	9	CC9	II	1	1	1	1	1	1	1	1	1	1	1	1	1	1	1	1	1	1	1	1	1	1	1	1	1	1	1	1	1	1	1	1	1	1	1	1	1	1	1	1	1	1	1	1	1	1
RL15001648	87	CC87	I	1	1	1	1	1	1	1	1	1	1	1	1	1	1	1	1	1	1	1	1	0	1	1	1	0	0	0	0	0	0	1	1	1	1	1	1	1	1	1	1	1	1	1	1	1	1
RL15000149	16	CC8	II	1	1	1	1	1	1	1	1	1	1	1	1	1	1	1	1	1	1	0	1	1	1	1	1	1	1	1	1	1	1	1	1	1	1	1	1	1	1	1	1	1	1	1	1	1	1
RL15000148	121	CC121	II	1	1	1	1	1	1	1	1	1	1	1	1	1	1	1	1	1	1	1	1	0	1	1	1	0	0	0	0	0	1	1	1	1	1	1	1	1	1	1	1	1	1	1	1	1	1
RL15000147	*9	CC9	II	1	1	1	1	1	1	1	1	1	1	1	1	1	1	1	1	1	1	1	1	1	1	1	1	1	1	1	1	1	1	1	1	1	1	1	1	1	1	1	1	1	1	1	1	1	1
RL15000146	9	CC9	II	1	1	1	1	1	1	1	1	1	1	1	1	1	1	1	1	1	1	1	1	1	1	1	1	1	1	1	1	1	1	1	1	1	1	1	1	1	1	1	1	1	1	1	1	1	1
RL15000145	121	CC121	II	1	1	1	1	1	1	1	1	1	1	1	1	1	1	1	1	1	1	1	1	0	1	1	1	0	0	0	0	0	1	1	1	1	1	1	1	1	1	1	1	1	1	1	1	1	1
RL15000144	NOVEL allele. Closest ST:378(SLV)	CC19	II	1	1	1	1	1	1	1	1	1	1	1	1	1	1	1	1	1	1	0	1	1	1	1	1	0	0	0	0	0	0	1	1	1	1	1	1	1	1	1	1	1	1	1	1	1	1
RL15000143	*9	CC9	II	1	1	1	1	1	1	1	1	1	1	1	1	1	1	1	1	1	1	1	1	0	1	0	1	1	1	1	1	1	1	1	1	1	1	1	1	1	1	1	1	1	0	1	1	1	1
RL15000142	121	CC121	II	1	1	1	1	1	1	1	1	1	1	1	1	1	1	1	1	1	1	1	1	0	1	1	1	0	0	0	0	0	1	1	1	1	1	1	1	1	1	1	1	1	1	1	1	1	1
RL15000141	120	CC8	II	1	1	1	1	1	1	1	1	1	1	1	1	1	1	1	1	1	1	0	1	1	1	1	1	1	1	1	1	1	1	1	1	1	1	1	1	1	1	1	1	1	1	1	1	1	1
RL15000139	*9	CC9	II	1	1	1	1	1	1	1	1	1	1	1	1	1	1	1	1	1	1	1	1	1	1	1	1	1	1	1	1	1	1	1	1	1	1	1	1	1	1	1	1	1	1	1	1	1	1
RL15000138	*9	CC9	II	1	1	1	1	1	1	1	1	1	1	1	1	1	1	1	1	1	1	1	1	1	1	1	1	1	1	1	1	1	1	1	1	1	1	1	1	1	1	1	1	1	1	1	1	1	1
RL15000137	9	CC9	II	1	1	1	1	1	1	1	1	1	1	1	1	1	1	1	1	1	1	1	1	1	1	1	1	1	1	1	1	1	1	1	1	1	1	1	1	1	1	1	1	1	1	1	1	1	1
RL15000136	9	CC9	II	1	1	1	1	1	1	1	1	1	1	1	1	1	1	1	1	1	1	1	1	1	1	1	1	1	1	1	1	1	1	1	1	1	1	1	1	1	1	1	1	1	1	1	1	1	1
RL15000134	121	CC121	II	1	1	1	1	1	1	1	1	1	1	1	1	1	1	1	1	1	1	1	1	0	1	1	1	0	0	0	0	0	1	1	1	1	1	1	1	1	1	1	1	1	1	1	1	1	1
RL15000133	*101	CC101	II	1	1	1	1	1	1	1	1	1	1	1	1	1	1	1	1	1	1	1	1	1	1	1	1	0	0	0	0	0	1	1	1	1	1	1	1	1	1	1	1	1	1	1	1	1	1
RL15000132	8	CC8	II	1	1	1	1	1	1	1	1	1	1	1	1	1	1	1	1	1	1	0	1	1	1	1	1	1	1	1	1	1	1	1	1	1	1	1	1	1	1	1	1	1	1	1	1	1	1
RL15000131	204	CC204	II	1	1	1	1	1	1	1	1	1	1	1	1	1	1	1	1	1	1	0	1	1	1	1	1	1	1	1	1	1	1	1	1	1	1	1	1	1	1	1	1	1	1	1	1	1	1
RL15000130	121	CC121	II	1	1	1	1	1	1	1	1	1	1	1	1	1	1	1	1	1	1	1	1	0	1	1	1	0	0	0	0	0	1	1	1	1	1	1	1	1	1	1	1	1	1	1	1	1	1
RL15000129	121	CC121	II	1	1	1	1	1	1	1	1	1	1	1	1	1	1	1	1	1	1	1	1	0	1	1	1	0	0	0	0	0	1	1	1	1	1	1	1	1	1	1	1	1	1	1	1	1	1
RL15000128	121	CC121	II	1	1	1	1	1	1	1	1	1	1	1	1	1	1	1	1	1	1	1	1	0	1	1	1	0	0	0	0	0	1	1	1	1	1	1	1	1	1	1	1	1	1	1	1	1	1
RL15000126	*8	CC8	II	1	1	1	1	1	1	1	1	1	1	1	1	1	1	1	1	1	1	0	1	0	1	1	1	1	1	1	1	1	1	1	1	1	1	1	1	1	1	1	1	1	1	1	1	1	1
RL15000125	155	CC155	II	1	1	1	1	1	1	1	1	1	1	1	1	1	1	1	1	1	1	1	1	1	1	1	1	1	1	1	1	1	0	1	1	1	1	1	1	1	1	1	1	1	1	1	1	1	1
RL15000124	9	CC9	II	1	1	1	1	1	1	1	1	1	1	1	1	1	1	1	1	1	1	1	1	1	1	1	1	1	1	1	1	1	1	1	1	1	1	1	1	1	1	1	1	1	1	1	1	1	1
RL15000123	*155	CC155	II	1	1	1	1	1	1	1	1	1	1	1	1	1	1	1	1	1	1	1	1	1	1	1	1	1	1	1	1	1	0	1	1	1	1	1	1	1	1	1	1	1	1	1	1	1	1
RL15000122	*155	CC155	II	1	1	1	1	1	1	1	1	1	1	1	1	1	1	1	1	1	1	1	1	1	1	1	1	1	1	1	1	1	0	1	1	1	1	1	1	1	1	1	1	1	1	1	1	1	1
RL15000121	121	CC121	II	1	1	1	1	1	1	1	1	1	1	1	1	1	1	1	1	1	1	1	1	0	1	1	1	0	0	0	0	0	1	1	1	1	1	1	1	1	1	1	1	1	1	1	1	1	1
RL15000120	8	CC8	II	1	1	1	1	1	1	1	1	1	1	1	1	1	1	1	1	1	1	0	1	1	1	1	1	1	1	1	1	1	1	1	1	1	1	1	1	1	1	1	1	1	1	1	1	1	1
RL15000119	*9	CC9	II	1	1	1	1	1	1	1	1	1	1	1	1	1	1	1	1	1	1	1	1	0	1	1	1	1	1	1	1	1	1	1	1	1	1	1	1	1	1	1	1	1	1	1	1	1	1
RL15000118	9	CC9	II	1	1	1	1	1	1	1	1	1	1	1	1	1	1	1	1	1	1	1	1	1	1	1	1	1	1	1	1	1	1	1	1	1	1	1	1	1	1	1	1	1	1	1	1	1	1
RL15000117	14	CC14	II	1	1	1	1	1	1	1	1	1	1	1	1	1	1	1	1	0	1	1	1	0	1	1	1	0	0	0	0	0	1	1	1	1	1	1	1	1	1	1	1	1	1	1	1	1	1
RL15000116	*403	CC403	II	1	1	1	1	1	1	1	1	1	1	1	1	1	1	1	1	1	1	0	1	1	1	1	1	1	1	1	1	1	1	1	1	1	1	1	1	1	1	1	1	1	1	1	1	1	1
RL15000115	8	CC8	II	1	1	1	1	1	1	1	1	1	1	1	1	1	1	1	1	1	1	0	1	1	1	1	1	1	1	1	1	1	1	1	1	1	1	1	1	1	1	1	1	1	1	1	1	1	1
RL15000114	204	CC204	II	1	1	1	1	1	1	1	1	1	1	1	1	1	1	1	1	1	1	0	1	1	1	1	1	1	1	1	1	1	1	1	1	1	1	1	1	1	1	1	1	1	1	1	1	1	1
RL15000113	403	CC403	II	1	1	1	1	1	1	1	1	1	1	1	1	1	1	1	1	1	1	0	1	1	1	1	1	1	1	1	1	1	1	1	1	1	1	1	1	1	1	1	1	1	1	1	1	1	1
RL15000112	155	CC155	II	1	1	1	1	1	1	1	1	1	1	1	1	1	1	1	1	1	1	1	1	1	1	1	1	1	1	1	1	1	0	1	1	1	1	1	1	1	1	1	1	1	1	1	1	1	1
RL15000111	155	CC155	II	1	1	1	1	1	1	1	1	1	1	1	1	1	1	1	1	1	1	1	1	1	1	1	1	1	1	1	1	1	0	1	1	1	1	1	1	1	1	1	1	1	1	1	1	1	1
RL15000110	155	CC155	II	1	1	1	1	1	1	1	1	1	1	1	1	1	1	1	1	1	1	1	1	1	1	1	1	1	1	1	1	1	0	1	1	1	1	1	1	1	1	1	1	1	1	1	1	1	1
RL15000109	8	CC8	II	1	1	1	1	1	1	1	1	1	1	1	1	1	1	1	1	1	1	0	1	1	1	1	1	1	1	1	1	1	1	1	1	1	1	1	1	1	1	1	1	1	1	1	1	1	1
RL15001613	87	CC87	I	1	1	1	1	1	1	1	1	1	1	1	1	1	1	1	1	1	1	1	1	0	1	1	1	0	0	0	0	0	0	1	1	1	1	1	1	1	1	1	1	1	1	1	1	1	1
RL15000107	*9	CC9	II	1	1	1	1	1	1	1	1	1	1	1	1	1	1	1	1	1	1	1	1	1	1	1	1	1	1	1	1	1	1	1	1	1	1	1	1	1	1	1	1	1	1	1	1	1	1
RL15000106	8	CC8	II	1	1	1	1	1	1	1	1	1	1	1	1	1	1	1	1	1	1	0	1	1	1	1	1	1	1	1	1	1	1	1	1	1	1	1	1	1	1	1	1	1	1	1	1	1	1
RL15000105	8	CC8	II	1	1	1	1	1	1	1	1	1	1	1	1	1	1	1	1	1	1	0	1	1	1	1	1	1	1	1	1	1	1	1	1	1	1	1	1	1	1	1	1	1	1	1	1	1	1
RL15000104	155	CC155	II	1	1	1	1	1	1	1	1	1	1	1	1	1	1	1	1	1	1	1	1	1	1	1	1	1	1	1	1	1	0	1	1	1	1	1	1	1	1	1	1	1	1	1	1	1	1
RL15000102	14	CC14	II	1	1	1	1	1	1	1	1	1	1	1	1	1	1	1	1	1	1	1	1	0	1	1	1	0	0	0	0	0	1	1	1	1	1	1	1	1	1	1	1	1	1	1	1	1	1
RL15000101	*8	CC8	II	1	1	1	1	1	1	1	1	1	1	1	1	1	1	1	1	1	1	0	1	1	1	1	1	1	1	1	1	1	1	1	1	1	1	1	1	1	1	1	1	1	1	1	1	1	1
RL15000100	8	CC8	II	1	1	1	1	1	1	1	1	1	1	1	1	1	1	1	1	1	1	0	1	1	1	1	1	1	1	1	1	1	1	1	1	1	1	1	1	1	1	1	1	1	1	1	1	1	1
RL15000099	12	CC7	II	1	1	1	1	1	1	1	1	1	1	1	1	1	1	1	1	1	1	0	1	1	1	1	1	1	1	1	1	1	1	1	1	1	1	1	1	1	1	1	1	1	1	1	1	1	1
RL15000098	*121	CC121	II	1	1	1	1	1	1	1	1	1	1	1	1	1	1	1	1	1	1	1	1	0	1	1	1	0	0	0	0	0	1	1	1	1	1	1	1	1	1	1	1	1	1	1	1	1	1
RL15000097	8	CC8	II	1	1	1	1	1	1	1	1	1	1	1	1	1	1	1	1	1	1	0	1	1	1	1	1	1	1	1	1	1	1	1	1	1	1	1	1	1	1	1	1	1	1	1	1	1	1
RL15000096	*91	CC14	II	1	1	1	1	1	1	1	1	1	1	1	1	1	1	1	1	1	1	1	1	0	1	1	1	0	0	0	0	0	1	1	1	1	1	1	1	1	1	1	1	1	1	1	1	1	1
RL15000095	8	CC8	II	1	1	1	1	1	1	1	1	1	1	1	1	1	1	1	1	1	1	0	1	1	1	1	1	1	1	1	1	1	1	1	1	1	1	1	1	1	1	1	1	1	1	1	1	1	1
RL15000094	8	CC8	II	1	1	1	1	1	1	1	1	1	1	1	1	1	1	1	1	1	1	0	1	1	1	1	1	1	1	1	1	1	1	1	1	1	1	1	1	1	1	1	1	1	1	1	1	1	1
RL15000093	121	CC121	II	1	1	1	1	1	1	1	1	1	1	1	1	1	1	1	1	1	1	1	1	0	1	1	1	0	0	0	0	0	1	1	1	1	1	1	1	1	1	1	1	1	1	1	1	1	1
RL15000092	155	CC155	II	1	1	1	1	1	1	1	1	1	1	1	1	1	1	1	1	1	1	1	1	1	1	1	1	1	1	1	1	1	0	1	1	1	1	1	1	1	1	1	1	1	1	1	1	1	1
RL15000091	121	CC121	II	1	1	1	1	1	1	1	1	1	1	1	1	1	1	1	1	1	1	1	1	0	1	1	1	0	0	0	0	0	1	1	1	1	1	1	1	1	1	1	1	1	1	1	1	1	1
RL15001603	87	CC87	I	1	1	1	1	1	1	1	1	1	1	1	1	1	1	1	1	1	1	1	1	0	1	1	1	0	0	0	0	0	0	1	1	1	1	1	1	1	1	1	1	1	1	1	1	1	1
RL15000089	12	CC7	II	1	1	1	1	1	1	1	1	1	1	1	1	1	1	1	1	1	1	0	1	1	1	1	1	1	1	1	1	1	1	1	1	1	1	1	1	1	1	1	1	1	1	1	1	1	1
RL15000088	*8	CC8	II	1	1	1	1	1	1	1	1	1	1	1	1	1	1	1	1	1	1	0	1	0	1	1	1	1	1	1	1	1	1	1	1	1	1	1	1	1	1	1	1	1	1	1	1	1	1
RL15000087	*9	CC9	II	1	1	1	1	1	1	1	1	1	1	1	1	1	1	1	1	1	1	1	1	0	1	1	1	1	1	1	1	1	1	1	1	1	1	1	1	1	1	1	1	1	1	1	1	1	1
RL15001594	87	CC87	I	1	1	1	1	1	1	1	1	1	1	1	1	1	1	1	1	1	1	1	1	0	1	1	1	0	0	0	0	0	0	1	1	1	1	1	1	1	1	1	1	1	1	1	1	1	1
RL15000085	121	CC121	II	1	1	1	1	1	1	1	1	1	1	1	1	1	1	1	1	1	1	1	1	0	1	1	1	0	0	0	0	0	1	1	1	1	1	1	1	1	1	1	1	1	1	1	0	1	1
RL15000084	*8	CC8	II	1	1	1	1	1	1	1	1	1	1	1	1	1	1	1	1	1	1	0	1	1	1	1	1	1	1	1	1	1	1	1	1	1	1	1	1	1	1	1	1	1	1	1	1	1	1
RL15000083	*14	CC14	II	1	1	1	1	1	1	1	1	1	1	1	1	1	1	1	1	1	1	1	1	0	1	1	1	0	0	0	0	0	1	1	1	1	1	1	1	1	1	1	1	1	1	1	1	1	1
RL15000714	87	CC87	I	1	1	1	1	1	1	1	1	1	1	1	1	1	1	1	1	1	1	1	1	0	1	1	1	0	0	0	0	0	0	1	1	1	1	1	1	1	1	1	1	1	1	1	1	1	1
RL15000534	87	CC87	I	1	1	1	1	1	1	1	1	1	1	1	1	1	1	1	1	1	1	1	1	0	1	1	1	0	0	0	0	0	0	1	1	1	1	1	1	1	1	1	1	1	1	1	1	1	1
RL15000080	155	CC155	II	1	1	1	1	1	1	1	1	1	1	1	1	1	1	1	1	1	1	1	1	1	1	1	1	1	1	1	1	1	0	1	1	1	1	1	1	1	1	1	1	1	1	1	1	1	1
RL15000349	87	CC87	I	1	1	1	1	1	1	1	1	1	1	1	1	1	1	1	1	1	1	1	1	0	1	1	1	0	0	0	0	0	0	1	1	1	1	1	1	1	1	1	1	1	1	1	1	1	1
RL15000078	*9	CC9	II	1	1	1	1	1	1	1	1	1	1	1	1	1	1	1	1	1	1	1	1	1	1	1	1	1	1	1	1	1	1	1	1	1	1	1	1	1	1	1	1	1	1	1	1	1	1
RL15000077	9	CC9	II	1	1	1	1	1	1	1	1	1	1	1	1	1	1	1	1	1	1	1	1	1	1	1	1	1	1	1	1	1	1	1	1	1	1	1	1	1	1	1	1	1	1	1	1	1	1
RL15000076	193	CC193	II	1	1	1	1	1	1	1	1	1	1	1	1	1	1	1	1	1	1	0	1	1	1	1	1	0	0	0	0	0	1	1	1	1	1	1	1	1	1	1	1	1	1	1	1	1	1
RL15000074	9	CC9	II	1	1	1	1	1	1	1	1	1	1	1	1	1	1	1	1	1	1	1	1	1	1	1	1	1	1	1	1	1	1	1	1	1	1	1	1	1	1	1	1	1	1	1	1	1	1
RL15000073	403	CC403	II	1	1	1	1	1	1	1	1	1	1	1	1	1	1	1	1	1	1	0	1	1	1	1	1	1	1	1	1	1	1	1	1	1	1	1	1	1	1	1	1	1	1	1	1	1	1
RL15000072	*12	CC7	II	1	1	1	1	1	1	1	1	1	1	1	1	1	1	1	1	1	1	0	1	1	1	1	1	1	1	1	1	1	1	1	1	1	1	1	1	1	1	1	1	1	1	1	1	1	1
RL15000071	14	CC14	II	1	1	1	1	1	1	1	1	1	1	1	1	1	1	1	1	1	1	1	1	0	1	1	1	0	0	0	0	0	1	1	1	1	1	1	1	1	1	1	1	1	1	1	1	1	1
RL15000070	9	CC9	II	1	1	1	1	1	1	1	1	1	1	1	1	1	1	1	1	1	1	1	1	1	1	1	1	1	1	1	1	1	1	1	1	1	1	1	1	1	1	1	1	1	1	1	1	1	1
RL15000068	*9	CC9	II	1	1	1	1	1	1	1	1	1	1	1	1	1	1	1	1	1	1	1	1	1	1	1	1	1	1	1	1	1	1	1	1	1	1	1	1	1	1	1	1	1	1	1	1	1	1
RL15000067	551	CC8	II	1	1	1	1	1	1	1	1	1	1	1	1	1	1	1	1	1	1	0	1	1	1	1	1	1	1	1	1	1	1	1	1	1	1	1	1	1	1	1	1	1	1	1	1	1	1
RL15000066	*12	CC7	II	1	1	1	1	1	1	1	1	1	1	1	1	1	1	1	1	1	1	0	1	1	1	1	1	1	1	1	1	1	1	1	1	1	1	1	1	1	1	1	1	1	1	1	1	1	1
RL15000265	87	CC87	I	1	1	1	1	1	1	1	1	1	1	1	1	1	1	1	1	1	1	1	1	0	1	1	1	0	0	0	0	0	0	1	1	1	1	1	1	1	1	1	1	1	1	1	1	1	1
RL15000064	31	CC31	II	1	1	1	1	1	1	1	1	1	1	1	1	1	1	1	1	1	1	0	1	1	1	1	1	1	1	1	1	1	1	1	1	1	1	1	1	1	1	1	1	1	1	1	1	1	1
RL15000063	121	CC121	II	1	1	1	1	1	1	1	1	1	1	1	1	1	1	1	1	1	1	1	1	0	1	1	1	0	0	0	0	0	1	1	1	1	1	1	1	1	1	1	1	1	1	1	1	1	1
RL15000062	121	CC121	II	1	1	1	1	1	1	1	1	1	1	1	1	1	1	1	1	1	1	1	1	0	1	1	1	0	0	0	0	0	1	1	1	1	1	1	1	1	1	1	1	1	1	1	1	1	1
RL15000061	121	CC121	II	1	1	1	1	1	1	1	1	1	1	1	1	1	1	1	1	1	1	1	1	0	1	1	1	0	0	0	0	0	1	1	1	1	1	1	1	1	1	1	1	1	1	1	1	1	1
RL15000060	121	CC121	II	1	1	1	1	1	1	1	1	1	1	1	1	1	1	1	1	1	1	1	1	0	1	1	1	0	0	0	0	0	1	1	1	1	1	1	1	1	1	1	1	1	1	1	1	1	1
RL15000059	8	CC8	II	1	1	1	1	1	1	1	1	1	1	1	1	1	1	1	1	1	1	0	1	1	1	1	1	1	1	1	1	1	1	1	1	1	1	1	1	1	1	1	1	1	1	1	1	1	1
RL15000057	8	CC8	II	1	1	1	1	1	1	1	1	1	1	1	1	1	1	1	1	1	1	0	1	1	1	1	1	1	1	1	1	1	1	1	1	1	1	1	1	1	1	1	1	1	1	1	1	1	1
RL15000055	121	CC121	II	1	1	1	1	1	1	1	1	1	1	1	1	1	1	1	1	1	1	1	1	0	1	1	1	0	0	0	0	0	1	1	1	1	1	1	1	1	1	1	1	1	1	1	1	1	1
RL15000054	*9	CC9	II	1	1	1	1	1	1	1	1	1	1	1	1	1	1	1	1	1	1	1	1	1	1	1	1	1	1	1	1	1	1	1	1	1	1	1	1	1	1	1	1	1	1	1	1	1	0
RL15000053	155	CC155	II	1	1	1	1	1	1	1	1	1	1	1	1	1	1	1	1	1	1	1	1	1	1	1	1	1	1	1	1	1	0	1	1	1	1	1	1	1	1	1	1	1	1	1	1	1	1
RL15000052	8	CC8	II	1	1	1	1	1	1	1	1	1	1	1	1	1	1	1	1	1	1	0	1	1	1	1	1	1	1	1	1	1	1	1	1	1	1	1	1	1	1	1	1	1	1	1	1	1	1
RL15000051	121	CC121	II	1	1	1	1	1	1	1	1	1	1	1	1	1	1	1	1	1	1	1	1	0	1	1	1	0	0	0	0	0	1	1	1	1	1	1	1	1	1	1	1	1	1	1	1	1	1
RL15000050	155	CC155	II	1	1	1	1	1	1	1	1	1	1	1	1	1	1	1	1	1	1	1	1	1	1	1	1	1	1	1	1	1	0	1	1	1	1	1	1	1	1	1	1	1	1	1	1	1	1
RL15000049	155	CC155	II	1	1	1	1	1	1	1	1	1	1	1	1	1	1	1	1	1	1	1	1	1	1	1	1	1	1	1	1	1	0	1	1	1	1	1	1	1	1	1	1	1	1	1	1	1	1
RL15000047	*124	ST124	II	1	1	1	1	1	1	1	1	1	1	1	1	1	1	1	1	1	1	1	1	1	1	1	1	0	0	0	0	0	1	1	1	1	1	1	1	1	1	1	1	1	1	1	1	1	1
RL15000046	*124	ST124	II	1	1	1	1	1	1	1	1	1	1	1	1	1	1	1	1	1	1	1	1	1	1	1	1	0	0	0	0	0	1	1	1	1	1	1	1	1	1	1	1	1	1	1	1	1	1
RL15000045	*9	CC9	II	1	1	1	1	1	1	1	1	1	1	1	1	1	1	1	1	1	1	1	1	1	1	1	1	1	1	1	1	1	1	1	1	1	1	1	1	1	1	1	1	1	1	1	1	1	1
RL15000044	*204	CC204	II	1	1	1	1	1	1	1	1	1	1	1	1	1	1	1	1	1	1	0	1	1	1	1	1	1	1	1	1	1	1	1	1	1	1	1	1	1	1	1	1	1	1	1	1	1	1
RL15000043	101	CC101	II	1	1	1	1	1	1	1	1	1	1	1	1	1	1	1	1	1	1	1	1	1	1	1	1	0	0	0	0	0	1	1	1	1	1	1	1	1	1	1	1	1	1	1	1	1	1
RL15000042	*121	CC121	II	1	1	1	1	1	1	1	1	1	1	1	1	1	1	1	1	1	1	1	1	0	1	1	1	0	0	0	0	0	1	1	1	1	1	1	1	1	1	1	1	1	1	1	1	1	1
RL15000264	87	CC87	I	1	1	1	1	1	1	1	1	1	1	1	1	1	1	1	1	1	1	1	1	0	1	1	1	0	0	0	0	0	0	1	1	1	1	1	1	1	1	1	1	1	1	1	1	1	1
RL15000040	155	CC155	II	1	1	1	1	1	1	1	1	1	1	1	1	1	1	1	1	1	1	1	1	1	1	1	1	1	1	1	1	1	0	1	1	1	1	1	1	1	1	1	1	1	1	1	1	1	1
RL15000039	9	CC9	II	1	1	1	1	1	1	1	1	1	1	1	1	1	1	1	1	1	1	1	1	1	1	1	1	1	1	1	1	1	1	1	1	1	1	1	1	1	1	1	1	1	1	1	1	1	1
RL15000038	121	CC121	II	1	1	1	1	1	1	1	1	1	1	1	1	1	1	1	1	1	1	1	1	0	1	1	1	0	0	0	0	0	1	1	1	1	1	1	1	1	1	1	1	1	1	1	1	1	1
RL15000037	*20	CC20	II	1	1	1	1	1	1	1	1	1	1	1	1	1	1	1	1	1	1	1	1	1	1	1	1	0	0	0	0	0	1	1	1	1	1	1	1	1	1	1	1	1	1	1	1	1	1
RL15000035	9	CC9	II	1	1	1	1	1	1	1	1	1	1	1	1	1	1	1	1	1	1	1	1	1	1	1	1	1	1	1	1	1	1	1	1	1	1	1	1	1	1	1	1	1	1	1	1	1	1
RL15000034	*20	CC20	II	1	1	1	1	1	1	1	1	1	1	1	1	1	1	1	1	1	1	1	1	1	1	1	1	0	0	0	0	0	1	1	1	1	1	1	1	1	1	1	1	1	1	1	1	1	1
RL15000033	20	CC20	II	1	1	1	1	1	1	1	1	1	1	1	1	1	1	1	1	1	1	1	1	1	1	1	1	0	0	0	0	0	1	1	1	1	1	1	1	1	1	1	1	1	1	1	1	1	1
RL15000261	87	CC87	I	1	1	1	1	1	1	1	1	1	1	1	1	1	1	1	1	1	1	1	1	0	1	1	1	0	0	0	0	0	0	1	1	1	1	1	1	1	1	1	1	1	1	1	1	1	1
RL15000031	121	CC121	II	1	1	1	1	1	1	1	1	1	1	1	1	1	1	1	1	1	1	1	1	0	1	1	1	0	0	0	0	0	1	1	1	1	1	1	1	1	1	1	1	1	1	1	1	1	1
RL15000258	87	CC87	I	1	1	1	1	1	1	1	1	1	1	1	1	1	1	1	1	1	1	1	1	0	1	1	1	0	0	0	0	0	0	1	1	1	1	1	1	1	1	1	1	1	1	1	1	1	1
RL15000029	8	CC8	II	1	1	1	1	1	1	1	1	1	1	1	1	1	1	1	1	1	1	0	1	1	1	1	1	1	1	1	1	1	1	1	1	1	1	1	1	1	1	1	1	1	1	1	1	1	1
RL15000028	9	CC9	II	1	1	1	1	1	1	1	1	1	1	1	1	1	1	1	1	1	1	1	1	1	1	1	1	1	1	1	1	1	1	1	1	1	1	1	1	1	1	1	1	1	1	1	1	1	1
RL15000027	155	CC155	II	1	1	1	1	1	1	1	1	1	1	1	1	1	1	1	1	1	1	1	1	1	1	1	1	1	1	1	1	1	0	1	1	1	1	1	1	1	1	1	1	1	1	1	1	1	1
RL15000026	121	CC121	II	1	1	1	1	1	1	1	1	1	1	1	1	1	1	1	1	1	1	1	1	0	1	1	1	0	0	0	0	0	1	1	1	1	1	1	1	1	1	1	1	1	1	1	1	1	1
RL15000256	87	CC87	I	1	1	1	1	1	1	1	1	1	1	1	1	1	1	1	1	1	1	1	1	0	1	1	1	0	0	0	0	0	0	1	1	1	1	1	1	1	1	1	1	1	1	1	1	1	1
RL15000024	204	CC204	II	1	1	1	1	1	1	1	1	1	1	1	1	1	1	1	1	1	1	0	1	1	1	1	1	1	1	1	1	1	1	1	1	1	1	1	1	1	1	1	1	1	1	1	1	1	1
RL15000023	121	CC121	II	1	1	1	1	1	1	1	1	1	1	1	1	1	1	1	1	1	1	1	1	0	1	1	1	0	0	0	0	0	1	1	1	1	1	1	1	1	1	1	1	1	1	1	1	1	1
RL15000022	204	CC204	II	1	1	1	1	1	1	1	1	1	1	1	1	1	1	1	1	1	1	0	1	1	1	1	1	1	1	1	1	1	1	1	1	1	1	1	1	1	1	1	1	1	1	1	1	1	1
RL15000021	204	CC204	II	1	1	1	1	1	1	1	1	1	1	1	1	1	1	1	1	1	1	0	1	0	1	1	1	1	1	1	1	1	1	1	1	1	1	1	1	1	1	1	1	1	1	1	1	1	1
RL15000020	204	CC204	II	1	1	1	1	1	1	1	1	1	1	1	1	1	1	1	1	1	1	0	1	1	1	1	1	1	1	1	1	1	1	1	1	1	1	1	1	1	1	1	1	1	1	1	1	1	1
RL15000019	*121	CC121	II	1	1	1	1	1	1	1	1	1	1	1	1	1	1	1	1	0	1	1	1	0	1	1	1	0	0	0	0	0	1	1	1	1	1	1	1	1	1	1	1	1	1	1	1	1	1
RL15000018	121	CC121	II	1	1	1	1	1	1	1	1	1	1	1	1	1	1	1	1	1	1	1	1	0	1	1	1	0	0	0	0	0	1	1	1	1	1	1	1	1	1	1	1	1	1	1	1	1	1
RL15000017	*8	CC8	II	1	1	1	1	1	1	1	1	1	1	1	1	1	1	1	1	1	1	0	1	1	1	1	1	1	1	1	1	1	1	1	1	1	1	1	1	1	1	1	1	1	1	1	1	1	1
RL15000016	101	CC101	II	1	1	1	1	1	1	1	1	1	1	1	1	1	1	1	1	1	1	1	1	1	1	1	1	0	0	0	0	0	1	1	1	1	1	1	1	1	1	1	1	1	1	1	1	1	1
RL15000015	121	CC121	II	1	1	1	1	1	1	1	1	1	1	1	1	1	1	1	1	1	1	1	1	0	1	1	1	0	0	0	0	0	1	1	1	1	1	1	1	1	1	1	1	1	1	1	1	1	1
RL15000014	121	CC121	II	1	1	1	1	1	1	1	1	1	1	1	1	1	1	1	1	1	1	1	1	0	1	1	1	0	0	0	0	0	1	1	1	1	1	1	1	1	1	1	1	1	1	1	1	1	1
RL15000013	20	CC20	II	1	1	1	1	1	1	1	1	1	1	1	1	1	1	1	1	1	1	1	1	1	1	1	1	0	0	0	0	0	1	1	1	1	1	1	1	1	1	1	1	1	1	1	1	1	1
RL15000012	9	CC9	II	1	1	1	1	1	1	1	1	1	1	1	1	1	1	1	1	1	1	1	1	1	1	1	1	1	1	1	1	1	1	1	1	1	1	1	1	1	1	1	1	1	1	1	1	1	1
RL15000011	*121	CC121	II	1	1	1	1	1	1	1	1	1	1	1	1	1	1	1	1	1	1	1	1	0	1	1	1	0	0	0	0	0	1	1	1	1	1	1	1	1	1	1	1	1	1	1	1	1	1
RL15000010	121	CC121	II	1	1	1	1	1	1	1	1	1	1	1	1	1	1	1	1	1	1	1	1	0	1	1	1	0	0	0	0	0	1	1	1	1	1	1	1	1	1	1	1	1	1	1	1	1	1
RL15000009	121	CC121	II	1	1	1	1	1	1	1	1	1	1	1	1	1	1	1	1	1	1	1	1	0	1	1	1	0	0	0	0	0	1	1	1	1	1	1	1	1	1	1	1	1	1	1	1	1	1
RL15000008	*14	CC14	II	1	1	1	1	1	1	1	1	1	1	1	1	1	1	1	1	0	1	1	1	0	1	1	1	0	0	0	0	0	1	1	1	1	1	1	1	1	1	1	1	1	1	1	1	1	1
RL15000007	204	CC204	II	1	1	1	1	1	1	1	1	1	1	1	1	1	1	1	1	1	1	0	1	1	1	1	1	1	1	1	1	1	1	1	1	1	1	1	1	1	1	1	1	1	1	1	1	1	1
RL15000006	121	CC121	II	1	1	1	1	1	1	1	1	1	1	1	1	1	1	1	1	1	1	1	1	0	1	1	1	0	0	0	0	0	1	1	1	1	1	1	1	1	1	1	1	1	1	1	1	1	1
RL14000100	101	CC101	II	1	1	1	1	1	1	1	1	1	1	1	1	1	1	1	1	1	1	1	1	1	1	1	1	0	0	0	0	0	1	1	1	1	1	1	1	1	1	1	1	1	1	1	1	1	1
RL14000099	101	CC101	II	1	1	1	1	1	1	1	1	1	1	1	1	1	1	1	1	1	1	1	1	1	1	1	1	0	0	0	0	0	1	1	1	1	1	1	1	1	1	1	1	1	1	1	1	1	1
RL15000249	87	CC87	I	1	1	1	1	1	1	1	1	1	1	1	1	1	1	1	1	1	1	1	1	0	1	1	1	0	0	0	0	0	0	1	1	1	1	1	1	1	1	1	1	1	1	1	1	1	1
RL14000017	101	CC101	II	1	1	1	1	1	1	1	1	1	1	1	1	1	1	1	1	1	1	1	1	1	1	1	1	0	0	0	0	0	1	1	1	1	1	1	1	1	1	1	1	1	1	1	1	1	1
RL14000008	9	CC9	II	1	1	1	1	1	1	1	1	1	1	1	1	1	1	1	1	1	1	1	1	1	1	1	1	1	1	1	1	1	1	1	1	1	1	1	1	1	1	1	1	1	1	1	1	1	1
RL14000001	18	CC18	II	1	1	1	1	1	1	1	1	1	1	1	1	1	1	1	1	1	1	1	1	1	1	1	1	1	1	1	1	1	1	1	1	1	1	1	1	1	1	1	1	1	1	1	1	1	1
RL1000010	9	CC9	II	1	1	1	1	1	1	1	1	1	1	1	1	1	1	1	1	1	1	1	1	1	1	1	1	1	1	1	1	1	1	1	1	1	1	1	1	1	1	1	1	1	1	1	1	1	1
RL10000098	101	CC101	II	1	1	1	1	1	1	1	1	1	1	1	1	1	1	1	1	1	1	1	1	1	1	1	1	0	0	0	0	0	1	1	1	1	1	1	1	1	1	1	1	1	1	1	1	1	1
RL10000097	*101	CC101	II	1	1	1	1	1	1	1	1	1	1	1	1	1	1	1	1	1	1	1	1	1	1	1	1	0	0	0	0	0	1	1	1	1	1	1	1	1	1	1	1	1	1	1	1	1	1
RL10000096	101	CC101	II	1	1	1	1	1	1	1	1	1	1	1	1	1	1	1	1	1	1	1	1	1	1	1	1	0	0	0	0	0	1	1	1	1	1	1	1	1	1	1	1	1	1	1	1	1	1
RL10000095	101	CC101	II	1	1	1	1	1	1	1	1	1	1	1	1	1	1	1	1	1	1	1	1	1	1	1	1	0	0	0	0	0	1	1	1	1	1	1	1	1	1	1	1	1	1	1	1	1	1
RL10000094	101	CC101	II	1	1	1	1	1	1	1	1	1	1	1	1	1	1	1	1	1	1	1	1	1	1	1	1	0	0	0	0	0	1	1	1	1	1	1	1	1	1	1	1	1	1	1	1	1	1
RL10000093	101	CC101	II	1	1	1	1	1	1	1	1	1	1	1	1	1	1	1	1	1	1	1	1	1	1	1	1	0	0	0	0	0	1	1	1	1	1	1	1	1	1	1	1	1	1	1	1	1	1
RL10000092	101	CC101	II	1	1	1	1	1	1	1	1	1	1	1	1	1	1	1	1	1	1	1	1	1	1	1	1	0	0	0	0	0	1	1	1	1	1	1	1	1	1	1	1	1	1	1	1	1	1
RL10000091	101	CC101	II	1	1	1	1	1	1	1	1	1	1	1	1	1	1	1	1	1	1	1	1	1	1	1	1	0	0	0	0	0	1	1	1	1	1	1	1	1	1	1	1	1	1	1	1	1	1
RL10000090	101	CC101	II	1	1	1	1	1	1	1	1	1	1	1	1	1	1	1	1	1	1	1	1	1	1	1	1	0	0	0	0	0	1	1	1	1	1	1	1	1	1	1	1	1	1	1	1	1	1
RL10000089	101	CC101	II	1	1	1	1	1	1	1	1	1	1	1	1	1	1	1	1	1	1	1	1	1	1	1	1	0	0	0	0	0	1	1	1	1	1	1	1	1	1	1	1	1	1	1	1	1	1
RL10000088	*9	CC9	II	1	1	1	1	1	1	1	1	1	1	1	1	1	1	1	1	1	1	1	1	1	1	1	1	1	1	1	1	1	1	1	1	1	1	1	1	1	1	1	1	1	1	1	1	1	1
RL10000087	9	CC9	II	1	1	1	1	1	1	1	1	1	1	1	1	1	1	1	1	1	1	1	1	1	1	1	1	1	1	1	1	1	1	1	1	1	1	1	1	1	1	1	1	1	1	1	1	1	1
RL10000086	9	CC9	II	1	1	1	1	1	1	1	1	1	1	1	1	1	1	1	1	1	1	1	1	1	1	1	1	1	1	1	1	1	1	1	1	1	1	1	1	1	1	1	1	1	1	1	1	1	1
RL15000090	87	CC87	I	1	1	1	1	1	1	1	1	1	1	1	1	1	1	1	1	1	1	1	1	0	1	1	1	0	0	0	0	0	0	1	1	1	1	1	1	1	1	1	1	1	1	1	1	1	1
RL15000302	296	CC88	I	1	1	1	1	1	1	1	1	1	1	1	1	1	1	1	1	1	1	1	1	0	1	1	1	1	1	1	1	1	0	1	1	1	1	1	1	1	1	1	1	1	1	1	1	1	1
RL15000374	*191	ST191	I	1	1	1	1	1	1	1	1	1	1	1	1	1	1	1	1	1	1	1	1	0	1	1	1	1	1	1	1	1	0	1	1	1	1	1	1	1	1	1	1	1	1	1	1	1	1
RL15000371	191	ST191	I	1	1	1	1	1	1	1	1	1	1	1	1	1	1	1	1	1	1	1	1	0	1	1	1	1	1	1	1	1	0	1	1	1	1	1	1	1	1	1	1	1	1	1	1	1	1
RL10000075	9	CC9	II	1	1	1	1	1	1	1	1	1	1	1	1	1	1	1	1	1	1	1	1	1	1	1	1	1	1	1	1	1	1	1	1	1	1	1	1	1	1	1	1	1	1	1	1	1	1
RL10000073	9	CC9	II	1	1	1	1	1	1	1	1	1	1	1	1	1	1	1	1	1	1	1	1	1	1	1	1	1	1	1	1	1	1	1	1	1	1	1	1	1	1	1	1	1	1	1	1	1	1
RL10000072	9	CC9	II	1	1	1	1	1	1	1	1	1	1	1	1	1	1	1	1	1	1	1	1	1	1	1	1	1	1	1	1	1	1	1	1	1	1	1	1	1	1	1	1	1	1	1	1	1	1
RL10000064	155	CC155	II	1	1	1	1	1	1	1	1	1	1	1	1	1	1	1	1	1	1	1	1	1	1	1	1	1	1	1	1	1	0	1	1	1	1	1	1	1	1	1	1	1	1	1	1	1	1
RL10000063	7	CC7	II	1	1	1	1	1	1	1	1	1	1	1	1	1	1	1	1	1	1	0	1	1	1	1	1	1	1	1	1	1	1	1	1	1	1	1	1	1	1	1	1	1	1	1	1	1	1
RL10000062	101	CC101	II	1	1	1	1	1	1	1	1	1	1	1	1	1	1	1	1	1	1	1	1	1	1	1	1	0	0	0	0	0	1	1	1	1	1	1	1	1	1	1	1	1	1	1	1	1	1
RL10000061	101	CC101	II	1	1	1	1	1	1	1	1	1	1	1	1	1	1	1	1	1	1	1	1	1	1	1	1	0	0	0	0	0	1	1	1	1	1	1	1	1	1	1	1	1	1	1	1	1	1
RL10000060	101	CC101	II	1	1	1	1	1	1	1	1	1	1	1	1	1	1	1	1	1	1	1	1	1	1	1	1	0	0	0	0	0	1	1	1	1	1	1	1	1	1	1	1	1	1	1	1	1	1
RL10000059	101	CC101	II	1	1	1	1	1	1	1	1	1	1	1	1	1	1	1	1	1	1	1	1	1	1	1	1	0	0	0	0	0	1	1	1	1	1	1	1	1	1	1	1	1	1	1	1	1	1
RL10000058	101	CC101	II	1	1	1	1	1	1	1	1	1	1	1	1	1	1	1	1	1	1	1	1	1	1	1	1	0	0	0	0	0	1	1	1	1	1	1	1	1	1	1	1	1	1	1	1	1	1
RL15001541	32	ST32	I	1	1	1	1	1	1	1	1	1	1	1	1	1	1	1	1	1	1	1	1	0	1	1	1	0	0	0	0	0	0	1	1	1	1	1	1	1	1	1	1	1	1	1	1	1	1
RL15000699	NOVEL allele. Closest ST:382(SLV)	ST382	I	1	1	1	1	1	1	1	1	1	1	1	1	1	1	1	1	1	1	1	1	0	1	1	1	0	0	0	0	0	0	1	1	1	1	1	1	1	1	1	1	1	1	1	1	1	1
RL10000054	204	CC204	II	1	1	1	1	1	1	1	1	1	1	1	1	1	1	1	1	1	1	0	1	1	1	1	1	1	1	1	1	1	1	1	1	1	1	1	1	1	1	1	1	1	1	1	1	1	1
RL15001381	392	ST392	I	1	1	1	1	1	1	1	1	1	1	1	1	1	1	1	1	1	1	1	1	0	1	1	1	0	0	0	0	0	0	1	1	1	1	1	1	1	1	1	1	1	1	1	1	1	1
RL10000052	29	CC29	II	1	1	1	1	1	1	1	1	1	1	1	1	1	1	1	1	1	1	0	1	1	1	1	1	0	0	0	0	0	1	1	1	1	1	1	1	1	1	1	1	1	1	1	1	1	1
RL15000318	560	ST560	I	1	1	1	1	1	1	1	1	1	1	1	1	1	1	1	1	1	1	1	1	0	1	1	1	1	1	1	1	1	0	1	1	1	1	1	1	1	1	1	1	1	1	1	1	1	1
RL15001288	736	ST736	I	1	1	1	1	1	1	1	1	1	1	1	1	1	1	1	1	1	1	1	1	0	1	1	1	0	0	0	0	0	1	1	1	1	1	1	1	1	1	1	1	1	1	1	1	1	1
RL15001654	773	ST773	I	1	1	1	1	1	1	1	1	1	1	1	1	1	1	1	1	1	1	1	1	0	1	1	1	1	1	1	1	1	0	1	1	1	1	1	1	1	1	1	1	1	1	1	1	1	1
RL10000047	101	CC101	II	1	1	1	1	1	1	1	1	1	1	1	1	1	1	1	1	1	1	1	1	1	1	1	1	0	0	0	0	0	1	1	1	1	1	1	1	1	1	1	1	1	1	1	1	1	1
RL10000046	101	CC101	II	1	1	1	1	1	1	1	1	1	1	1	1	1	1	1	1	1	1	1	1	1	1	1	1	0	0	0	0	0	1	1	1	1	1	1	1	1	1	1	1	1	1	1	1	1	1
RL10000045	101	CC101	II	1	1	1	1	1	1	1	1	1	1	1	1	1	1	1	1	1	1	1	1	1	1	1	1	0	0	0	0	0	1	1	1	1	1	1	1	1	1	1	1	1	1	1	1	1	1
RL10000044	101	CC101	II	1	1	1	1	1	1	1	1	1	1	1	1	1	1	1	1	1	1	1	1	1	1	1	1	0	0	0	0	0	1	1	1	1	1	1	1	1	1	1	1	1	1	1	1	1	1
RL10000043	101	CC101	II	1	1	1	1	1	1	1	1	1	1	1	1	1	1	1	1	1	1	1	1	1	1	1	1	0	0	0	0	0	1	1	1	1	1	1	1	1	1	1	1	1	1	1	1	1	1
RL10000042	101	CC101	II	1	1	1	1	1	1	1	1	1	1	1	1	1	1	1	1	1	1	1	1	1	1	1	1	0	0	0	0	0	1	1	1	1	1	1	1	1	1	1	1	1	1	1	1	1	1
RL10000041	101	CC101	II	1	1	1	1	1	1	1	1	1	1	1	1	1	1	1	1	1	1	1	1	1	1	1	1	0	0	0	0	0	1	1	1	1	1	1	1	1	1	1	1	1	1	1	1	1	1
RL10000040	101	CC101	II	1	1	1	1	1	1	1	1	1	1	1	1	1	1	1	1	1	1	1	1	1	1	1	1	0	0	0	0	0	1	1	1	1	1	1	1	1	1	1	1	1	1	1	1	1	1
RL10000039	101	CC101	II	1	1	1	1	1	1	1	1	1	1	1	1	1	1	1	1	1	1	1	1	1	1	1	1	0	0	0	0	0	1	1	1	1	1	1	1	1	1	1	1	1	1	1	1	1	1
RL10000038	101	CC101	II	1	1	1	1	1	1	1	1	1	1	1	1	1	1	1	1	1	1	1	1	1	1	1	1	0	0	0	0	0	1	1	1	1	1	1	1	1	1	1	1	1	1	1	1	1	1
RL10000037	101	CC101	II	1	1	1	1	1	1	1	1	1	1	1	1	1	1	1	1	1	1	1	1	1	1	1	1	0	0	0	0	0	1	1	1	1	1	1	1	1	1	1	1	1	1	1	1	1	1
RL10000036	101	CC101	II	1	1	1	1	1	1	1	1	1	1	1	1	1	1	1	1	1	1	1	1	1	1	1	1	0	0	0	0	0	1	1	1	1	1	1	1	1	1	1	1	1	1	1	1	1	1
RL10000033	121	CC121	II	1	1	1	1	1	1	1	1	1	1	1	1	1	1	1	1	1	1	1	1	0	1	1	1	0	0	0	0	0	1	1	1	1	1	1	1	1	1	1	1	1	1	1	1	1	1
RL10000032	121	CC121	II	1	1	1	1	1	1	1	1	1	1	1	1	1	1	1	1	1	1	1	1	0	1	1	1	0	0	0	0	0	1	1	1	1	1	1	1	1	1	1	1	1	1	1	1	1	1
RL10000031	121	CC121	II	1	1	1	1	1	1	1	1	1	1	1	1	1	1	1	1	1	1	1	1	0	1	1	1	0	0	0	0	0	1	1	1	1	1	1	1	1	1	1	1	1	1	1	1	1	1
RL10000030	121	CC121	II	1	1	1	1	1	1	1	1	1	1	1	1	1	1	1	1	1	1	1	1	0	1	1	1	0	0	0	0	0	1	1	1	1	1	1	1	1	1	1	1	1	1	1	1	1	1
RL10000029	121	CC121	II	1	1	1	1	1	1	1	1	1	1	1	1	1	1	1	1	1	1	1	1	0	1	1	1	0	0	0	0	0	1	1	1	1	1	1	1	1	1	1	1	1	1	1	1	1	1
RL10000028	121	CC121	II	1	1	1	1	1	1	1	1	1	1	1	1	1	1	1	1	1	1	1	1	0	1	1	1	0	0	0	0	0	1	1	1	1	1	1	1	1	1	1	1	1	1	1	1	1	1
RL10000027	121	CC121	II	1	1	1	1	1	1	1	1	1	1	1	1	1	1	1	1	1	1	1	1	0	1	1	1	0	0	0	0	0	1	1	1	1	1	1	1	1	1	1	1	1	1	1	1	1	1
RL10000026	101	CC101	II	1	1	1	1	1	1	1	1	1	1	1	1	1	1	1	1	1	1	1	1	1	1	1	1	0	0	0	0	0	1	1	1	1	1	1	1	1	1	1	1	1	1	1	1	1	1
RL10000025	121	CC121	II	1	1	1	1	1	1	1	1	1	1	1	1	1	1	1	1	1	1	1	1	0	1	1	1	0	0	0	0	0	1	1	1	1	1	1	1	1	1	1	1	1	1	1	1	1	1
RL10000024	121	CC121	II	1	1	1	1	1	1	1	1	1	1	1	1	1	1	1	1	1	1	1	1	0	1	1	1	0	0	0	0	0	1	1	1	1	1	1	1	1	1	1	1	1	1	1	1	1	1
RL10000023	121	CC121	II	1	1	1	1	1	1	1	1	1	1	1	1	1	1	1	1	1	1	1	1	0	1	1	1	0	0	0	0	0	1	1	1	1	1	1	1	1	1	1	1	1	1	1	1	1	1
RL10000022	121	CC121	II	1	1	1	1	1	1	1	1	1	1	1	1	1	1	1	1	1	1	1	1	0	1	1	1	0	0	0	0	0	1	1	1	1	1	1	1	1	1	1	1	1	1	1	1	1	1
RL10000021	121	CC121	II	1	1	1	1	1	1	1	1	1	1	1	1	1	1	1	1	1	1	1	1	0	1	1	1	0	0	0	0	0	1	1	1	1	1	1	1	1	1	1	1	1	1	1	1	1	1
RL10000020	121	CC121	II	1	1	1	1	1	1	1	1	1	1	1	1	1	1	1	1	1	1	1	1	0	1	1	1	0	0	0	0	0	1	1	1	1	1	1	1	1	1	1	1	1	1	1	1	1	1
RL1000002	18	CC18	II	1	1	1	1	1	1	1	1	1	1	1	1	1	1	1	1	1	1	1	1	1	1	1	1	1	1	1	1	1	1	1	1	1	1	1	1	1	1	1	1	1	1	1	1	1	1
RL10000019	121	CC121	II	1	1	1	1	1	1	1	1	1	1	1	1	1	1	1	1	1	1	1	1	0	1	1	1	0	0	0	0	0	1	1	1	1	1	1	1	1	1	1	1	1	1	1	1	1	1
RL10000018	101	CC101	II	1	1	1	1	1	1	1	1	1	1	1	1	1	1	1	1	1	1	1	1	1	1	1	1	0	0	0	0	0	1	1	1	1	1	1	1	1	1	1	1	1	1	1	1	1	1
RL10000016	193	CC193	II	1	1	1	1	1	1	1	1	1	1	1	1	1	1	1	1	1	1	0	1	1	1	1	1	0	0	0	0	0	1	1	1	1	1	1	1	1	1	1	1	1	1	1	1	1	1
RL10000015	18	CC18	II	1	1	1	1	1	1	1	1	1	1	1	1	1	1	1	1	1	1	1	1	1	1	1	1	1	1	1	1	1	1	1	1	1	1	1	1	1	1	1	1	1	1	1	1	1	1
RL10000013	18	CC18	II	1	1	1	1	1	1	1	1	1	1	1	1	1	1	1	1	1	1	1	1	1	1	1	1	1	1	1	1	1	1	1	1	1	1	1	1	1	1	1	1	1	1	1	1	1	1
RL10000012	18	CC18	II	1	1	1	1	1	1	1	1	1	1	1	1	1	1	1	1	1	1	1	1	1	1	1	1	1	1	1	1	1	1	1	1	1	1	1	1	1	1	1	1	1	1	1	1	1	1
RL10000011	9	CC9	II	1	1	1	1	1	1	1	1	1	1	1	1	1	1	1	1	1	1	1	1	1	1	1	1	1	1	1	1	1	1	1	1	1	1	1	1	1	1	1	1	1	1	1	1	1	1
RL15001985	NOVEL allele	-	II	1	1	1	1	1	1	1	1	0	0	0	0	0	0	0	1	0	1	1	1	0	1	0	1	1	1	1	1	1	1	0	1	1	0	1	1	1	0	1	1	1	0	0	0	0	0
RL15001546	NOVEL allele	-	II	1	1	1	1	1	1	1	1	0	0	0	0	0	0	0	1	0	1	0	1	1	1	0	1	1	1	1	1	1	1	0	1	1	0	1	1	1	0	1	1	1	0	0	0	0	0
RL15001370	7	CC7	II	1	1	1	1	1	1	1	1	0	0	0	0	0	0	0	1	0	1	0	1	1	1	0	1	1	1	1	1	1	1	0	1	1	0	1	1	1	0	1	1	1	0	0	0	0	0
RL15000329	NOVEL allele	-	II	1	1	1	1	1	1	1	1	0	0	0	0	0	0	0	1	0	1	1	1	1	1	0	1	1	1	1	1	1	1	0	1	1	0	1	1	1	0	1	1	1	0	0	0	0	0
[truncated: 69 more columns]

## Sheet: Sup_Table_2_Resistance
Sample	tetA1	tetA2	tetA3	tetM	tetS	bcrA	bcrB	bcrC	emrE	qacA	qacE	Tn6188qac	penA
RL15003030	1	1	1	0	0	0	0	0	0	0	0	0	0
RL15003029	1	1	1	0	0	0	0	0	0	0	0	0	0
RL15003028	1	1	1	0	0	0	0	0	0	0	0	0	0
RL15003027	1	1	1	0	0	0	0	0	0	0	0	0	0
RL15003026	1	1	1	0	0	0	0	0	0	0	0	0	0
RL15003025	1	1	1	0	0	0	0	0	0	0	0	0	0
RL15003024	1	1	1	0	0	0	0	0	0	0	0	0	0
RL15003023	1	1	1	0	0	0	0	0	0	0	0	0	0
RL15003022	1	1	1	0	0	0	0	0	0	0	0	0	0
RL15003021	1	1	1	0	0	0	0	0	0	0	0	0	0
RL15003020	1	1	1	0	0	0	0	0	0	0	0	0	0
RL15003019	1	1	1	0	0	0	0	0	0	0	1	1	0
RL15003018	1	1	1	0	0	0	0	0	0	0	0	0	0
RL15003017	1	1	1	0	0	0	0	0	0	0	0	0	0
RL15003016	1	1	1	0	0	0	0	0	0	0	0	0	0
RL15003015	1	1	1	0	0	0	0	0	0	0	0	0	0
RL15003014	1	1	1	0	0	0	0	0	0	0	0	0	0
RL15003013	1	1	1	0	0	0	0	0	0	0	0	0	0
RL15003012	1	1	1	0	0	0	0	0	0	0	0	0	0
RL15003011	1	1	1	0	0	0	0	0	0	0	0	0	0
RL15003010	1	1	1	0	0	0	0	0	0	0	0	0	0
RL15001402	1	1	1	0	0	0	0	0	0	0	1	1	0
RL15001401	1	1	1	0	0	0	0	0	0	0	1	1	0
RL15001399	1	1	1	0	0	0	0	0	0	0	1	1	0
RL15001397	1	1	1	0	0	0	0	0	0	0	1	1	0
RL15001393	1	1	1	0	0	0	0	0	0	0	1	1	0
RL15001392	1	1	1	0	0	0	0	0	0	0	1	1	0
RL15001391	1	1	1	0	0	0	0	0	0	0	1	1	0
RL15001390	1	1	1	0	0	0	0	0	0	0	1	1	0
RL14000099	1	1	1	0	0	0	0	0	0	0	0	0	0
RL15001395	1	1	1	0	0	0	0	0	0	0	0	0	0
RL14000017	1	1	1	0	0	0	0	0	0	0	0	0	0
RL14000008	1	1	1	0	0	0	0	0	0	0	1	1	0
RL14000001	1	1	1	0	0	0	0	0	0	0	0	0	0
RL15001411	1	1	1	0	0	0	0	0	0	0	0	0	0
RL15001410	1	1	1	0	0	0	0	0	0	0	0	0	0
RL15001408	1	1	1	0	0	0	0	0	0	0	0	0	0
RL15001405	1	1	1	0	0	1	1	1	0	0	0	0	0
RL15001404	1	1	1	0	0	1	1	1	0	0	0	0	0
RL15001403	1	1	1	0	0	0	0	0	0	0	0	0	0
RL15001400	1	1	1	0	0	0	0	0	0	0	0	0	0
RL15001398	1	1	1	0	0	0	0	0	0	0	0	0	0
RL15001396	1	1	1	0	0	0	0	0	0	0	0	0	0
RL15001394	1	1	1	0	0	0	0	0	0	0	0	0	0
RL15001407	1	1	1	0	0	0	0	0	0	0	0	0	0
RL10000098	1	1	1	0	0	0	0	0	0	0	0	0	0
RL10000097	1	1	1	0	0	0	0	0	0	0	0	0	0
RL10000095	1	1	1	0	0	0	0	0	0	0	0	0	0
RL10000092	1	1	1	0	0	0	0	0	0	0	0	0	0
RL10000091	1	1	1	0	0	0	0	0	0	0	0	0	0
RL10000090	1	1	1	0	0	0	0	0	0	0	0	0	0
RL10000088	1	1	1	0	0	0	0	0	0	1	0	0	0
RL10000084	1	1	1	0	0	0	0	0	0	0	0	0	0
RL10000083	1	1	1	0	0	0	0	0	0	0	0	0	0
RL10000082	1	1	1	0	0	0	0	0	0	0	0	0	0
RL10000081	1	1	1	0	0	0	0	0	0	0	0	0	0
RL10000074	1	1	1	0	0	0	0	0	0	0	1	1	0
RL10000072	1	1	1	0	0	0	0	0	0	1	0	0	0
RL10000071	1	1	1	0	0	0	0	0	0	0	0	0	0
RL10000070	1	1	1	0	0	0	0	0	0	0	0	0	0
RL10000069	1	1	1	0	0	0	0	0	0	0	0	0	0
RL10000068	1	1	1	0	0	0	0	0	0	0	0	0	0
RL10000066	1	1	1	0	0	0	0	0	0	0	0	0	0
RL10000065	1	1	1	0	0	0	0	0	0	0	0	0	0
RL10000062	1	1	1	0	0	0	0	0	0	0	0	0	0
RL10000061	1	1	1	0	0	0	0	0	0	0	0	0	0
RL10000060	1	1	1	0	0	0	0	0	0	0	0	0	0
RL10000059	1	1	1	0	0	0	0	0	0	0	0	0	0
RL10000058	1	1	1	0	0	0	0	0	0	0	0	0	0
RL10000056	1	1	1	0	0	0	0	0	0	0	0	0	0
RL10000055	1	1	1	0	0	0	0	0	0	0	0	0	0
RL10000052	1	1	1	0	0	0	0	0	0	0	0	0	0
RL10000050	1	1	1	0	0	0	0	0	0	0	0	0	0
RL10000049	1	1	1	0	0	0	0	0	0	0	0	0	0
RL10000048	1	1	1	0	0	0	0	0	0	0	0	0	0
RL10000047	1	1	1	0	0	0	0	0	0	0	0	0	0
RL10000046	1	1	1	0	0	0	0	0	0	0	0	0	0
RL10000045	1	1	1	0	0	0	0	0	0	0	0	0	0
RL10000043	1	1	1	0	0	0	0	0	0	0	0	0	0
RL10000042	1	1	1	0	0	0	0	0	0	0	0	0	0
RL10000041	1	1	1	0	0	0	0	0	0	0	0	0	0
RL10000040	1	1	1	0	0	0	0	0	0	0	0	0	0
RL10000039	1	1	1	0	0	0	0	0	0	0	0	0	0
RL10000038	1	1	1	0	0	0	0	0	0	0	0	0	0
RL10000037	1	1	1	0	0	0	0	0	0	0	0	0	0
RL10000036	1	1	1	0	0	0	0	0	0	0	0	0	0
RL10000035	1	1	1	0	0	0	0	0	0	0	0	0	0
RL10000034	1	1	1	0	0	0	0	0	0	0	0	0	0
RL10000032	1	1	1	0	0	0	0	0	0	0	0	0	0
RL10000031	1	1	1	0	0	0	0	0	0	0	0	0	0
RL10000026	1	1	1	0	0	0	0	0	0	0	0	0	0
RL10000025	1	1	1	0	0	0	0	0	0	0	0	0	0
RL10000023	1	1	1	0	0	0	0	0	0	0	0	0	0
RL10000022	1	1	1	0	0	0	0	0	0	0	0	0	0
RL10000021	1	1	1	0	0	0	0	0	0	0	0	0	0
RL10000020	1	1	1	0	0	0	0	0	0	0	0	0	0
RL10000019	1	1	1	0	0	0	0	0	0	0	0	0	0
RL10000018	1	1	1	0	0	0	0	0	0	0	0	0	0
RL10000016	1	1	1	0	0	0	0	0	0	0	0	0	0
RL10000014	1	1	1	0	0	0	0	0	0	0	0	0	0
RL10000012	1	1	1	0	0	0	0	0	0	0	0	0	0
RL1000006	1	1	1	0	0	0	0	0	0	0	1	1	0
RL1000005	1	1	1	0	0	0	0	0	0	0	1	1	0
RL1000004	1	1	1	0	0	0	0	0	0	0	1	1	0
RL1000003	1	1	1	0	0	0	0	0	0	0	1	1	0
RL1000002	1	1	1	0	0	0	0	0	0	0	0	0	0
RL15001406	1	1	1	0	0	0	0	0	0	0	0	0	0
RL10000096	1	1	1	0	0	0	0	0	0	0	0	0	0
RL10000011	1	1	1	0	0	0	0	0	0	0	1	1	0
RL1000010	1	1	1	0	0	0	0	0	0	0	1	1	0
RL1000009	1	1	1	0	0	0	0	0	0	0	1	1	0
RL1000007	1	1	1	0	0	0	0	0	0	0	1	1	0
RL15003004	1	1	1	0	0	0	0	0	0	0	0	0	0
RL15003008	1	1	1	0	0	0	0	0	0	0	0	0	0
RL15003007	1	1	1	0	0	0	0	0	0	0	0	0	0
RL15003006	1	1	1	0	0	0	0	0	0	0	0	0	0
RL15003005	1	1	1	0	0	0	0	0	0	0	0	0	0
RL15003003	1	1	1	0	0	0	0	0	0	0	0	0	0
RL15003002	1	1	1	0	0	0	0	0	0	0	0	0	0
RL15003001	1	1	1	0	0	0	0	0	0	0	0	0	0
RL15002464	1	1	1	0	0	0	0	0	0	0	0	0	0
RL15002447	1	1	1	0	0	0	0	0	0	0	0	0	0
RL15002481	1	1	1	0	0	0	0	0	0	0	0	0	0
RL15002480	1	1	1	0	0	0	0	0	0	0	0	0	0
RL15002479	1	1	1	0	0	0	0	0	0	0	0	0	0
RL15002478	1	1	1	0	0	0	0	0	0	0	0	0	0
RL15002475	1	1	1	0	0	0	0	0	0	0	0	0	0
RL15002471	1	1	1	0	0	0	0	0	0	0	0	0	0
RL15002469	1	1	1	0	0	0	0	0	0	0	0	0	0
RL15002468	1	1	1	0	0	0	0	0	0	0	0	0	0
RL15002467	1	1	1	0	0	0	0	0	0	0	0	0	0
RL15002463	1	1	1	0	0	0	0	0	0	0	0	0	0
RL15002462	1	1	1	0	0	0	0	0	0	0	0	0	0
RL15002453	1	1	1	0	0	0	0	0	0	0	1	1	0
RL15002452	1	1	1	0	0	0	0	0	0	0	0	0	0
RL15002450	1	1	1	0	0	0	0	0	0	0	0	0	0
RL15002449	1	1	1	0	0	0	0	0	0	0	0	0	0
RL15002448	1	1	1	0	0	0	0	0	0	0	0	0	0
RL15002446	1	1	1	0	0	0	0	0	0	0	0	0	0
RL15002440	1	1	1	0	0	0	0	0	0	0	0	0	0
RL15002433	1	1	1	0	0	0	0	0	0	0	0	0	0
RL15002423	1	1	1	0	0	0	0	0	0	0	0	0	0
RL15001552	1	1	1	0	0	0	0	0	0	0	0	0	0
RL15001550	1	1	1	0	0	0	0	0	0	0	0	0	0
RL15001544	1	1	1	0	0	0	0	0	0	0	0	0	0
RL15001542	1	1	1	0	0	0	0	0	0	0	0	0	0
RL15001286	1	1	1	0	0	0	0	0	0	0	0	0	0
RL15000413	1	1	1	0	0	0	0	0	0	0	1	1	0
RL15000411	1	1	1	0	0	0	0	0	0	0	1	1	0
RL15000409	1	1	1	0	0	0	0	0	0	0	0	0	0
RL15000376	1	1	1	0	0	0	0	0	0	0	0	0	0
RL15000171	1	1	1	0	0	0	0	0	0	0	0	0	0
RL15000060	1	1	1	0	0	0	0	0	0	0	1	1	0
RL15000040	1	1	1	0	0	0	0	0	0	0	0	0	0
RL15000032	1	1	1	0	0	0	0	0	0	0	0	0	0
RL15000018	1	1	1	0	0	0	0	0	0	0	1	1	0
RL15000014	1	1	1	0	0	0	0	0	0	0	1	1	0
RL10000086	1	1	1	0	0	0	0	0	0	1	0	0	0
RL15002461	1	1	1	0	0	0	0	0	0	0	0	0	0
RL15002460	1	1	1	0	0	0	0	0	0	0	0	0	0
RL15002466	1	1	1	0	0	0	0	0	0	0	0	0	0
RL15002465	1	1	1	0	0	0	0	0	0	0	0	0	0
RL15002472	1	1	1	0	0	0	0	0	0	0	0	0	0
RL15002474	1	1	1	0	0	0	0	0	0	0	0	0	0
RL15002473	1	1	1	0	0	0	0	0	0	0	0	0	0
RL15002477	1	1	1	0	0	0	0	0	0	0	0	0	0
RL15002476	1	1	1	0	0	0	0	0	0	0	0	0	0
RL15002429	1	1	1	0	0	0	0	0	0	0	0	0	0
RL15002430	1	1	1	0	0	0	0	0	0	0	0	0	0
RL15002422	1	1	1	0	0	0	0	0	0	0	0	0	0
RL15002424	1	1	1	0	0	0	0	0	0	0	0	0	0
RL15002425	1	1	1	0	0	0	0	0	0	0	0	0	0
RL15002427	1	1	1	0	0	0	0	0	0	0	0	0	0
RL15002428	1	1	1	0	0	0	0	0	0	0	0	0	0
RL15002438	1	1	1	0	0	0	0	0	0	0	0	0	0
RL15002437	1	1	1	0	0	0	0	0	0	0	1	1	0
RL15002457	1	1	1	0	0	0	0	0	0	0	0	0	0
RL15002436	1	1	1	0	0	1	1	1	0	0	0	0	0
RL15002454	1	1	1	0	0	0	0	0	0	0	0	0	0
RL15002435	1	1	1	0	0	0	0	0	0	0	0	0	0
RL15002455	1	1	1	0	0	0	0	0	0	0	0	0	0
RL15002439	1	1	1	0	0	0	0	0	0	0	0	0	0
RL15002432	1	1	1	0	0	0	0	0	0	0	0	0	0
RL15002458	1	1	1	0	0	0	0	0	0	0	0	0	0
RL15002459	1	1	1	0	0	0	0	0	0	0	0	0	0
RL15002431	1	1	1	0	0	0	0	0	0	0	0	0	0
RL15002442	1	1	1	0	0	0	0	0	0	0	0	0	0
RL15002445	1	1	1	0	0	0	0	0	0	0	0	0	0
RL15002441	1	1	1	0	0	0	0	0	0	0	0	0	0
RL15002451	1	1	1	0	0	0	0	0	0	0	0	0	0
RL15002443	1	1	1	0	0	0	0	0	0	0	0	0	0
RL15002444	1	1	1	0	0	0	0	0	0	0	0	0	0
RL15002456	1	1	1	0	0	0	0	0	0	0	0	0	0
RL15002470	1	1	1	0	0	0	0	0	0	0	0	0	0
RL15002426	1	1	1	0	0	0	0	0	0	0	0	0	0
RL15002434	1	1	1	0	0	0	0	0	0	0	0	0	0
RL15000374	1	1	1	0	0	0	0	0	0	0	0	0	0
RL15000367	1	1	1	0	0	0	0	0	0	0	0	0	0
RL15000359	1	1	1	0	0	0	0	0	0	0	0	0	0
RL15000290	1	1	1	0	0	0	0	0	0	0	0	0	0
RL15000180	1	1	1	0	0	0	0	0	0	0	0	0	0
RL15000173	1	1	1	0	0	0	0	0	0	0	1	1	0
RL15000159	1	1	1	0	0	0	0	0	0	0	1	1	0
RL15000157	1	1	1	0	0	0	0	0	0	0	0	0	0
RL15000124	1	1	1	0	0	0	0	0	0	0	0	0	0
RL15000077	1	1	1	0	0	0	0	0	0	0	0	0	0
RL15000071	1	1	1	0	0	0	0	0	0	0	0	0	0
RL15000067	1	1	1	0	0	0	0	0	0	0	0	0	0
RL15000052	1	1	1	0	0	0	0	0	0	0	0	0	0
RL15000028	1	1	1	0	0	0	0	0	0	0	0	0	0
RL15000022	1	1	1	0	0	1	1	1	0	0	0	0	0
RL15000013	1	1	1	0	0	0	0	0	0	0	0	0	0
RL15000012	1	1	1	0	0	0	0	0	0	0	1	1	0
RL15000009	1	1	1	0	0	0	0	0	0	0	1	1	0
RL10000094	1	1	1	0	0	0	0	0	0	0	0	0	0
RL10000093	1	1	1	0	0	0	0	0	0	0	0	0	0
RL10000089	1	1	1	0	0	0	0	0	0	0	0	0	0
RL10000087	1	1	1	0	0	0	0	0	0	1	0	0	0
RL10000085	1	1	1	0	0	0	0	0	0	0	0	0	0
RL10000079	1	1	1	0	0	0	0	0	0	0	1	1	0
RL10000078	1	1	1	0	0	0	0	0	0	0	1	1	0
RL10000077	1	1	1	0	0	0	0	0	0	0	0	0	0
RL10000076	1	1	1	0	0	0	0	0	0	0	0	0	0
RL10000064	1	1	1	0	0	0	0	0	0	0	0	0	0
RL10000063	1	1	1	0	0	0	0	0	0	0	0	0	0
RL10000029	1	1	1	0	0	0	0	0	0	0	0	0	0
RL15001687	1	1	1	0	0	0	0	0	0	0	0	0	0
RL15001652	1	1	1	0	0	0	0	0	0	0	0	0	0
RL15001640	1	1	1	0	0	0	0	0	0	0	0	0	0
RL15001637	1	1	1	0	0	0	0	0	0	0	0	0	0
RL15001624	1	1	1	0	0	0	0	0	0	0	0	0	0
RL15001622	1	1	1	0	0	0	0	0	0	0	0	0	0
RL15001621	1	1	1	0	0	0	0	0	0	0	0	0	0
RL15001620	1	1	1	0	0	0	0	0	0	0	0	0	0
RL15001586	1	1	1	0	0	0	0	0	0	0	0	0	0
RL15001582	1	1	1	0	0	0	0	0	0	0	0	0	0
RL15001580	1	1	1	0	0	0	0	0	0	0	0	0	0
RL15001577	1	1	1	0	0	0	0	0	0	0	0	0	0
RL15001576	1	1	1	0	0	0	0	0	0	0	0	0	0
RL15001575	1	1	1	0	0	0	0	0	0	0	0	0	0
RL15001574	1	1	1	0	0	0	0	0	0	0	0	0	0
RL15001572	1	1	1	0	0	0	0	0	0	0	0	0	0
RL15001570	1	1	1	0	0	0	0	0	0	0	0	0	0
RL15001567	1	1	1	0	0	0	0	0	0	0	0	0	0
RL15001564	1	1	1	0	0	0	0	0	0	0	0	0	0
RL15001560	1	1	1	0	0	0	0	0	0	0	0	0	0
RL15001559	1	1	1	0	0	0	0	0	0	0	0	0	0
RL15001545	1	1	1	0	0	0	0	0	0	0	0	0	0
RL15001541	1	1	1	0	0	0	0	0	0	0	0	0	0
RL15001540	1	1	1	0	0	0	0	0	0	0	0	0	0
RL15001533	1	1	1	0	0	0	0	0	0	0	0	0	0
RL15001531	1	1	1	0	0	0	0	0	0	0	0	0	0
RL15001421	1	1	1	0	0	0	0	0	0	0	0	0	0
RL15001415	1	1	1	0	0	0	0	0	0	0	0	0	0
RL15001377	1	1	1	0	0	0	0	0	0	0	0	0	0
RL15001357	1	1	1	0	0	0	0	0	0	0	0	0	0
RL15001299	1	1	1	0	0	0	0	0	0	0	1	1	0
RL15001295	1	1	1	0	0	0	0	0	0	0	0	0	0
RL15001294	1	1	1	0	0	0	0	0	0	0	0	0	0
RL15001292	1	1	1	0	0	0	0	0	0	0	0	0	0
RL15001290	1	1	1	0	0	0	0	0	0	0	0	0	0
RL15001289	1	1	1	0	0	0	0	0	0	0	0	0	0
RL15001287	1	1	1	0	0	0	0	0	0	0	0	0	0
RL15000500	1	1	1	0	0	0	0	0	0	0	0	0	0
RL15000473	1	1	1	0	0	0	0	0	0	0	0	0	0
RL15000457	1	1	1	0	0	0	0	0	0	0	0	0	0
RL15000451	1	1	1	0	0	0	0	0	0	0	0	0	0
RL15000339	1	1	1	0	0	0	0	0	0	0	0	0	0
RL15000337	1	1	1	0	0	0	0	0	0	0	0	0	0
RL15000330	1	1	1	0	0	0	0	0	0	0	0	0	0
RL15000324	1	1	1	0	0	0	0	0	0	0	0	0	0
RL15000299	1	1	1	0	0	0	0	0	0	0	0	0	0
RL15000291	1	1	1	0	0	0	0	0	0	0	0	0	0
RL15000273	1	1	1	0	0	0	0	0	0	0	0	0	0
RL15000265	1	1	1	0	0	0	0	0	0	0	0	0	0
RL15000217	1	1	1	0	0	0	0	0	0	0	1	1	0
RL10000053	1	1	1	0	0	0	0	0	0	0	0	0	0
RL10000013	1	1	1	0	0	0	0	0	0	0	0	0	0
RL15001674	1	1	1	0	0	0	0	0	0	0	0	0	0
RL15001683	1	1	1	0	0	0	0	0	0	0	0	0	0
RL15001659	1	1	1	0	0	0	0	0	0	0	0	0	0
RL15001662	1	1	1	0	0	0	0	0	0	0	0	0	0
RL15001660	1	1	1	0	0	0	0	0	0	0	0	0	0
RL15001680	1	1	1	0	0	0	0	0	0	0	0	0	0
RL15001677	1	1	1	0	0	0	0	0	0	0	0	0	0
RL15001658	1	1	1	0	0	0	0	0	0	0	0	0	0
RL15001678	1	1	1	0	0	0	0	0	0	0	0	0	0
RL15001657	1	1	1	0	0	0	0	0	0	0	0	0	0
RL15001655	1	1	1	0	0	0	0	0	0	0	0	0	0
RL15001676	1	1	1	0	0	0	0	0	0	0	0	0	0
RL15001682	1	1	1	0	0	0	0	0	0	0	0	0	0
RL15001656	1	1	1	0	0	0	0	0	0	0	0	0	0
RL15001654	1	1	1	0	0	0	0	0	0	0	0	0	0
RL15001681	1	1	1	0	0	0	0	0	0	0	0	0	0
RL15001653	1	1	1	0	0	0	0	0	1	0	0	0	0
RL15001685	1	1	1	0	0	0	0	0	0	0	0	0	0
RL15001651	1	1	1	0	0	0	0	0	0	0	0	0	0
RL15001675	1	1	1	0	0	0	0	0	0	0	0	0	0
RL15001684	1	1	1	0	0	0	0	0	0	0	0	0	0
RL15001647	1	1	1	0	0	0	0	0	0	0	0	0	0
RL15001642	1	1	1	0	0	0	0	0	0	0	0	0	0
RL15001644	1	1	1	0	0	0	0	0	0	0	0	0	0
RL15001643	1	1	1	0	0	0	0	0	0	0	0	0	0
RL15001645	1	1	1	0	0	0	0	0	0	0	0	0	0
RL15001648	1	1	1	0	0	0	0	0	0	0	0	0	0
RL15001600	1	1	1	0	0	0	0	0	0	0	0	0	0
RL15001649	1	1	1	0	0	0	0	0	0	0	0	0	0
RL15001641	1	1	1	0	0	1	1	1	0	0	0	0	0
RL15001646	1	1	1	0	0	0	0	0	0	0	0	0	0
RL15001419	1	1	1	0	0	0	0	0	0	0	0	0	0
RL15001669	1	1	1	0	0	0	0	0	0	0	0	0	0
RL15001667	1	1	1	0	0	0	0	0	0	0	0	0	0
RL15000673	1	1	1	0	0	0	0	0	0	0	0	0	0
RL15001670	1	1	1	0	0	0	0	0	0	0	0	0	0
RL15001571	1	1	1	0	0	0	0	0	0	0	0	0	0
RL15001671	1	1	1	0	0	0	0	0	0	0	0	0	0
RL15001565	1	1	1	0	0	0	0	0	0	0	0	0	0
RL15001340	1	1	1	0	0	0	0	0	0	0	1	1	0
RL15001664	1	1	1	0	0	0	0	0	0	0	0	0	0
RL15001672	1	1	1	0	0	0	0	0	0	0	0	0	0
RL15001331	1	1	1	0	0	0	0	0	0	0	0	0	0
RL15001665	1	1	1	0	0	0	0	0	0	0	0	0	0
RL15001673	1	1	1	0	0	0	0	0	0	0	0	0	0
RL15001536	1	1	1	0	0	0	0	0	0	0	0	0	0
RL15001666	1	1	1	0	0	0	0	0	0	0	0	0	0
RL15001668	1	1	1	0	0	0	0	0	0	0	0	0	0
RL15001986	1	1	1	0	0	1	1	1	0	0	0	0	0
RL15001984	1	1	1	0	0	0	0	0	0	0	0	0	0
RL15001982	1	1	1	0	0	0	0	0	0	0	1	1	0
RL15001981	1	1	1	0	0	0	0	0	0	0	1	1	0
RL15001737	1	1	1	0	0	0	0	0	0	0	0	0	0
RL15001663	1	1	1	0	0	0	0	0	0	0	0	0	0
RL15001639	1	1	1	0	0	0	0	0	0	0	0	0	0
RL15001638	1	1	1	0	0	0	0	0	0	0	0	0	0
RL15001636	1	1	1	0	0	0	0	0	0	0	0	0	0
RL15001635	1	1	1	0	0	0	0	0	0	0	0	0	0
RL15001634	1	1	1	0	0	0	0	0	0	0	0	0	0
[truncated: 805 more rows]

## Sheet: Sup_Table_2_Virulence Truncated
Sample	lmo0036	lmo0037	lmo0038	lmo0039	lmo0040	lmo0041	lmo0051	lmo0135	lmo0200	lmo0201	lmo0202	lmo0203	lmo0204	lmo0205	lmo0232	lmo0257	lmo0263	lmo0292	lmo0320	lmo0343	lmo0409	lmo0415	lmo0433	lmo0438	lmo0444	lmo0445	lmo0446	lmo0447	lmo0448	lmo0478	lmo0490	lmo0540	lmo0558	lmo0582	lmo0583	lmo0618	lmo0674	lmo0690	lmo0754	lmo0788	lmo0807	lmo0838	lmo0856	lmo0890	lmo0892	lmo0893	lmo0895	lmo0929	lmo0931
[truncated: 1,142 more rows]
[truncated: 66 more columns]
